# Supplementary material for: Genomic Basis of Adaptation to a Novel Precipitation Regime
Source: Mol Biol Evol. 2023 Feb 15;40(3):msad031. doi: 10.1093/molbev/msad031 (PMC10037080; doi:10.1093/molbev/msad031)
Supplement: msad031_Supplementary_Data [file msad031_supplementary_data.zip]

Archive with 3 entries (3 files):
- SourceData_figures.xlsx
- Supplementary_tables.xlsx
- SupplementaryMaterial.pdf
