# Supplementary material for: Genomic Basis of Adaptation to a Novel Precipitation Regime
Source: Mol Biol Evol. 2023 Feb 15;40(3):msad031. doi: 10.1093/molbev/msad031 (PMC10037080; doi:10.1093/molbev/msad031)
Supplement: msad031_Supplementary_Data [file msad031_supplementary_data.zip › SourceData_figures.xlsx]

## Sheet: Figure 3B
Figure 3B. GWAS results for the average water use efficiency (WUE) across well-watered (WW) and water deficit (WD) conditions and the drought response (the difference between conditions (WW-WD)) in the Santo Antão natural population.
Abbreviations: CHR; Chromosome, ALT; corresponding to the alternative allele, REF; corresponding to the ancestral allele, AF; allele frequency, SE; standared error, PVE; proportion of variance explained (%)
Treatment	CHR	BP	SNP	ALT	REF	AF	beta	SE	P-value	GeneName	GeneCode	PVE
Average WUE	2	18947614	Chr2_18947614	G	C	0.492	-0.448328	0.0537594	2.14347e-11	MPK12	AT2G46070	0.350282
Average WUE	2	19549149	Chr2_19549149	C	A	0.308	0.434187	0.0552547	6.9472e-10	AT2G47680	AT2G47680	0.323711
Average WUE	2	18783338	Chr2_18783338	T	C	0.446	-0.419542	0.0614346	5.20602e-09	CYP76C3	AT2G45580	0.265528
Average WUE	2	18885912	Chr2_18885912	G	T	0.446	-0.419542	0.0614346	5.20602e-09	BAM7	AT2G45880	0.265528
Average WUE	2	19253995	Chr2_19253995	T	G	0.446	-0.419542	0.0614346	5.20602e-09	PPA3	AT2G46860	0.265528
Average WUE	2	19209321	Chr2_19209321	A	G	0.292	0.404508	0.0570991	9.03592e-09	GULLO2	AT2G46750	0.280084
Average WUE	2	18777451	Chr2_18777451	T	A	0.238	0.407189	0.0578116	1.14005e-08	CYP76C1	AT2G45560	0.277752
Average WUE	2	19052859	Chr2_19052859	G	C	0.238	0.407189	0.0578116	1.14005e-08	CPC	AT2G46410	0.277752
Average WUE	2	19097669	Chr2_19097669	A	G	0.238	0.407189	0.0578116	1.14005e-08	CAS	AT2G46520	0.277752
Average WUE	2	19255982	Chr2_19255982	A	T	0.238	0.407189	0.0578116	1.14005e-08	NGA1	AT2G46870	0.277752
Average WUE	2	19314094	Chr2_19314094	A	G	0.238	0.407189	0.0578116	1.14005e-08	ABCB4	AT2G47000	0.277752
Average WUE	2	19339456	Chr2_19339456	T	C	0.238	0.407189	0.0578116	1.14005e-08	AT2G47060	AT2G47060	0.277752
Average WUE	2	19371955	Chr2_19371955	C	T	0.238	0.407189	0.0578116	1.14005e-08	GOLS1	AT2G47180	0.277752
Average WUE	2	19166510	Chr2_19166510	C	G	0.285	0.371978	0.0569762	9.83613e-08	ATHB-7	AT2G46680	0.248354
Average WUE	2	18703304	Chr2_18703304	T	C	0.246	0.382228	0.0617576	3.01809e-07	AT2G45380	AT2G45380	0.228957
Average WUE	2	19659984	Chr2_19659984	T	C	0.215	0.359813	0.061892	5.99244e-07	RPH1	AT2G48070	0.207604
Average WUE	2	18587719	Chr2_18587719	A	C	0.377	-0.319095	0.0657846	1.26592e-05	AT2G45060	AT2G45060	0.154255
Average WUE	2	18543214	Chr2_18543214	T	C	0.308	0.295567	0.0641291	4.12128e-05	HUB1	AT2G44950	0.141387
Average WUE	2	18838170	Chr2_18838170	T	C	0.362	-0.296766	0.0700533	7.71708e-05	PEX11D	AT2G45740	0.122127
Average WUE	2	19215748	Chr2_19215748	T	C	0.362	-0.296766	0.0700533	7.71708e-05	GULLO2	AT2G46750	0.122127
Average WUE	2	19686144	Chr2_19686144	C	T	0.362	-0.296766	0.0700533	7.71708e-05	AT2G48130	AT2G48130	0.122127
Average WUE	2	18242207	Chr2_18242207	G	A	0.315	-0.258764	0.0663003	0.000267807	AT2G44090	AT2G44090	0.105612
Average WUE	2	18356433	Chr2_18356433	G	C	0.315	-0.258764	0.0663003	0.000267807	BGLU17	AT2G44480	0.105612
Average WUE	2	18426698	Chr2_18426698	A	G	0.315	-0.258764	0.0663003	0.000267807	CKB4	AT2G44680	0.105612
Average WUE	2	18448746	Chr2_18448746	G	A	0.315	-0.258764	0.0663003	0.000267807	TPK2	AT2G44750	0.105612
Average WUE	2	18527826	Chr2_18527826	G	A	0.323	0.259436	0.0651077	0.000273327	AT2G44925	AT2G44925	0.109596
Average WUE	2	18815193	Chr2_18815193	A	T	0.162	0.280124	0.0763578	0.000676263	LPEAT2	AT2G45670	0.0944727
Average WUE	2	18768195	Chr2_18768195	A	T	0.315	-0.256035	0.0780806	0.00182151	AT2G45540	AT2G45540	0.0769399
Average WUE	2	18016805	Chr2_18016805	A	G	0.338	-0.223079	0.068561	0.00271046	BIO2	AT2G43360	0.0758432
Average WUE	2	18025653	Chr2_18025653	G	T	0.285	0.235277	0.0721265	0.00365706	AT2G43390	AT2G43390	0.0762001
Average WUE	2	18434041	Chr2_18434041	G	A	0.169	0.244672	0.0804724	0.0043468	AT2G44710	AT2G44710	0.0668697
Average WUE	2	18094401	Chr2_18094401	A	G	0.238	0.223957	0.0734131	0.00567739	AT2G43630	AT2G43630	0.0672882
Average WUE	4	552140	Chr4_552140	T	C	0.2	-0.270024	0.0974419	0.00682348	AT4G01330	AT4G01330	0.0561838
Average WUE	3	19705702	Chr3_19705702	T	C	0.085	0.264514	0.101619	0.0106755	AT3G53170	AT3G53170	0.0499033
Average WUE	3	19798449	Chr3_19798449	A	C	0.085	0.264514	0.101619	0.0106755	CPuORF46	AT3G53402	0.0499033
Average WUE	3	19901014	Chr3_19901014	A	G	0.085	0.264514	0.101619	0.0106755	MEE40	AT3G53700	0.0499033
Average WUE	1	7214110	Chr1_7214110	T	A	0.185	0.27314	0.106037	0.0109181	PUB44	AT1G20780	0.0489199
Average WUE	1	8020699	Chr1_8020699	A	G	0.192	0.258615	0.101664	0.0118566	INVD	AT1G22650	0.0477666
Average WUE	1	8231319	Chr1_8231319	A	T	0.192	0.258615	0.101664	0.0118566	PME6	AT1G23200	0.0477666
Average WUE	3	19933316	Chr3_19933316	T	G	0.062	0.291815	0.118107	0.0146714	LECRK42	AT3G53810	0.0451853
Average WUE	3	19933899	Chr3_19933899	A	C	0.062	0.291815	0.118107	0.0146714	LECRK42	AT3G53810	0.0451853
Average WUE	2	17448569	Chr2_17448569	C	T	0.138	-0.17971	0.0735614	0.0149333	PXC3	AT2G41820	0.0442192
Average WUE	4	1602777	Chr4_1602777	G	A	0.208	-0.259801	0.106191	0.0160955	AT4G03590	AT4G03590	0.0443422
Average WUE	4	2767082	Chr4_2767082	A	G	0.208	-0.259801	0.106191	0.0160955	SKIP19	AT4G05460	0.0443422
Average WUE	5	25720213	Chr5_25720213	A	G	0.485	0.17017	0.0704277	0.0165588	RIBA1	AT5G64300	0.043298
Average WUE	2	17779604	Chr2_17779604	G	A	0.292	-0.191017	0.0763608	0.0175106	MIP3	AT2G42700	0.0462637
Average WUE	2	15319674	Chr2_15319674	T	C	0.331	-0.165416	0.0707655	0.0198232	CBSCBSPB2	AT2G36500	0.0406354
Average WUE	3	10130619	Chr3_10130619	C	A	0.185	0.216857	0.0929262	0.0206887	SDH2-1	AT3G27380	0.0405062
Average WUE	1	22394755	Chr1_22394755	C	T	0.062	-0.16268	0.0708977	0.0221695	ACLA-2	AT1G60810	0.039214
Average WUE	3	9870511	Chr3_9870511	T	G	0.062	-0.16268	0.0708977	0.0221695	AFB2	AT3G26810	0.039214
Average WUE	5	13854686	Chr5_13854686	A	G	0.062	-0.16268	0.0708977	0.0221695	AT5G35657	AT5G35657	0.039214
Average WUE	4	1016551	Chr4_1016551	C	T	0.177	-0.241178	0.105761	0.0247554	PME39	AT4G02300	0.0387497
Average WUE	4	951908	Chr4_951908	G	A	0.177	-0.241178	0.105761	0.0247554	GATL6	AT4G02130	0.0387497
Average WUE	2	17629429	Chr2_17629429	C	G	0.315	0.190871	0.0812068	0.0270052	AT2G42320	AT2G42320	0.0410673
Average WUE	2	18066726	Chr2_18066726	C	T	0.392	0.171971	0.0732646	0.0275291	ATTI1	AT2G43510	0.0409607
Average WUE	4	5620708	Chr4_5620708	C	T	0.346	-0.189681	0.0865925	0.0289601	SUB1	AT4G08810	0.0358622
Average WUE	1	1203504	Chr1_1203504	A	G	0.085	0.257979	0.11703	0.0306546	CKL13	AT1G04440	0.0363018
Average WUE	1	1802448	Chr1_1802448	C	T	0.085	0.257979	0.11703	0.0306546	CAT9	AT1G05940	0.0363018
Average WUE	5	24824549	Chr5_24824549	C	T	0.423	0.1703	0.0773187	0.0309216	CNX1	AT5G61790	0.0362441
Average WUE	3	1848159	Chr3_1848159	T	C	0.054	0.268421	0.124055	0.0311234	MUTE	AT3G06120	0.0350215
Average WUE	4	5595057	Chr4_5595057	T	G	0.192	-0.225237	0.103995	0.0320231	AT4G08760	AT4G08760	0.0350874
Average WUE	4	5758915	Chr4_5758915	A	T	0.192	-0.225237	0.103995	0.0320231	FBW2	AT4G08980	0.0350874
Average WUE	2	19686363	Chr2_19686363	T	C	0.054	0.254814	0.118544	0.0339905	AT2G48130	AT2G48130	0.0345792
Average WUE	2	17554935	Chr2_17554935	A	G	0.238	-0.184174	0.0835486	0.034542	NUDT23	AT2G42070	0.0363019
Average WUE	2	17732121	Chr2_17732121	G	C	0.238	-0.184174	0.0835486	0.034542	GRF9	AT2G42590	0.0363019
Average WUE	4	108120	Chr4_108120	A	G	0.092	0.215256	0.101983	0.0358215	PLDBETA2	AT4G00240	0.0333828
Average WUE	4	280593	Chr4_280593	A	T	0.092	0.215256	0.101983	0.0358215	AT4G00670	AT4G00670	0.0333828
Average WUE	4	382692	Chr4_382692	C	A	0.092	0.215256	0.101983	0.0358215	ECA2	AT4G00900	0.0333828
Average WUE	3	11198152	Chr3_11198152	C	T	0.138	0.218813	0.104054	0.036451	SDR4	AT3G29250	0.0331434
Average WUE	3	11349901	Chr3_11349901	A	G	0.138	0.218813	0.104054	0.036451	AT3G29515	AT3G29515	0.0331434
Average WUE	2	17285107	Chr2_17285107	G	T	0.269	0.178846	0.0819198	0.0375522	ARP	AT2G41460	0.0356316
Average WUE	4	988957	Chr4_988957	G	A	0.169	-0.21303	0.102026	0.0402383	RSH1	AT4G02260	0.0326913
Average WUE	2	4822040	Chr2_4822040	C	A	0.162	0.176422	0.0844662	0.0416131	AT2G11940	AT2G11940	0.0327119
Average WUE	2	10510159	Chr2_10510159	G	A	0.092	0.210004	0.102282	0.0443873	AT2G24696	AT2G24696	0.0316448
Average WUE	1	7680267	Chr1_7680267	T	C	0.2	0.233499	0.115983	0.0444823	LYM1	AT1G21880	0.030462
Average WUE	1	7694184	Chr1_7694184	G	A	0.2	0.233499	0.115983	0.0444823	AT1G21900	AT1G21900	0.030462
Average WUE	2	10356502	Chr2_10356502	G	T	0.262	0.152934	0.0763905	0.0472399	AT2G24340	AT2G24340	0.0301337
Average WUE	2	3544391	Chr2_3544391	A	C	0.215	0.18775	0.0935101	0.0475697	AT2G07789	AT2G07789	0.0303034
Average WUE	2	7094814	Chr2_7094814	G	C	0.508	-0.189706	0.0962502	0.0495816	AT2G16385	AT2G16385	0.0292338
Average WUE	2	7198314	Chr2_7198314	C	T	0.508	-0.189706	0.0962502	0.0495816	AT2G16595	AT2G16595	0.0292338
Average WUE	2	7207551	Chr2_7207551	A	G	0.508	-0.189706	0.0962502	0.0495816	AT2G16610	AT2G16610	0.0292338
Average WUE	3	10451743	Chr3_10451743	A	T	0.138	0.210759	0.107324	0.0506929	AT3G28080	AT3G28080	0.0290266
Average WUE	1	6095192	Chr1_6095192	T	C	0.185	0.205928	0.105214	0.051855	PP2AB2	AT1G17720	0.0288394
Average WUE	1	6216679	Chr1_6216679	G	C	0.185	0.205928	0.105214	0.051855	AT1G18070	AT1G18070	0.0288394
Average WUE	3	151236	Chr3_151236	A	G	0.208	0.168719	0.084388	0.05313	AT3G01380	AT3G01380	0.0300554
Average WUE	3	229685	Chr3_229685	A	C	0.208	0.168719	0.084388	0.05313	PCMP-E87	AT3G01580	0.0300554
Average WUE	3	26025	Chr3_26025	T	A	0.208	0.168719	0.084388	0.05313	AT3G01085	AT3G01085	0.0300554
Average WUE	3	426523	Chr3_426523	T	C	0.208	0.168719	0.084388	0.05313	AT3G02250	AT3G02250	0.0300554
Average WUE	5	25899103	Chr5_25899103	A	T	0.446	0.137646	0.0714055	0.0541312	RPN5B	AT5G64760	0.0279988
Average WUE	2	17912999	Chr2_17912999	T	C	0.385	0.151852	0.0753876	0.0548353	SPPL3	AT2G43070	0.0304933
Average WUE	2	17917368	Chr2_17917368	A	G	0.385	0.151852	0.0753876	0.0548353	SPPL3	AT2G43070	0.0304933
Average WUE	1	7641241	Chr1_7641241	T	C	0.469	0.151	0.0787071	0.0552699	AT1G21738	AT1G21738	0.0277408
Average WUE	1	7698297	Chr1_7698297	T	C	0.469	0.151	0.0787071	0.0552699	ERF012	AT1G21910	0.0277408
Average WUE	4	1191944	Chr4_1191944	A	G	0.185	-0.224606	0.116632	0.0558966	AT4G02690	AT4G02690	0.0279454
Average WUE	4	1277958	Chr4_1277958	T	A	0.185	-0.224606	0.116632	0.0558966	AT4G02880	AT4G02880	0.0279454
Average WUE	4	1479228	Chr4_1479228	C	G	0.185	-0.224606	0.116632	0.0558966	AT4G03350	AT4G03350	0.0279454
Average WUE	4	1517012	Chr4_1517012	A	C	0.185	-0.224606	0.116632	0.0558966	AT4G03420	AT4G03420	0.0279454
Average WUE	2	15646431	Chr2_15646431	A	C	0.285	0.144242	0.0743062	0.0565858	AT2G37240	AT2G37240	0.028382
Average WUE	2	15692064	Chr2_15692064	C	T	0.285	0.144242	0.0743062	0.0565858	NAKR2	AT2G37390	0.028382
Average WUE	1	16703811	Chr1_16703811	A	G	0.208	0.156968	0.0815927	0.057256	AT1G43995	AT1G43995	0.0278899
Average WUE	1	8301310	Chr1_8301310	C	A	0.185	0.219337	0.117679	0.0625758	MENG	AT1G23360	0.0262239
Average WUE	5	24158992	Chr5_24158992	G	T	0.485	-0.146274	0.0780106	0.0629388	RBOHH	AT5G60010	0.0265312
Average WUE	5	24392564	Chr5_24392564	T	C	0.485	-0.146274	0.0780106	0.0629388	REV	AT5G60690	0.0265312
Average WUE	5	24459549	Chr5_24459549	C	T	0.485	-0.146274	0.0780106	0.0629388	ABCF1	AT5G60790	0.0265312
Average WUE	4	13160904	Chr4_13160904	T	A	0.362	-0.147564	0.0790435	0.0643163	RPP3A	AT4G25890	0.0263064
Average WUE	1	7172598	Chr1_7172598	C	T	0.192	0.211712	0.114339	0.0644871	AT1G20670	AT1G20670	0.0258896
Average WUE	4	11778027	Chr4_11778027	A	G	0.423	0.150528	0.0802764	0.0653123	AT4G22265	AT4G22265	0.0265331
Average WUE	1	30340457	Chr1_30340457	A	G	0.208	0.15812	0.085287	0.0658298	DRS1	AT1G80710	0.0259537
Average WUE	1	30347182	Chr1_30347182	T	A	0.208	0.15812	0.085287	0.0658298	AT1G80745	AT1G80745	0.0259537
Average WUE	4	16885138	Chr4_16885138	T	C	0.415	0.15091	0.08136	0.0662761	HMGB5	AT4G35570	0.0259773
Average WUE	5	3352157	Chr5_3352157	C	T	0.131	-0.246919	0.134663	0.067272	CYP81K2	AT5G10600	0.0254011
Average WUE	5	3479952	Chr5_3479952	A	G	0.131	-0.246919	0.134663	0.067272	AT5G11000	AT5G11000	0.0254011
Average WUE	5	9588203	Chr5_9588203	T	C	0.308	0.154346	0.0850547	0.0696045	FRL5	AT5G27230	0.024892
Average WUE	5	9788317	Chr5_9788317	T	C	0.308	0.154346	0.0850547	0.0696045	AT5G27650	AT5G27650	0.024892
Average WUE	5	9856483	Chr5_9856483	T	C	0.308	0.154346	0.0850547	0.0696045	AT5G27820	AT5G27820	0.024892
Average WUE	2	5958178	Chr2_5958178	T	G	0.231	0.163205	0.0897139	0.0706914	AT2G14130	AT2G14130	0.0250125
Average WUE	2	6136071	Chr2_6136071	A	G	0.231	0.163205	0.0897139	0.0706914	AT2G14430	AT2G14430	0.0250125
Average WUE	2	7410361	Chr2_7410361	A	T	0.154	0.191403	0.106399	0.0722112	anac036	AT2G17040	0.0244722
Average WUE	2	7411463	Chr2_7411463	A	G	0.154	0.191403	0.106399	0.0722112	AT2G17050	AT2G17050	0.0244722
Average WUE	2	7426773	Chr2_7426773	T	A	0.154	0.191403	0.106399	0.0722112	AT2G17060	AT2G17060	0.0244722
Average WUE	5	24720808	Chr5_24720808	C	T	0.523	-0.137164	0.0761684	0.0742293	SMC6B	AT5G61460	0.0245222
Average WUE	1	10800153	Chr1_10800153	C	A	0.531	0.129644	0.0729045	0.0749191	NFYA7	AT1G30500	0.0239269
Average WUE	1	10800154	Chr1_10800154	G	T	0.531	0.129644	0.0729045	0.0749191	NFYA7	AT1G30500	0.0239269
Average WUE	4	17216351	Chr4_17216351	A	T	0.408	0.14821	0.0826474	0.0753619	MPK14	AT4G36450	0.0243226
Average WUE	4	17475107	Chr4_17475107	G	T	0.408	0.14821	0.0826474	0.0753619	AT4G37080	AT4G37080	0.0243226
Average WUE	2	6217275	Chr2_6217275	T	C	0.485	-0.15919	0.0881382	0.0762518	LURP1	AT2G14560	0.0246641
Average WUE	2	7482759	Chr2_7482759	A	G	0.215	0.165038	0.0931211	0.0771864	DSK2A	AT2G17190	0.0237702
Average WUE	2	7375347	Chr2_7375347	T	C	0.208	0.165009	0.0934171	0.0776785	MEE15	AT2G16970	0.0236152
Average WUE	2	7832932	Chr2_7832932	G	C	0.515	-0.163734	0.0928314	0.0778267	AT2G18010	AT2G18010	0.0235478
Average WUE	1	577552	Chr1_577552	T	C	0.177	0.144242	0.082209	0.0799373	AT1G02670	AT1G02670	0.0233084
Average WUE	1	1051938	Chr1_1051938	T	A	0.108	0.182096	0.100111	0.079971	PRP39	AT1G04080	0.0250062
Average WUE	3	19799574	Chr3_19799574	A	T	0.185	-0.181799	0.102914	0.080353	AT3G53400	AT3G53400	0.023619
Average WUE	3	19876391	Chr3_19876391	T	A	0.185	-0.181799	0.102914	0.080353	RABE1A	AT3G53610	0.023619
Average WUE	3	20124694	Chr3_20124694	A	G	0.185	-0.181799	0.102914	0.080353	emb1967	AT3G54350	0.023619
Average WUE	3	20157570	Chr3_20157570	T	C	0.185	-0.181799	0.102914	0.080353	AT3G54440	AT3G54440	0.023619
Average WUE	4	9651360	Chr4_9651360	A	C	0.469	0.112374	0.0643466	0.0809059	AT4G17200	AT4G17200	0.0230963
Average WUE	2	10799465	Chr2_10799465	C	T	0.254	0.134248	0.0765693	0.0811744	AT2G25350	AT2G25350	0.0232751
Average WUE	2	6713014	Chr2_6713014	A	C	0.485	-0.175846	0.100306	0.0825197	NRPD3B	AT2G15400	0.0232701
Average WUE	2	6825141	Chr2_6825141	C	A	0.485	-0.175846	0.100306	0.0825197	AGL95	AT2G15660	0.0232701
Average WUE	2	6860717	Chr2_6860717	A	G	0.485	-0.175846	0.100306	0.0825197	AT2G15740	AT2G15740	0.0232701
Average WUE	2	9867370	Chr2_9867370	G	A	0.069	0.199082	0.113889	0.0834157	GH3.3	AT2G23170	0.023139
Average WUE	1	4679145	Chr1_4679145	A	C	0.431	-0.15379	0.088756	0.0857413	PI4KG6	AT1G13640	0.0227445
Average WUE	3	5371777	Chr3_5371777	A	T	0.054	0.215562	0.124763	0.0860446	AT3G15890	AT3G15890	0.0226178
Average WUE	1	19494233	Chr1_19494233	T	A	0.285	-0.151639	0.0879257	0.0862369	AT1G52343	AT1G52343	0.0225372
Average WUE	3	518099	Chr3_518099	C	T	0.215	0.150514	0.0857055	0.08634	RTFL19	AT3G02493	0.02335
Average WUE	1	9031835	Chr1_9031835	T	G	0.138	0.174775	0.102365	0.0873855	DCP5	AT1G26110	0.0220984
Average WUE	1	16778148	Chr1_16778148	T	C	0.338	0.138127	0.0809168	0.0896014	CYCA1-1	AT1G44110	0.0220898
Average WUE	2	10116978	Chr2_10116978	C	G	0.238	0.13296	0.0784572	0.0905676	BLH4	AT2G23760	0.0217784
Average WUE	4	704655	Chr4_704655	C	T	0.115	0.171925	0.10012	0.0914932	AT4G01650	AT4G01650	0.0223478
Average WUE	4	801589	Chr4_801589	G	A	0.115	0.171925	0.10012	0.0914932	AT4G01860	AT4G01860	0.0223478
Average WUE	4	811240	Chr4_811240	G	T	0.115	0.171925	0.10012	0.0914932	AT4G01880	AT4G01880	0.0223478
Average WUE	4	848879	Chr4_848879	C	T	0.115	0.171925	0.10012	0.0914932	GPAT3	AT4G01950	0.0223478
Average WUE	1	26059604	Chr1_26059604	A	G	0.385	0.140589	0.0818701	0.0924339	WRKY57	AT1G69310	0.0223483
Average WUE	2	15281868	Chr2_15281868	A	C	0.5	0.131323	0.0773075	0.0926828	AT2G36420	AT2G36420	0.0218795
Average WUE	2	4567285	Chr2_4567285	T	C	0.277	0.15151	0.0885732	0.0928818	AT2G11430	AT2G11430	0.0221792
Average WUE	2	4589503	Chr2_4589503	A	G	0.277	0.15151	0.0885732	0.0928818	AT2G11460	AT2G11460	0.0221792
Average WUE	2	4620383	Chr2_4620383	C	T	0.277	0.15151	0.0885732	0.0928818	AT2G11522	AT2G11522	0.0221792
Average WUE	2	7138407	Chr2_7138407	T	C	0.092	0.206583	0.122823	0.0944636	NERD	AT2G16485	0.0214595
Average WUE	3	277078	Chr3_277078	A	G	0.454	-0.135677	0.0792181	0.0944825	GTE11	AT3G01770	0.0222337
Average WUE	3	450813	Chr3_450813	A	G	0.454	-0.135677	0.0792181	0.0944825	AT3G02270	AT3G02270	0.0222337
Average WUE	4	269719	Chr4_269719	A	T	0.177	0.139132	0.0835738	0.0960454	FRI	AT4G00650	0.0210326
Average WUE	4	323408	Chr4_323408	A	T	0.177	0.139132	0.0835738	0.0960454	PUX9	AT4G00752	0.0210326
Average WUE	4	422357	Chr4_422357	T	A	0.177	0.139132	0.0835738	0.0960454	AT4G00990	AT4G00990	0.0210326
Average WUE	4	7036645	Chr4_7036645	C	T	0.054	-0.20018	0.12072	0.0970297	AT4G11655	AT4G11655	0.0208705
Average WUE	4	7461640	Chr4_7461640	G	C	0.054	-0.20018	0.12072	0.0970297	ORC1B	AT4G12620	0.0208705
Average WUE	4	9113084	Chr4_9113084	A	G	0.054	-0.20018	0.12072	0.0970297	ARR2	AT4G16110	0.0208705
Average WUE	4	9206662	Chr4_9206662	G	A	0.054	-0.20018	0.12072	0.0970297	FCA	AT4G16280	0.0208705
Average WUE	4	9214771	Chr4_9214771	A	G	0.054	-0.20018	0.12072	0.0970297	FCA	AT4G16280	0.0208705
Average WUE	5	26430758	Chr5_26430758	G	A	0.092	0.159836	0.0956724	0.0973897	HIPP27	AT5G66110	0.0211782
Average WUE	5	26641432	Chr5_26641432	C	T	0.092	0.159836	0.0956724	0.0973897	AT5G66720	AT5G66720	0.0211782
Average WUE	5	26785554	Chr5_26785554	A	C	0.092	0.159836	0.0956724	0.0973897	POLA	AT5G67100	0.0211782
Average WUE	4	597595	Chr4_597595	A	G	0.185	0.134253	0.0813978	0.0993287	AT4G01440	AT4G01440	0.0206524
Average WUE	5	22522208	Chr5_22522208	G	A	0.054	-0.215124	0.131312	0.101915	AT5G55600	AT5G55600	0.0203816
Average WUE	5	22574683	Chr5_22574683	G	T	0.054	-0.215124	0.131312	0.101915	AT5G55780	AT5G55780	0.0203816
Average WUE	5	22764404	Chr5_22764404	G	T	0.054	-0.215124	0.131312	0.101915	HAP8	AT5G56250	0.0203816
Average WUE	5	22931168	Chr5_22931168	A	T	0.054	-0.215124	0.131312	0.101915	ILL1	AT5G56650	0.0203816
Average WUE	5	23012877	Chr5_23012877	A	T	0.054	-0.215124	0.131312	0.101915	AT5G56890	AT5G56890	0.0203816
Average WUE	5	23034217	Chr5_23034217	T	C	0.054	-0.215124	0.131312	0.101915	NAP1%3B3	AT5G56950	0.0203816
Average WUE	5	23207901	Chr5_23207901	C	A	0.054	-0.215124	0.131312	0.101915	RPP3B	AT5G57290	0.0203816
Average WUE	5	23319507	Chr5_23319507	A	G	0.054	-0.215124	0.131312	0.101915	CBP60B	AT5G57580	0.0203816
Average WUE	5	23434362	Chr5_23434362	T	C	0.054	-0.215124	0.131312	0.101915	AT5G57830	AT5G57830	0.0203816
Average WUE	5	23592792	Chr5_23592792	A	G	0.054	-0.215124	0.131312	0.101915	OFP3	AT5G58360	0.0203816
Average WUE	3	747387	Chr3_747387	T	C	0.208	0.149727	0.0900984	0.102172	AT3G03240	AT3G03240	0.0209594
Average WUE	3	834413	Chr3_834413	C	T	0.208	0.149727	0.0900984	0.102172	CHAT	AT3G03480	0.0209594
Average WUE	1	19435805	Chr1_19435805	T	C	0.123	-0.218055	0.13301	0.102304	AT1G52191	AT1G52191	0.020409
Average WUE	1	19798320	Chr1_19798320	G	A	0.123	-0.218055	0.13301	0.102304	GRI	AT1G53130	0.020409
Average WUE	1	20030976	Chr1_20030976	A	C	0.123	-0.218055	0.13301	0.102304	CID8	AT1G53650	0.020409
Average WUE	4	6512960	Chr4_6512960	T	A	0.438	-0.125628	0.0770341	0.102474	AT4G10540	AT4G10540	0.0202003
Average WUE	4	6518234	Chr4_6518234	G	A	0.438	-0.125628	0.0770341	0.102474	AT4G10540	AT4G10540	0.0202003
Average WUE	2	1837343	Chr2_1837343	G	A	0.238	0.154532	0.0936546	0.102536	AT2G05110	AT2G05110	0.020669
Average WUE	2	3926480	Chr2_3926480	G	T	0.238	0.154532	0.0936546	0.102536	AT2G10253	AT2G10253	0.020669
Average WUE	2	4258578	Chr2_4258578	T	C	0.238	0.154532	0.0936546	0.102536	AT2G10810	AT2G10810	0.020669
Average WUE	2	5712848	Chr2_5712848	T	C	0.238	0.15502	0.0947463	0.103166	PRL1-IFG	AT2G13690	0.0203301
Average WUE	3	953315	Chr3_953315	G	A	0.192	0.151389	0.0904541	0.103367	AT3G03770	AT3G03770	0.0212526
Average WUE	2	170934	Chr2_170934	C	T	0.208	0.156058	0.0951437	0.105066	QPT	AT2G01350	0.0204294
Average WUE	1	7242833	Chr1_7242833	T	C	0.215	0.150061	0.0928355	0.106029	AT1G20820	AT1G20820	0.0198522
Average WUE	3	1773904	Chr3_1773904	C	T	0.154	0.164718	0.100882	0.106151	AT3G05936	AT3G05936	0.0202479
Average WUE	3	1873381	Chr3_1873381	C	T	0.154	0.164718	0.100882	0.106151	GK3	AT3G06200	0.0202479
Average WUE	1	23277963	Chr1_23277963	T	C	0.4	0.127772	0.0792007	0.106182	AT1G62850	AT1G62850	0.0197765
Average WUE	5	25882023	Chr5_25882023	C	T	0.246	-0.131953	0.0819729	0.106562	CESA6	AT5G64740	0.0196911
Average WUE	5	25956435	Chr5_25956435	A	G	0.246	-0.131953	0.0819729	0.106562	ATATH13	AT5G64940	0.0196911
Average WUE	1	16564955	Chr1_16564955	A	G	0.146	-0.195496	0.121276	0.10658	AT1G43781	AT1G43781	0.0197457
Average WUE	2	6909690	Chr2_6909690	G	C	0.1	0.190663	0.117561	0.1078	AT2G15860	AT2G15860	0.0199826
Average WUE	2	1029784	Chr2_1029784	T	C	0.208	0.155677	0.0963423	0.111021	PCMP-E47	AT2G03380	0.0198391
Average WUE	2	405870	Chr2_405870	C	T	0.208	0.155677	0.0963423	0.111021	AT2G01900	AT2G01900	0.0198391
Average WUE	2	521895	Chr2_521895	T	G	0.208	0.155677	0.0963423	0.111021	IDD4	AT2G02080	0.0198391
Average WUE	4	11914197	Chr4_11914197	G	A	0.408	0.133168	0.0828616	0.111204	AT4G22666	AT4G22666	0.0196289
Average WUE	3	1310621	Chr3_1310621	A	T	0.338	-0.127434	0.0798566	0.111529	AT3G04760	AT3G04760	0.0193583
Average WUE	2	1309526	Chr2_1309526	C	T	0.438	-0.158858	0.0992269	0.111902	AT2G04031	AT2G04031	0.0194816
Average WUE	5	26435947	Chr5_26435947	G	A	0.162	0.139585	0.0872255	0.112045	RAD17	AT5G66130	0.0194653
Average WUE	2	2462629	Chr2_2462629	C	A	0.285	0.159656	0.0995703	0.112377	AT2G06260	AT2G06260	0.0195412
Average WUE	2	2798148	Chr2_2798148	T	G	0.285	0.159656	0.0995703	0.112377	AT2G06900	AT2G06900	0.0195412
Average WUE	2	2927979	Chr2_2927979	A	G	0.285	0.159656	0.0995703	0.112377	CAS1	AT2G07050	0.0195412
Average WUE	2	3575695	Chr2_3575695	T	C	0.285	0.159656	0.0995703	0.112377	AT2G07740	AT2G07740	0.0195412
Average WUE	2	3787722	Chr2_3787722	T	C	0.285	0.159656	0.0995703	0.112377	AT2G09992	AT2G09992	0.0195412
Average WUE	2	3977368	Chr2_3977368	A	G	0.285	0.159656	0.0995703	0.112377	AT2G10320	AT2G10320	0.0195412
Average WUE	2	4067433	Chr2_4067433	A	T	0.285	0.159656	0.0995703	0.112377	AT2G10530	AT2G10530	0.0195412
Average WUE	2	4195669	Chr2_4195669	A	G	0.285	0.159656	0.0995703	0.112377	AT2G10670	AT2G10670	0.0195412
Average WUE	2	5315040	Chr2_5315040	A	G	0.1	0.127702	0.0801248	0.112906	AT2G12935	AT2G12935	0.0193109
Average WUE	1	9244897	Chr1_9244897	C	T	0.077	0.187242	0.118289	0.112965	AT1G26750	AT1G26750	0.0190536
Average WUE	1	9378645	Chr1_9378645	A	T	0.077	0.187242	0.118289	0.112965	AT1G27020	AT1G27020	0.0190536
Average WUE	3	11432218	Chr3_11432218	T	C	0.192	0.154252	0.0981361	0.11507	AT3G29618	AT3G29618	0.0187922
Average WUE	5	26235374	Chr5_26235374	C	T	0.162	0.135774	0.0858437	0.115549	BHLH93	AT5G65640	0.0190234
Average WUE	3	1186545	Chr3_1186545	C	T	0.054	-0.173905	0.111428	0.117377	PEX12	AT3G04460	0.0185318
Average WUE	2	531521	Chr2_531521	A	C	0.3	0.14494	0.0915162	0.118905	AT2G02103	AT2G02103	0.0190734
Average WUE	2	13956254	Chr2_13956254	T	C	0.223	-0.15103	0.0970568	0.120473	RALFL17	AT2G32890	0.0184251
Average WUE	2	13242977	Chr2_13242977	T	A	0.146	0.14412	0.0931029	0.12054	CLE4	AT2G31081	0.0182365
Average WUE	1	4375977	Chr1_4375977	T	C	0.085	0.224153	0.144442	0.120777	VHA-C	AT1G12840	0.0183266
Average WUE	2	342702	Chr2_342702	C	A	0.246	0.147828	0.0935924	0.120873	AT2G01780	AT2G01780	0.0189724
Average WUE	2	381055	Chr2_381055	C	A	0.246	0.147828	0.0935924	0.120873	AT2G01840	AT2G01840	0.0189724
Average WUE	2	541626	Chr2_541626	C	T	0.246	0.147828	0.0935924	0.120873	LCR71	AT2G02135	0.0189724
Average WUE	2	561769	Chr2_561769	C	G	0.246	0.147828	0.0935924	0.120873	TOM3	AT2G02180	0.0189724
Average WUE	2	563962	Chr2_563962	G	C	0.246	0.147828	0.0935924	0.120873	AT2G02190	AT2G02190	0.0189724
Average WUE	2	772383	Chr2_772383	T	C	0.246	0.147828	0.0935924	0.120873	PCMP-E22	AT2G02750	0.0189724
Average WUE	2	1049557	Chr2_1049557	A	T	0.377	-0.158214	0.10214	0.122461	AT2G03460	AT2G03460	0.01826
Average WUE	2	1772273	Chr2_1772273	T	G	0.377	-0.158214	0.10214	0.122461	AT2G05025	AT2G05025	0.01826
Average WUE	2	17053422	Chr2_17053422	C	T	0.192	-0.129925	0.082928	0.122554	CYS3	AT2G40880	0.0186728
Average WUE	1	26263927	Chr1_26263927	A	T	0.254	0.15357	0.09973	0.123406	AT1G69790	AT1G69790	0.0180493
Average WUE	2	10922196	Chr2_10922196	A	C	0.054	0.204505	0.131943	0.123706	emb2410	AT2G25660	0.0182824
Average WUE	2	11211312	Chr2_11211312	T	A	0.054	0.204505	0.131943	0.123706	ERECTA	AT2G26330	0.0182824
Average WUE	4	8680435	Chr4_8680435	G	T	0.577	0.121018	0.0787223	0.123869	ABCG30	AT4G15230	0.01799
Average WUE	2	17494580	Chr2_17494580	C	A	0.423	0.124899	0.078893	0.124089	AT2G41905	AT2G41905	0.0190588
Average WUE	2	17554169	Chr2_17554169	G	A	0.423	0.124899	0.078893	0.124089	NUDT23	AT2G42070	0.0190588
Average WUE	2	17682556	Chr2_17682556	T	C	0.423	0.124899	0.078893	0.124089	AT2G42460	AT2G42460	0.0190588
Average WUE	2	17750922	Chr2_17750922	A	G	0.423	0.124899	0.078893	0.124089	LSH10	AT2G42610	0.0190588
Average WUE	5	19115728	Chr5_19115728	T	G	0.162	0.148953	0.0966986	0.125587	AT5G47060	AT5G47060	0.0180616
Average WUE	5	19370770	Chr5_19370770	C	T	0.162	0.148953	0.0966986	0.125587	AMK2	AT5G47840	0.0180616
Average WUE	5	19460600	Chr5_19460600	A	G	0.162	0.148953	0.0966986	0.125587	AT5G48020	AT5G48020	0.0180616
Average WUE	5	19546799	Chr5_19546799	T	C	0.162	0.148953	0.0966986	0.125587	NSP5	AT5G48180	0.0180616
Average WUE	5	19559548	Chr5_19559548	G	A	0.162	0.148953	0.0966986	0.125587	AT5G48240	AT5G48240	0.0180616
Average WUE	2	7282595	Chr2_7282595	A	C	0.192	0.151774	0.0995263	0.126941	MSI2	AT2G16780	0.0177079
Average WUE	2	14947620	Chr2_14947620	A	G	0.254	-0.149867	0.0983773	0.127009	XEG113	AT2G35610	0.0176721
Average WUE	2	14974588	Chr2_14974588	G	A	0.254	-0.149867	0.0983773	0.127009	MOR1	AT2G35630	0.0176721
Average WUE	2	15049628	Chr2_15049628	T	C	0.254	-0.149867	0.0983773	0.127009	AT2G35810	AT2G35810	0.0176721
Average WUE	5	7437754	Chr5_7437754	T	C	0.1	0.214834	0.140855	0.12735	RPL10AC	AT5G22440	0.0177136
Average WUE	4	8644058	Chr4_8644058	C	A	0.546	0.118563	0.0780464	0.128192	AT4G15140	AT4G15140	0.0175751
Average WUE	1	26525884	Chr1_26525884	T	G	0.462	0.137683	0.0882759	0.128234	AT1G70380	AT1G70380	0.0185087
Average WUE	4	8637147	Chr4_8637147	A	T	0.269	-0.146837	0.0962994	0.128515	CYP97B3	AT4G15110	0.0177042
Average WUE	4	18158915	Chr4_18158915	T	A	0.062	0.193111	0.126984	0.131546	BBX19	AT4G38960	0.0176119
Average WUE	2	2773635	Chr2_2773635	A	T	0.131	-0.206576	0.136811	0.131614	AT2G06860	AT2G06860	0.0173668
Average WUE	4	4865245	Chr4_4865245	C	T	0.362	-0.12632	0.0840614	0.131946	AT4G08035	AT4G08035	0.0172037
Average WUE	5	15910861	Chr5_15910861	A	C	0.469	-0.121145	0.0801421	0.131949	ZHD10	AT5G39760	0.017405
Average WUE	1	11402709	Chr1_11402709	A	G	0.423	-0.0983396	0.0654986	0.132001	CYP97A3	AT1G31800	0.0171743
Average WUE	4	9405396	Chr4_9405396	T	G	0.454	-0.101421	0.0675044	0.132032	RPL15A	AT4G16720	0.0171977
Average WUE	2	6611996	Chr2_6611996	A	G	0.192	0.153584	0.102246	0.132872	LIP1	AT2G15230	0.0171903
Average WUE	2	11071837	Chr2_11071837	G	A	0.169	0.13504	0.0900181	0.133138	AT2G25970	AT2G25970	0.0171462
Average WUE	3	20903694	Chr3_20903694	A	G	0.2	-0.147598	0.0976616	0.133153	AT3G56370	AT3G56370	0.017398
Average WUE	3	21003134	Chr3_21003134	G	A	0.2	-0.147598	0.0976616	0.133153	CIP111	AT3G56690	0.017398
Average WUE	3	21024807	Chr3_21024807	G	T	0.2	-0.147598	0.0976616	0.133153	AT3G56750	AT3G56750	0.017398
Average WUE	4	17983254	Chr4_17983254	G	T	0.069	0.170325	0.112662	0.133359	EXLA2	AT4G38400	0.0174095
Average WUE	4	18032443	Chr4_18032443	A	G	0.069	0.170325	0.112662	0.133359	AT4G38552	AT4G38552	0.0174095
Average WUE	2	16404472	Chr2_16404472	A	C	0.346	-0.133348	0.0883578	0.134569	AT2G39280	AT2G39280	0.0173497
Average WUE	3	1220629	Chr3_1220629	G	A	0.362	-0.126641	0.0844806	0.134702	LSH2	AT3G04510	0.0171216
Average WUE	3	1746303	Chr3_1746303	A	G	0.362	-0.126641	0.0844806	0.134702	AT3G05858	AT3G05858	0.0171216
Average WUE	1	8758080	Chr1_8758080	T	G	0.131	0.160445	0.108236	0.136989	THO2	AT1G24706	0.0167487
Average WUE	1	8869225	Chr1_8869225	G	A	0.131	0.160445	0.108236	0.136989	AT1G25300	AT1G25300	0.0167487
Average WUE	2	11106805	Chr2_11106805	T	A	0.131	0.144102	0.0976795	0.139538	emb1345	AT2G26060	0.0165912
Average WUE	5	6189196	Chr5_6189196	G	A	0.108	0.194815	0.131331	0.13984	AT5G18610	AT5G18610	0.0167717
Average WUE	1	396372	Chr1_396372	A	C	0.154	0.125633	0.0854554	0.140749	AT1G02100	AT1G02100	0.0164786
Average WUE	2	7233080	Chr2_7233080	T	G	0.146	0.165749	0.112872	0.140826	AT2G16670	AT2G16670	0.0164415
Average WUE	2	7328449	Chr2_7328449	T	C	0.2	0.143656	0.0978715	0.141273	AT2G16900	AT2G16900	0.0164267
Average WUE	2	7341602	Chr2_7341602	T	A	0.2	0.143656	0.0978715	0.141273	UBC23	AT2G16920	0.0164267
Average WUE	2	7272984	Chr2_7272984	A	T	0.131	0.169441	0.115198	0.141406	AT2G16750	AT2G16750	0.0164944
Average WUE	1	20798041	Chr1_20798041	A	G	0.362	0.121792	0.0831683	0.142884	HMGB11	AT1G55650	0.016352
Average WUE	3	2116675	Chr3_2116675	G	T	0.246	-0.149487	0.102135	0.144381	AT3G06670	AT3G06670	0.0163348
Average WUE	3	2199089	Chr3_2199089	G	C	0.246	-0.149487	0.102135	0.144381	TGD4	AT3G06960	0.0163348
Average WUE	3	20429678	Chr3_20429678	C	T	0.054	0.221495	0.151734	0.14456	ABCG18	AT3G55110	0.0162501
Average WUE	3	830946	Chr3_830946	G	A	0.477	-0.119572	0.0812685	0.145301	CYP89A9	AT3G03470	0.0165043
Average WUE	5	25575874	Chr5_25575874	C	A	0.092	-0.164183	0.113414	0.146353	AT5G63905	AT5G63905	0.0159858
Average WUE	5	25821599	Chr5_25821599	T	C	0.092	-0.164183	0.113414	0.146353	AT5G64580	AT5G64580	0.0159858
Average WUE	5	25854528	Chr5_25854528	A	T	0.092	-0.164183	0.113414	0.146353	AT5G64680	AT5G64680	0.0159858
Average WUE	4	2365753	Chr4_2365753	A	G	0.192	-0.157862	0.109133	0.150029	AT4G04670	AT4G04670	0.0159612
Average WUE	2	16223069	Chr2_16223069	G	A	0.269	0.118562	0.0811122	0.151901	AT2G38820	AT2G38820	0.0162927
Average WUE	2	7245617	Chr2_7245617	G	T	0.431	-0.132106	0.0927852	0.153163	ADF5	AT2G16700	0.0154713
Average WUE	4	8834329	Chr4_8834329	T	G	0.577	0.107965	0.0762697	0.155641	CYP74B2	AT4G15440	0.0152958
Average WUE	5	157091	Chr5_157091	A	G	0.1	0.150431	0.10611	0.155684	ACI1	AT5G01370	0.0153414
Average WUE	1	3938212	Chr1_3938212	T	A	0.415	-0.109287	0.0765659	0.15584	CYP51G1	AT1G11680	0.0155478
Average WUE	1	4047888	Chr1_4047888	T	C	0.415	-0.109287	0.0765659	0.15584	AT1G11990	AT1G11990	0.0155478
Average WUE	1	24903620	Chr1_24903620	T	C	0.108	0.145532	0.102036	0.156074	AT1G66760	AT1G66760	0.0155248
Average WUE	4	6137806	Chr4_6137806	G	A	0.477	0.122572	0.0866553	0.1563	RH39	AT4G09730	0.0152729
Average WUE	4	8933101	Chr4_8933101	T	C	0.546	0.107625	0.0762552	0.15675	GRXS5	AT4G15690	0.0152071
Average WUE	1	5822522	Chr1_5822522	G	C	0.477	-0.112109	0.0790978	0.157214	AT1G17030	AT1G17030	0.0153338
Average WUE	1	5826648	Chr1_5826648	T	C	0.477	-0.112109	0.0790978	0.157214	SHA	AT1G17040	0.0153338
Average WUE	5	18759204	Chr5_18759204	T	C	0.415	-0.118295	0.0836427	0.15757	AT5G46260	AT5G46260	0.0152688
Average WUE	2	1655144	Chr2_1655144	T	C	0.354	-0.141527	0.100143	0.158232	AT2G04710	AT2G04710	0.0152466
Average WUE	1	26059172	Chr1_26059172	G	C	0.246	0.13749	0.097639	0.15863	WRKY57	AT1G69310	0.0151385
Average WUE	1	25137009	Chr1_25137009	G	T	0.085	0.149102	0.105535	0.159669	AT1G67200	AT1G67200	0.0152376
Average WUE	3	11858214	Chr3_11858214	T	A	0.208	0.150192	0.107726	0.161551	AT3G30213	AT3G30213	0.0148445
Average WUE	3	11876592	Chr3_11876592	A	G	0.208	0.150192	0.107726	0.161551	AT3G30220	AT3G30220	0.0148445
Average WUE	3	11892695	Chr3_11892695	G	A	0.208	0.150192	0.107726	0.161551	AT3G30247	AT3G30247	0.0148445
Average WUE	2	8413723	Chr2_8413723	G	A	0.123	0.156073	0.111631	0.161596	AT2G19420	AT2G19420	0.0149269
Average WUE	4	1112498	Chr4_1112498	G	A	0.092	0.156511	0.111193	0.161764	GSTF2	AT4G02520	0.0151262
Average WUE	4	937543	Chr4_937543	A	T	0.092	0.156511	0.111193	0.161764	AT4G02110	AT4G02110	0.0151262
Average WUE	4	977158	Chr4_977158	C	A	0.092	0.156511	0.111193	0.161764	SYP42	AT4G02195	0.0151262
Average WUE	4	985866	Chr4_985866	C	T	0.092	0.156511	0.111193	0.161764	AGL51	AT4G02235	0.0151262
Average WUE	2	8008932	Chr2_8008932	T	C	0.077	0.188355	0.134522	0.16193	AT2G18465	AT2G18465	0.0149701
Average WUE	4	5359266	Chr4_5359266	A	G	0.062	-0.185888	0.133433	0.162014	AT4G08430-AT4G08450	AT4G08430-AT4G08450	0.0148218
Average WUE	4	5361420	Chr4_5361420	A	G	0.062	-0.185888	0.133433	0.162014	AT4G08450	AT4G08450	0.0148218
Average WUE	4	5377048	Chr4_5377048	A	G	0.062	-0.185888	0.133433	0.162014	AT4G08455	AT4G08455	0.0148218
Average WUE	2	17246610	Chr2_17246610	G	A	0.192	0.124504	0.0870943	0.162217	NPR5-AT2G41380	AT2G41370-AT2G41380	0.0155946
Average WUE	2	8477532	Chr2_8477532	A	T	0.215	0.129684	0.0932319	0.163357	TET2	AT2G19580	0.014777
Average WUE	2	1582635	Chr2_1582635	A	G	0.354	0.126312	0.0905809	0.165664	CPZ	AT2G04530	0.01485
Average WUE	2	1776583	Chr2_1776583	A	G	0.354	0.126312	0.0905809	0.165664	AT2G05020	AT2G05020	0.01485
Average WUE	5	5794549	Chr5_5794549	G	C	0.054	0.19368	0.138916	0.166094	AT5G17570	AT5G17570	0.0148451
Average WUE	5	5848106	Chr5_5848106	G	A	0.054	0.19368	0.138916	0.166094	AT5G17720	AT5G17720	0.0148451
Average WUE	5	6099747	Chr5_6099747	G	A	0.054	0.19368	0.138916	0.166094	AT5G18400	AT5G18400	0.0148451
Average WUE	5	6116808	Chr5_6116808	G	C	0.054	0.19368	0.138916	0.166094	DREB2G	AT5G18450	0.0148451
Average WUE	1	11944225	Chr1_11944225	A	C	0.262	0.119665	0.0868215	0.166917	AT1G32950	AT1G32950	0.0145126
Average WUE	2	1582917	Chr2_1582917	C	T	0.131	0.130663	0.0936002	0.1675	CPZ	AT2G04530	0.0148816
Average WUE	2	15137258	Chr2_15137258	G	A	0.138	0.12383	0.0889502	0.167568	OFP15	AT2G36050	0.014801
Average WUE	3	16610864	Chr3_16610864	A	G	0.162	0.166732	0.121399	0.167822	AT3G45285	AT3G45285	0.0144117
Average WUE	3	16912790	Chr3_16912790	T	C	0.162	0.166732	0.121399	0.167822	ADF2	AT3G46000	0.0144117
Average WUE	4	4105938	Chr4_4105938	A	C	0.208	-0.144195	0.104569	0.167974	AT4G06752	AT4G06752	0.0145262
Average WUE	4	4117187	Chr4_4117187	A	G	0.208	-0.144195	0.104569	0.167974	AT4G07324	AT4G07324	0.0145262
Average WUE	4	4127907	Chr4_4127907	A	G	0.208	-0.144195	0.104569	0.167974	AT4G07327	AT4G07327	0.0145262
Average WUE	4	4914922	Chr4_4914922	A	G	0.208	-0.144195	0.104569	0.167974	AT4G08054	AT4G08054	0.0145262
Average WUE	4	4944276	Chr4_4944276	A	T	0.208	-0.144195	0.104569	0.167974	AT4G08072	AT4G08072	0.0145262
Average WUE	1	2692298	Chr1_2692298	A	G	0.069	0.167372	0.121673	0.16844	NFS2	AT1G08490	0.0144565
Average WUE	2	15630580	Chr2_15630580	A	T	0.269	0.0826496	0.0582312	0.169455	LOG3	AT2G37210	0.0153763
Average WUE	1	30214678	Chr1_30214678	C	T	0.2	-0.147074	0.107503	0.170172	CYCA2-4	AT1G80370	0.0143018
Average WUE	1	30398600	Chr1_30398600	A	G	0.2	-0.147074	0.107503	0.170172	MRS2-10	AT1G80900	0.0143018
Average WUE	2	17131211	Chr2_17131211	T	A	0.415	0.109208	0.0782598	0.171027	DPBF4	AT2G41070	0.0148708
Average WUE	4	122732	Chr4_122732	A	C	0.154	0.116358	0.0858439	0.173561	AT4G00270	AT4G00270	0.0140424
Average WUE	4	130643	Chr4_130643	A	G	0.154	0.116358	0.0858439	0.173561	AT4G00305	AT4G00305	0.0140424
Average WUE	5	19675364	Chr5_19675364	T	C	0.192	0.155678	0.114956	0.174075	HINT3	AT5G48545	0.0140176
Average WUE	4	8255757	Chr4_8255757	T	A	0.585	0.106274	0.0789703	0.176955	AT4G14345	AT4G14345	0.0138447
Average WUE	4	8382451	Chr4_8382451	T	C	0.585	0.106274	0.0789703	0.176955	AT4G14615	AT4G14615	0.0138447
Average WUE	5	26255180	Chr5_26255180	C	T	0.154	0.120136	0.088822	0.177572	IAA9	AT5G65670	0.0139829
Average WUE	5	26428169	Chr5_26428169	G	A	0.154	0.120136	0.088822	0.177572	AT5G66080	AT5G66080	0.0139829
Average WUE	5	26481134	Chr5_26481134	T	C	0.154	0.120136	0.088822	0.177572	NAC105	AT5G66300	0.0139829
Average WUE	5	26505048	Chr5_26505048	A	G	0.154	0.120136	0.088822	0.177572	SHI	AT5G66350	0.0139829
Average WUE	5	26590521	Chr5_26590521	C	G	0.154	0.120136	0.088822	0.177572	DAR6	AT5G66620	0.0139829
Average WUE	5	26751931	Chr5_26751931	G	T	0.154	0.120136	0.088822	0.177572	ERF122	AT5G67000	0.0139829
Average WUE	3	183293	Chr3_183293	T	A	0.4	-0.107893	0.0793982	0.179235	HAT5	AT3G01470	0.0141125
Average WUE	5	9347193	Chr5_9347193	C	T	0.054	0.150618	0.112607	0.179774	AT5G26630	AT5G26630	0.0136791
Average WUE	4	9689108	Chr4_9689108	C	T	0.3	-0.106386	0.0797262	0.180224	ATG2484-1	AT4G17330	0.0136152
Average WUE	5	14577834	Chr5_14577834	T	G	0.3	-0.106386	0.0797262	0.180224	AT5G36935	AT5G36935	0.0136152
Average WUE	5	26900405	Chr5_26900405	A	G	0.169	-0.133846	0.100496	0.181439	AT5G67410	AT5G67410	0.013564
Average WUE	5	26937642	Chr5_26937642	A	T	0.169	-0.133846	0.100496	0.181439	BT4	AT5G67480	0.013564
Average WUE	1	8741568	Chr1_8741568	G	C	0.069	0.169019	0.127326	0.182796	AT1G24657	AT1G24657	0.013476
Average WUE	1	8875091	Chr1_8875091	C	T	0.069	0.169019	0.127326	0.182796	MEE8	AT1G25310	0.013476
Average WUE	1	27605027	Chr1_27605027	T	G	0.385	0.113069	0.0831266	0.183036	ATMYB54	AT1G73410	0.0141394
Average WUE	1	28025752	Chr1_28025752	A	G	0.385	0.113069	0.0831266	0.183036	PCMP-E69	AT1G74600	0.0141394
Average WUE	5	25364628	Chr5_25364628	T	C	0.108	-0.150953	0.11398	0.18347	AT5G63260	AT5G63260	0.0134144
Average WUE	5	25406761	Chr5_25406761	C	T	0.108	-0.150953	0.11398	0.18347	emb2746	AT5G63420	0.0134144
Average WUE	3	15659299	Chr3_15659299	A	G	0.1	0.104279	0.0786025	0.183532	GSTU27	AT3G43800	0.01346
Average WUE	4	433768	Chr4_433768	T	C	0.223	-0.133569	0.100387	0.183722	AT4G01000	AT4G01000	0.0135377
Average WUE	4	465273	Chr4_465273	C	A	0.223	-0.133569	0.100387	0.183722	UGT72B1	AT4G01070	0.0135377
Average WUE	4	496983	Chr4_496983	C	A	0.223	-0.133569	0.100387	0.183722	AT4G01160	AT4G01160	0.0135377
Average WUE	3	9857477	Chr3_9857477	A	T	0.131	0.15494	0.116917	0.183957	FUS3	AT3G26790	0.0134311
Average WUE	1	29341024	Chr1_29341024	C	A	0.077	0.156159	0.118201	0.186628	AT1G78030	AT1G78030	0.0133496
Average WUE	3	19336449	Chr3_19336449	G	T	0.2	-0.131216	0.0992099	0.186773	FMT	AT3G52140	0.013379
Average WUE	3	19403592	Chr3_19403592	T	C	0.2	-0.131216	0.0992099	0.186773	AT3G52320	AT3G52320	0.013379
Average WUE	3	19645051	Chr3_19645051	A	C	0.2	-0.131216	0.0992099	0.186773	CYP76G1	AT3G52970	0.013379
Average WUE	1	12231741	Chr1_12231741	C	T	0.446	0.105164	0.0800226	0.18699	AT1G33740	AT1G33740	0.0132113
Average WUE	5	4439641	Chr5_4439641	A	G	0.062	0.156502	0.118434	0.187264	AT5G13760	AT5G13760	0.0133554
Average WUE	5	4536260	Chr5_4536260	A	G	0.062	0.156502	0.118434	0.187264	AK2	AT5G14060	0.0133554
Average WUE	4	14063780	Chr4_14063780	G	T	0.346	-0.115683	0.087336	0.187444	AT4G28460	AT4G28460	0.0134183
Average WUE	1	10017718	Chr1_10017718	T	A	0.346	-0.0970051	0.073951	0.187737	GRXC9	AT1G28480	0.0131631
Average WUE	1	9925526	Chr1_9925526	C	T	0.346	-0.0970051	0.073951	0.187737	DEG15	AT1G28320	0.0131631
Average WUE	1	12114970	Chr1_12114970	A	G	0.177	0.118395	0.0899986	0.187915	AT1G33415	AT1G33415	0.0132378
Average WUE	3	21163537	Chr3_21163537	A	T	0.169	-0.124072	0.0936509	0.188069	AT3G57160	AT3G57160	0.0134234
Average WUE	3	21181826	Chr3_21181826	A	T	0.169	-0.124072	0.0936509	0.188069	BG3	AT3G57240	0.0134234
Average WUE	4	12874182	Chr4_12874182	A	G	0.377	-0.111052	0.0842489	0.188085	AT4G25070	AT4G25070	0.01329
Average WUE	2	1296048	Chr2_1296048	T	C	0.246	0.127715	0.0967374	0.190373	AT2G04035	AT2G04035	0.0133315
Average WUE	2	1491171	Chr2_1491171	C	T	0.246	0.127715	0.0967374	0.190373	AT2G04290	AT2G04290	0.0133315
Average WUE	2	1609604	Chr2_1609604	T	C	0.246	0.127715	0.0967374	0.190373	AT2G04590	AT2G04590	0.0133315
Average WUE	2	1676090	Chr2_1676090	T	A	0.246	0.127715	0.0967374	0.190373	FLA7	AT2G04780	0.0133315
Average WUE	5	26317309	Chr5_26317309	C	T	0.246	-0.106503	0.081713	0.19056	BCAT5	AT5G65780	0.0129978
Average WUE	5	26309597	Chr5_26309597	T	G	0.054	-0.180312	0.13783	0.191407	BCAT5	AT5G65780	0.0130932
Average WUE	5	26378153	Chr5_26378153	T	A	0.054	-0.180312	0.13783	0.191407	CHY1	AT5G65940	0.0130932
Average WUE	5	26472076	Chr5_26472076	A	C	0.054	-0.180312	0.13783	0.191407	GMD1	AT5G66280	0.0130932
Average WUE	5	26488370	Chr5_26488370	A	C	0.054	-0.180312	0.13783	0.191407	AT5G66310	AT5G66310	0.0130932
Average WUE	5	26744296	Chr5_26744296	T	A	0.054	-0.180312	0.13783	0.191407	RKD3	AT5G66990	0.0130932
Average WUE	5	26842803	Chr5_26842803	T	C	0.054	-0.180312	0.13783	0.191407	RLK	AT5G67280	0.0130932
Average WUE	5	4661745	Chr5_4661745	C	G	0.069	0.149227	0.113911	0.191494	AT5G14460	AT5G14460	0.013129
Average WUE	5	5037014	Chr5_5037014	A	T	0.069	0.149227	0.113911	0.191494	AT5G15500	AT5G15500	0.013129
Average WUE	1	10566162	Chr1_10566162	G	C	0.177	-0.140205	0.108045	0.193953	AT1G30090	AT1G30090	0.0128852
Average WUE	1	10799855	Chr1_10799855	A	T	0.177	-0.140205	0.108045	0.193953	ATHB-9	AT1G30490	0.0128852
Average WUE	1	10820006	Chr1_10820006	A	G	0.177	-0.140205	0.108045	0.193953	AT1G30540	AT1G30540	0.0128852
Average WUE	4	16944277	Chr4_16944277	C	T	0.338	0.11663	0.0907629	0.197866	LTO1	AT4G35760	0.0126383
Average WUE	4	16975591	Chr4_16975591	T	C	0.338	0.11663	0.0907629	0.197866	P4H11	AT4G35820	0.0126383
Average WUE	3	10622010	Chr3_10622010	T	C	0.323	0.0959146	0.0747201	0.198186	ABCB17	AT3G28380	0.0126122
Average WUE	1	18303353	Chr1_18303353	C	T	0.446	0.0960778	0.0748598	0.198433	LCR16	AT1G49435	0.0126081
Average WUE	2	340587	Chr2_340587	A	G	0.477	-0.121895	0.094366	0.19864	VIT1	AT2G01770	0.0127695
Average WUE	2	484701	Chr2_484701	A	T	0.477	-0.121895	0.094366	0.19864	AT2G02023	AT2G02023	0.0127695
Average WUE	3	282706	Chr3_282706	A	G	0.285	0.10231	0.0768122	0.199158	TPLATE	AT3G01780	0.0135662
Average WUE	3	389661	Chr3_389661	T	C	0.285	0.10231	0.0768122	0.199158	AFP4	AT3G02140	0.0135662
Average WUE	1	6094813	Chr1_6094813	A	G	0.077	0.172563	0.134507	0.199324	AT1G17710	AT1G17710	0.0125982
Average WUE	4	16422732	Chr4_16422732	G	A	0.377	0.107017	0.0837072	0.199565	AT4G34320	AT4G34320	0.0125119
Average WUE	1	22185912	Chr1_22185912	T	A	0.2	-0.139857	0.108683	0.199775	AT1G60150	AT1G60150	0.0126742
Average WUE	2	6215680	Chr2_6215680	T	C	0.408	-0.109538	0.0854884	0.202389	LURP1	AT2G14560	0.012567
Average WUE	2	1814821	Chr2_1814821	A	G	0.292	0.113097	0.0889904	0.203003	AT2G05080	AT2G05080	0.0123658
Average WUE	5	10512061	Chr5_10512061	A	G	0.292	0.113097	0.0889904	0.203003	AT5G28524	AT5G28524	0.0123658
Average WUE	5	10580055	Chr5_10580055	A	G	0.292	0.113097	0.0889904	0.203003	AT5G28580	AT5G28580	0.0123658
Average WUE	5	12270341	Chr5_12270341	T	C	0.292	0.113097	0.0889904	0.203003	AT5G32621	AT5G32621	0.0123658
Average WUE	5	12724665	Chr5_12724665	T	G	0.292	0.113097	0.0889904	0.203003	AT5G33432	AT5G33432	0.0123658
Average WUE	5	12959127	Chr5_12959127	T	A	0.292	0.113097	0.0889904	0.203003	KPR	AT5G34780	0.0123658
Average WUE	5	13136298	Chr5_13136298	T	A	0.292	0.113097	0.0889904	0.203003	AT5G34859	AT5G34859	0.0123658
Average WUE	2	16242600	Chr2_16242600	C	T	0.385	-0.111856	0.0873045	0.203341	AT2G38890	AT2G38890	0.0125651
Average WUE	1	11395157	Chr1_11395157	A	T	0.408	0.0900486	0.0710762	0.203393	PCMP-A1	AT1G31790	0.0122898
Average WUE	5	10188335	Chr5_10188335	G	C	0.3	0.120687	0.0952081	0.203925	AT5G28210	AT5G28210	0.0123029
Average WUE	5	13465328	Chr5_13465328	A	T	0.3	0.120687	0.0952081	0.203925	AT5G35205	AT5G35205	0.0123029
Average WUE	4	1613556	Chr4_1613556	A	G	0.185	-0.150073	0.118228	0.204505	AT4G03620	AT4G03620	0.0123362
Average WUE	4	1642067	Chr4_1642067	A	G	0.185	-0.150073	0.118228	0.204505	AT4G03695	AT4G03695	0.0123362
Average WUE	4	2104442	Chr4_2104442	G	A	0.185	-0.150073	0.118228	0.204505	AT4G04316	AT4G04316	0.0123362
Average WUE	4	2229507	Chr4_2229507	T	A	0.185	-0.150073	0.118228	0.204505	PMP22	AT4G04470	0.0123362
Average WUE	4	2381510	Chr4_2381510	T	C	0.185	-0.150073	0.118228	0.204505	AT4G04693	AT4G04693	0.0123362
Average WUE	4	3142626	Chr4_3142626	C	T	0.185	-0.150073	0.118228	0.204505	AT4G06498	AT4G06498	0.0123362
Average WUE	4	3307964	Chr4_3307964	T	C	0.185	-0.150073	0.118228	0.204505	AT4G06619	AT4G06619	0.0123362
Average WUE	4	3519710	Chr4_3519710	T	C	0.185	-0.150073	0.118228	0.204505	AT4G06569	AT4G06569	0.0123362
Average WUE	4	3769103	Chr4_3769103	A	G	0.185	-0.150073	0.118228	0.204505	AT4G06634	AT4G06634	0.0123362
Average WUE	4	3808490	Chr4_3808490	T	G	0.185	-0.150073	0.118228	0.204505	AT4G06646	AT4G06646	0.0123362
Average WUE	4	3834068	Chr4_3834068	T	C	0.185	-0.150073	0.118228	0.204505	AT4G06654	AT4G06654	0.0123362
Average WUE	4	3879789	Chr4_3879789	A	G	0.185	-0.150073	0.118228	0.204505	AT4G06666	AT4G06666	0.0123362
Average WUE	3	3656993	Chr3_3656993	T	A	0.1	0.123397	0.0968535	0.205599	AT3G11590	AT3G11590	0.0124268
Average WUE	3	1761607	Chr3_1761607	C	G	0.123	0.129925	0.102079	0.20587	AT3G05900	AT3G05900	0.0124022
Average WUE	5	19111069	Chr5_19111069	C	T	0.538	-0.10831	0.0856797	0.20603	AT5G47050	AT5G47050	0.0122362
Average WUE	5	19279706	Chr5_19279706	G	A	0.538	-0.10831	0.0856797	0.20603	RABA5A	AT5G47520	0.0122362
Average WUE	3	10730527	Chr3_10730527	G	T	0.477	-0.0873052	0.0695189	0.207326	AT3G28611	AT3G28611	0.0120783
Average WUE	1	1052730	Chr1_1052730	A	G	0.185	0.125212	0.0990128	0.208423	PRP39	AT1G04080	0.0122453
Average WUE	1	1090987	Chr1_1090987	A	G	0.185	0.125212	0.0990128	0.208423	XI-B	AT1G04160	0.0122453
Average WUE	1	1110950	Chr1_1110950	C	G	0.185	0.125212	0.0990128	0.208423	TPR3	AT1G04190	0.0122453
Average WUE	1	1205070	Chr1_1205070	A	G	0.185	0.125212	0.0990128	0.208423	AT1G04445	AT1G04445	0.0122453
Average WUE	1	24200684	Chr1_24200684	T	C	0.123	-0.155183	0.12395	0.208634	AT1G65130	AT1G65130	0.0120051
Average WUE	1	24288860	Chr1_24288860	A	G	0.123	-0.155183	0.12395	0.208634	CLV2	AT1G65380	0.0120051
Average WUE	5	19750887	Chr5_19750887	A	G	0.238	0.122246	0.0975002	0.208903	AT5G48680	AT5G48680	0.0120394
Average WUE	1	27267051	Chr1_27267051	C	A	0.069	0.201082	0.160818	0.209388	AT1G72420	AT1G72420	0.0119746
Average WUE	1	12054930	Chr1_12054930	T	G	0.285	0.106881	0.0856533	0.21021	AT-GTL1	AT1G33240	0.0119265
Average WUE	2	13595422	Chr2_13595422	C	T	0.215	-0.119426	0.0958466	0.211319	CALS2	AT2G31960	0.011892
Average WUE	3	5293435	Chr3_5293435	G	C	0.062	0.138013	0.110426	0.211355	UVR3	AT3G15620	0.011964
Average WUE	3	5341735	Chr3_5341735	T	C	0.062	0.138013	0.110426	0.211355	MBD11	AT3G15790	0.011964
Average WUE	5	7593259	Chr5_7593259	T	C	0.092	0.196872	0.158375	0.212364	ALPHAC-AD	AT5G22780	0.0118368
Average WUE	5	21282276	Chr5_21282276	G	A	0.262	0.116594	0.0934131	0.214413	AT5G52420	AT5G52420	0.0119325
Average WUE	3	16547818	Chr3_16547818	T	C	0.177	0.151768	0.122876	0.214589	AT3G45200	AT3G45200	0.0116878
Average WUE	5	19324807	Chr5_19324807	T	A	0.415	-0.102092	0.0824338	0.215282	AT5G47690	AT5G47690	0.0117503
Average WUE	2	2385550	Chr2_2385550	T	C	0.092	0.146037	0.11769	0.215386	AT2G06110	AT2G06110	0.0117952
Average WUE	2	3822590	Chr2_3822590	A	G	0.092	0.146037	0.11769	0.215386	AT2G10070	AT2G10070	0.0117952
Average WUE	2	4338914	Chr2_4338914	T	A	0.092	0.146037	0.11769	0.215386	AT2G10990	AT2G10990	0.0117952
Average WUE	2	4417858	Chr2_4417858	T	C	0.092	0.146037	0.11769	0.215386	AT2G11135	AT2G11135	0.0117952
Average WUE	1	11543815	Chr1_11543815	G	C	0.177	-0.124228	0.100556	0.215793	AT1G32090	AT1G32090	0.0116929
Average WUE	1	11641718	Chr1_11641718	G	C	0.177	-0.124228	0.100556	0.215793	AT1G32260	AT1G32260	0.0116929
Average WUE	2	163092	Chr2_163092	A	G	0.231	0.115447	0.0926388	0.216579	ABCG7	AT2G01320	0.0118957
Average WUE	2	163093	Chr2_163093	A	C	0.231	0.115447	0.0926388	0.216579	ABCG7	AT2G01320	0.0118957
Average WUE	1	25348461	Chr1_25348461	C	T	0.162	0.105208	0.0832583	0.216653	AT1G67626	AT1G67626	0.0122268
Average WUE	1	25366459	Chr1_25366459	C	T	0.162	0.105208	0.0832583	0.216653	AT1G67680	AT1G67680	0.0122268
Average WUE	1	25438868	Chr1_25438868	A	T	0.162	0.105208	0.0832583	0.216653	AT1G67856	AT1G67856	0.0122268
Average WUE	1	25446027	Chr1_25446027	C	G	0.162	0.105208	0.0832583	0.216653	AT1G67855	AT1G67855	0.0122268
Average WUE	1	25446725	Chr1_25446725	A	G	0.162	0.105208	0.0832583	0.216653	AT1G67865	AT1G67865	0.0122268
Average WUE	1	25517534	Chr1_25517534	T	C	0.162	0.105208	0.0832583	0.216653	AT1G68080	AT1G68080	0.0122268
Average WUE	2	17881253	Chr2_17881253	C	A	0.223	0.125319	0.101987	0.217133	AT2G42980	AT2G42980	0.0115691
Average WUE	1	30304136	Chr1_30304136	T	C	0.131	0.127055	0.102905	0.217642	WIN1	AT1G80600	0.0116795
Average WUE	1	30319631	Chr1_30319631	C	A	0.131	0.127055	0.102905	0.217642	NUP96	AT1G80680	0.0116795
Average WUE	1	27303705	Chr1_27303705	C	T	0.077	0.186287	0.151552	0.217702	AT1G72510	AT1G72510	0.011577
Average WUE	1	27366300	Chr1_27366300	T	C	0.077	0.186287	0.151552	0.217702	AT1G72690	AT1G72690	0.011577
Average WUE	1	27937175	Chr1_27937175	T	C	0.077	0.186287	0.151552	0.217702	CLPB1	AT1G74310	0.011577
Average WUE	1	27964898	Chr1_27964898	A	G	0.077	0.186287	0.151552	0.217702	PCMP-E68	AT1G74400	0.011577
Average WUE	1	27978731	Chr1_27978731	A	C	0.077	0.186287	0.151552	0.217702	AT1G74450	AT1G74450	0.011577
Average WUE	1	28131712	Chr1_28131712	A	T	0.077	0.186287	0.151552	0.217702	ARR15	AT1G74890	0.011577
Average WUE	1	28406038	Chr1_28406038	G	C	0.077	0.186287	0.151552	0.217702	AT1G75640	AT1G75640	0.011577
Average WUE	1	25600801	Chr1_25600801	T	A	0.154	0.106539	0.0849006	0.218967	AT1G68300	AT1G68300	0.0120596
Average WUE	3	5316308	Chr3_5316308	C	T	0.185	-0.145615	0.118239	0.219135	AT3G15680	AT3G15680	0.0116205
Average WUE	3	5436654	Chr3_5436654	A	G	0.185	-0.145615	0.118239	0.219135	MFP1	AT3G16000	0.0116205
Average WUE	3	5456302	Chr3_5456302	C	T	0.185	-0.145615	0.118239	0.219135	HRD1A	AT3G16090	0.0116205
Average WUE	1	30068941	Chr1_30068941	T	A	0.215	-0.129542	0.105872	0.2192	HSP70-14	AT1G79930	0.0114723
Average WUE	1	30173786	Chr1_30173786	C	T	0.215	-0.129542	0.105872	0.2192	COX5B-2	AT1G80230	0.0114723
Average WUE	2	15494786	Chr2_15494786	A	G	0.246	0.0991935	0.0795541	0.219897	AT2G36895	AT2G36895	0.0119083
Average WUE	2	13654600	Chr2_13654600	A	G	0.215	-0.126661	0.103452	0.219905	HSP70-8	AT2G32120	0.0114869
Average WUE	5	24862364	Chr5_24862364	C	T	0.085	0.142265	0.115641	0.219945	BON1	AT5G61900	0.0115963
Average WUE	3	11116939	Chr3_11116939	C	T	0.285	0.108562	0.0890738	0.220668	AT3G29152	AT3G29152	0.011384
Average WUE	1	27520902	Chr1_27520902	T	C	0.469	0.102096	0.0817575	0.221091	AT1G73180	AT1G73180	0.0119442
Average WUE	4	17048934	Chr4_17048934	A	C	0.331	0.112805	0.0925795	0.221692	CSP1	AT4G36020	0.011378
Average WUE	4	17129243	Chr4_17129243	T	G	0.331	0.112805	0.0925795	0.221692	AT4G36197	AT4G36197	0.011378
Average WUE	4	17224411	Chr4_17224411	G	T	0.331	0.112805	0.0925795	0.221692	SFH12	AT4G36490	0.011378
Average WUE	4	7771611	Chr4_7771611	A	T	0.069	-0.137132	0.113013	0.222721	AT4G13360	AT4G13360	0.0112851
Average WUE	4	8754501	Chr4_8754501	T	G	0.069	-0.137132	0.113013	0.222721	PEN1	AT4G15340	0.0112851
Average WUE	1	20795243	Chr1_20795243	T	C	0.062	-0.230326	0.189795	0.223163	CLC-F	AT1G55620	0.0112875
Average WUE	1	20846881	Chr1_20846881	G	C	0.062	-0.230326	0.189795	0.223163	TFB1-1	AT1G55750	0.0112875
Average WUE	1	21321398	Chr1_21321398	G	C	0.062	-0.230326	0.189795	0.223163	AT1G57580	AT1G57580	0.0112875
Average WUE	1	21712843	Chr1_21712843	A	G	0.062	-0.230326	0.189795	0.223163	RXF26	AT1G58430	0.0112875
Average WUE	1	22047828	Chr1_22047828	T	C	0.062	-0.230326	0.189795	0.223163	E1_ALPHA	AT1G59900	0.0112875
Average WUE	1	22189610	Chr1_22189610	G	C	0.062	-0.230326	0.189795	0.223163	POT12	AT1G60160	0.0112875
Average WUE	1	22266435	Chr1_22266435	T	C	0.062	-0.230326	0.189795	0.223163	ARPC3	AT1G60430	0.0112875
Average WUE	1	22658105	Chr1_22658105	G	T	0.062	-0.230326	0.189795	0.223163	AT1G61390	AT1G61390	0.0112875
Average WUE	1	23142044	Chr1_23142044	C	T	0.062	-0.230326	0.189795	0.223163	AT1G62510	AT1G62510	0.0112875
Average WUE	2	2982719	Chr2_2982719	G	C	0.062	-0.230326	0.189795	0.223163	AT2G07180	AT2G07180	0.0112875
Average WUE	2	3174007	Chr2_3174007	T	C	0.062	-0.230326	0.189795	0.223163	AHA6	AT2G07560	0.0112875
Average WUE	2	3554910	Chr2_3554910	T	C	0.062	-0.230326	0.189795	0.223163	AT2G07789	AT2G07789	0.0112875
Average WUE	2	3834581	Chr2_3834581	A	G	0.062	-0.230326	0.189795	0.223163	AT2G10140	AT2G10140	0.0112875
Average WUE	2	3983461	Chr2_3983461	A	G	0.062	-0.230326	0.189795	0.223163	AT2G10340	AT2G10340	0.0112875
Average WUE	2	4018936	Chr2_4018936	T	C	0.062	-0.230326	0.189795	0.223163	MED15C	AT2G10440	0.0112875
Average WUE	2	4751505	Chr2_4751505	A	G	0.062	-0.230326	0.189795	0.223163	MGD3	AT2G11810	0.0112875
Average WUE	2	4802753	Chr2_4802753	T	A	0.062	-0.230326	0.189795	0.223163	TTM3	AT2G11890	0.0112875
Average WUE	2	4851383	Chr2_4851383	C	T	0.062	-0.230326	0.189795	0.223163	AT2G12040	AT2G12040	0.0112875
Average WUE	2	4961698	Chr2_4961698	A	G	0.062	-0.230326	0.189795	0.223163	AT2G12330-AT2G12340	AT2G12330-AT2G12340	0.0112875
Average WUE	2	5013500	Chr2_5013500	A	G	0.062	-0.230326	0.189795	0.223163	AT2G12405	AT2G12405	0.0112875
Average WUE	2	5132526	Chr2_5132526	T	G	0.062	-0.230326	0.189795	0.223163	AT2G12570	AT2G12570	0.0112875
Average WUE	2	5218031	Chr2_5218031	G	A	0.062	-0.230326	0.189795	0.223163	AT2G12730	AT2G12730	0.0112875
Average WUE	2	5446691	Chr2_5446691	A	G	0.062	-0.230326	0.189795	0.223163	AT2G13160	AT2G13160	0.0112875
Average WUE	2	6219598	Chr2_6219598	T	C	0.062	-0.230326	0.189795	0.223163	LURP1	AT2G14560	0.0112875
Average WUE	2	6437429	Chr2_6437429	T	G	0.062	-0.230326	0.189795	0.223163	AT2G14940	AT2G14940	0.0112875
Average WUE	2	6545607	Chr2_6545607	A	G	0.062	-0.230326	0.189795	0.223163	AT2G15100	AT2G15100	0.0112875
Average WUE	2	6761195	Chr2_6761195	T	C	0.062	-0.230326	0.189795	0.223163	UGT73B4	AT2G15490	0.0112875
Average WUE	2	6792986	Chr2_6792986	C	A	0.062	-0.230326	0.189795	0.223163	AT2G15560	AT2G15560	0.0112875
Average WUE	2	6953197	Chr2_6953197	T	C	0.062	-0.230326	0.189795	0.223163	AT2G15980	AT2G15980	0.0112875
Average WUE	5	18415720	Chr5_18415720	T	C	0.062	-0.230326	0.189795	0.223163	AT5G45450	AT5G45450	0.0112875
Average WUE	5	19553504	Chr5_19553504	T	C	0.062	-0.230326	0.189795	0.223163	AT5G48210	AT5G48210	0.0112875
Average WUE	5	19606098	Chr5_19606098	A	G	0.062	-0.230326	0.189795	0.223163	BIR1	AT5G48380	0.0112875
Average WUE	5	19888680	Chr5_19888680	C	T	0.062	-0.230326	0.189795	0.223163	AT5G49050	AT5G49050	0.0112875
Average WUE	5	19890925	Chr5_19890925	T	A	0.062	-0.230326	0.189795	0.223163	KCS20	AT5G49070	0.0112875
Average WUE	5	20032376	Chr5_20032376	A	G	0.062	-0.230326	0.189795	0.223163	AT5G49410	AT5G49410	0.0112875
Average WUE	5	20083855	Chr5_20083855	T	C	0.062	-0.230326	0.189795	0.223163	SRP-54B	AT5G49500	0.0112875
Average WUE	5	20300982	Chr5_20300982	G	A	0.062	-0.230326	0.189795	0.223163	HSP70-7	AT5G49910	0.0112875
Average WUE	5	20356032	Chr5_20356032	T	G	0.062	-0.230326	0.189795	0.223163	AT5G50040	AT5G50040	0.0112875
Average WUE	2	408815	Chr2_408815	C	G	0.469	0.113881	0.0930243	0.223302	AT2G01900	AT2G01900	0.0114843
Average WUE	4	7758803	Chr4_7758803	C	G	0.062	0.160008	0.131787	0.224195	LRX3	AT4G13340	0.0112982
Average WUE	1	23583819	Chr1_23583819	A	T	0.154	0.10935	0.0902454	0.224828	AT1G63610	AT1G63610	0.0112535
Average WUE	1	8614710	Chr1_8614710	C	T	0.108	0.148526	0.123133	0.225369	AT1G24300	AT1G24300	0.011153
Average WUE	1	8648894	Chr1_8648894	A	G	0.108	0.148526	0.123133	0.225369	AT1G24390	AT1G24390	0.011153
Average WUE	1	8662778	Chr1_8662778	A	C	0.108	0.148526	0.123133	0.225369	AT1G24430	AT1G24430	0.011153
Average WUE	1	8735729	Chr1_8735729	T	A	0.108	0.148526	0.123133	0.225369	AT1G24650	AT1G24650	0.011153
Average WUE	2	5020859	Chr2_5020859	C	A	0.185	0.132353	0.109347	0.22544	AT2G12408	AT2G12408	0.0112296
Average WUE	2	5552544	Chr2_5552544	A	G	0.185	0.132353	0.109347	0.22544	CHR5	AT2G13370	0.0112296
Average WUE	2	5619260	Chr2_5619260	C	G	0.185	0.132353	0.109347	0.22544	AT2G13469	AT2G13469	0.0112296
Average WUE	2	6285735	Chr2_6285735	T	C	0.185	0.132353	0.109347	0.22544	AT2G14690	AT2G14690	0.0112296
Average WUE	1	25519941	Chr1_25519941	G	C	0.369	0.10036	0.0815651	0.225496	ANN5	AT1G68090	0.0116
Average WUE	2	8962738	Chr2_8962738	G	A	0.069	-0.164378	0.136096	0.225967	AT2G20816	AT2G20816	0.0111822
Average WUE	1	25656249	Chr1_25656249	C	T	0.492	-0.0961907	0.0785874	0.226051	AT1G68410	AT1G68410	0.0114804
Average WUE	1	25680996	Chr1_25680996	A	G	0.492	-0.0961907	0.0785874	0.226051	AT1G68470	AT1G68470	0.0114804
Average WUE	1	22832179	Chr1_22832179	T	G	0.369	0.0995004	0.0825424	0.226054	BGLU46	AT1G61820	0.0111389
Average WUE	1	26350079	Chr1_26350079	T	A	0.454	0.110516	0.0899149	0.226259	AT1G69950	AT1G69950	0.0115755
Average WUE	2	10225227	Chr2_10225227	T	A	0.208	-0.134808	0.111645	0.22679	EIF(ISO)4G2	AT2G24050	0.0111758
Average WUE	2	10332422	Chr2_10332422	T	C	0.208	-0.134808	0.111645	0.22679	ALDH11A3	AT2G24270	0.0111758
Average WUE	4	11796565	Chr4_11796565	T	C	0.415	-0.0980925	0.0813013	0.227734	AT4G22320	AT4G22320	0.0111587
Average WUE	4	6749152	Chr4_6749152	C	T	0.054	-0.154103	0.12836	0.227739	AT4G11040	AT4G11040	0.0110497
Average WUE	1	18360741	Chr1_18360741	C	T	0.285	0.0979595	0.0813542	0.228091	RBP47A	AT1G49600	0.0111145
Average WUE	2	11356796	Chr2_11356796	A	G	0.392	-0.111368	0.0931045	0.229286	AT2G26692-AT2G26695	AT2G26692-AT2G26695	0.0109698
Average WUE	4	15283767	Chr4_15283767	A	G	0.077	-0.127179	0.106538	0.23066	AT4G31530	AT4G31530	0.0109259
Average WUE	5	3173292	Chr5_3173292	T	C	0.077	0.118861	0.0987703	0.231169	AT5G10110	AT5G10110	0.0111018
Average WUE	5	24910669	Chr5_24910669	C	G	0.123	0.118412	0.0987828	0.231363	ARF2	AT5G62000	0.0110161
Average WUE	4	12329234	Chr4_12329234	G	A	0.108	0.134947	0.112338	0.231391	POT3	AT4G23640	0.0110625
Average WUE	1	27979974	Chr1_27979974	A	G	0.285	0.120548	0.100698	0.231517	AT1G74450	AT1G74450	0.0109872
Average WUE	1	28187594	Chr1_28187594	G	C	0.285	0.120548	0.100698	0.231517	AT1G75090	AT1G75090	0.0109872
Average WUE	4	17466219	Chr4_17466219	C	A	0.054	0.145604	0.12167	0.232925	PLP1	AT4G37070	0.0109798
Average WUE	4	17568734	Chr4_17568734	G	C	0.054	0.145604	0.12167	0.232925	CYP81D2	AT4G37360	0.0109798
Average WUE	5	17962845	Chr5_17962845	A	T	0.423	-0.0956144	0.0803025	0.233947	AT5G44568	AT5G44568	0.0108705
Average WUE	5	2575743	Chr5_2575743	C	G	0.146	-0.122218	0.103141	0.234874	GDPD6	AT5G08030	0.0107675
Average WUE	5	9323338	Chr5_9323338	C	T	0.069	-0.168074	0.142002	0.235573	PAE10	AT5G26670	0.0107432
Average WUE	5	9359153	Chr5_9359153	G	A	0.069	-0.168074	0.142002	0.235573	AT5G26622	AT5G26622	0.0107432
Average WUE	5	9401139	Chr5_9401139	A	T	0.069	-0.168074	0.142002	0.235573	ASK1	AT5G26751	0.0107432
Average WUE	5	9556068	Chr5_9556068	C	A	0.069	-0.168074	0.142002	0.235573	NHX1	AT5G27150	0.0107432
Average WUE	5	9600351	Chr5_9600351	G	C	0.069	-0.168074	0.142002	0.235573	AT5G27240	AT5G27240	0.0107432
Average WUE	4	18431477	Chr4_18431477	G	A	0.054	0.159563	0.133976	0.235615	PNSL4	AT4G39710	0.0108761
Average WUE	2	6870708	Chr2_6870708	A	G	0.408	-0.114071	0.0965427	0.236824	AT2G15760	AT2G15760	0.0107065
Average WUE	2	6907642	Chr2_6907642	C	T	0.408	-0.114071	0.0965427	0.236824	AT2G15860	AT2G15860	0.0107065
Average WUE	1	5046844	Chr1_5046844	T	C	0.454	-0.0988599	0.0836846	0.237347	AT1G14686	AT1G14686	0.0107025
Average WUE	1	5218618	Chr1_5218618	T	C	0.454	-0.0988599	0.0836846	0.237347	AT1G15165	AT1G15165	0.0107025
Average WUE	2	5730725	Chr2_5730725	G	A	0.177	0.115371	0.0978465	0.238544	AT2G13730	AT2G13730	0.0106625
Average WUE	2	6140719	Chr2_6140719	A	T	0.177	0.115371	0.0978465	0.238544	AT2G14440	AT2G14440	0.0106625
Average WUE	2	9351409	Chr2_9351409	C	T	0.177	0.109102	0.0928928	0.23883	SK1	AT2G21940	0.0105802
Average WUE	2	9427257	Chr2_9427257	T	C	0.177	0.109102	0.0928928	0.23883	AT2G22170	AT2G22170	0.0105802
Average WUE	2	11708127	Chr2_11708127	G	A	0.154	0.109586	0.0934567	0.239227	AT2G27350	AT2G27350	0.0105462
Average WUE	1	7748220	Chr1_7748220	T	C	0.062	0.202221	0.172936	0.240251	AT1G22010	AT1G22010	0.0104884
Average WUE	1	7814995	Chr1_7814995	A	C	0.062	0.202221	0.172936	0.240251	AT1G22140	AT1G22140	0.0104884
Average WUE	1	8155420	Chr1_8155420	T	G	0.062	0.202221	0.172936	0.240251	FRO3	AT1G23020	0.0104884
Average WUE	1	8392219	Chr1_8392219	T	C	0.062	0.202221	0.172936	0.240251	AT1G23724	AT1G23724	0.0104884
Average WUE	2	9345047	Chr2_9345047	C	A	0.146	0.117035	0.100164	0.240831	CYP96A5	AT2G21910	0.0104723
Average WUE	3	10879561	Chr3_10879561	T	C	0.392	0.0848215	0.0727575	0.242566	ABCB19	AT3G28860	0.0104259
Average WUE	3	11030573	Chr3_11030573	C	T	0.392	0.0848215	0.0727575	0.242566	AT3G29034	AT3G29034	0.0104259
Average WUE	5	25656508	Chr5_25656508	A	C	0.369	-0.0840212	0.0723729	0.243559	PER69	AT5G64100	0.01034
Average WUE	1	17053072	Chr1_17053072	A	G	0.223	0.0972849	0.0833817	0.244646	AT1G45090	AT1G45090	0.0104424
Average WUE	4	12311792	Chr4_12311792	C	T	0.054	0.144617	0.123488	0.244961	CORI3	AT4G23600	0.0105198
Average WUE	4	12320998	Chr4_12320998	A	C	0.054	0.144617	0.123488	0.244961	POT3	AT4G23640	0.0105198
Average WUE	4	12551780	Chr4_12551780	A	G	0.054	0.144617	0.123488	0.244961	SHD	AT4G24190	0.0105198
Average WUE	2	7712673	Chr2_7712673	C	T	0.223	0.107463	0.0928727	0.245008	AT2G17740	AT2G17740	0.0102723
Average WUE	2	7969905	Chr2_7969905	T	C	0.223	0.107463	0.0928727	0.245008	AT2G18340	AT2G18340	0.0102723
Average WUE	2	8233922	Chr2_8233922	C	G	0.223	0.107463	0.0928727	0.245008	PER16	AT2G18980	0.0102723
Average WUE	5	8438226	Chr5_8438226	G	T	0.562	-0.0985585	0.0847426	0.245401	AT5G24650	AT5G24650	0.0103768
Average WUE	2	9153021	Chr2_9153021	T	G	0.077	0.130071	0.112971	0.248036	AT2G21380	AT2G21380	0.0101718
Average WUE	1	12037489	Chr1_12037489	G	A	0.269	0.0983288	0.0855727	0.248161	AT1G33190	AT1G33190	0.0101316
Average WUE	2	16120761	Chr2_16120761	T	A	0.262	0.0968623	0.0829924	0.248232	AT2G38500	AT2G38500	0.0104491
Average WUE	2	16415933	Chr2_16415933	A	T	0.262	0.0968623	0.0829924	0.248232	AT2G39300	AT2G39300	0.0104491
Average WUE	4	12896351	Chr4_12896351	C	T	0.5	-0.100098	0.0867185	0.248911	OLEO1	AT4G25140	0.0102229
Average WUE	2	10802722	Chr2_10802722	T	C	0.462	-0.0876381	0.0763414	0.248914	AT2G25360	AT2G25360	0.0101126
Average WUE	4	11937372	Chr4_11937372	C	T	0.092	0.139574	0.120877	0.249008	AT4G22730	AT4G22730	0.0102298
Average WUE	4	6226759	Chr4_6226759	A	T	0.462	-0.0946294	0.082884	0.251074	MES12	AT4G09900	0.0100036
Average WUE	5	23298030	Chr5_23298030	T	C	0.108	0.116636	0.100807	0.251996	ZFP2	AT5G57520	0.0102708
Average WUE	1	8934166	Chr1_8934166	C	G	0.223	-0.107385	0.0943898	0.25304	COL16	AT1G25440	0.00993369
Average WUE	1	25564283	Chr1_25564283	G	A	0.069	0.137345	0.120436	0.253343	APRR6	AT1G68210	0.00998078
Average WUE	3	19297567	Chr3_19297567	G	C	0.446	-0.0889789	0.078749	0.256151	SCPL37	AT3G52010	0.00979979
Average WUE	3	1143146	Chr3_1143146	C	G	0.246	-0.105436	0.0926711	0.25626	AT3G04310	AT3G04310	0.00993498
Average WUE	3	1145048	Chr3_1145048	A	G	0.246	-0.105436	0.0926711	0.25626	AT3G04310	AT3G04310	0.00993498
Average WUE	5	19019889	Chr5_19019889	A	G	0.4	0.101801	0.0900697	0.256861	AT5G46873	AT5G46873	0.00980561
Average WUE	1	9955181	Chr1_9955181	A	C	0.108	-0.107658	0.0956654	0.258011	ERF12	AT1G28360	0.00972192
Average WUE	5	17916455	Chr5_17916455	T	C	0.477	-0.0892598	0.0790318	0.258721	AT5G44440	AT5G44440	0.00979142
Average WUE	2	2014807	Chr2_2014807	T	A	0.254	0.109468	0.097122	0.259665	AT2G05510	AT2G05510	0.00975195
Average WUE	5	23289671	Chr5_23289671	A	C	0.123	0.109415	0.0968989	0.259912	VDAC4	AT5G57490	0.00978711
Average WUE	1	26490886	Chr1_26490886	A	G	0.269	0.107957	0.0961974	0.260425	UPL2	AT1G70320	0.00966867
Average WUE	4	10408143	Chr4_10408143	A	C	0.323	-0.0948691	0.0849788	0.261826	XTH29	AT4G18990	0.00956891
Average WUE	4	10420088	Chr4_10420088	T	A	0.323	-0.0948691	0.0849788	0.261826	CMT2	AT4G19020	0.00956891
Average WUE	2	3801345	Chr2_3801345	C	T	0.2	-0.11754	0.105007	0.261832	AT2G10020	AT2G10020	0.00961952
Average WUE	3	11474723	Chr3_11474723	G	C	0.085	0.119501	0.107199	0.262937	AT3G29638	AT3G29638	0.00954134
Average WUE	1	4472671	Chr1_4472671	A	T	0.062	0.149618	0.134422	0.263292	AT1G13130	AT1G13130	0.0095124
Average WUE	1	4598383	Chr1_4598383	A	C	0.062	0.149618	0.134422	0.263292	AT1G13390	AT1G13390	0.0095124
Average WUE	5	18796548	Chr5_18796548	C	G	0.392	-0.0933718	0.0841705	0.265575	FLS2	AT5G46330	0.00944927
Average WUE	3	12269379	Chr3_12269379	A	G	0.315	0.113267	0.102263	0.265576	AT3G30705	AT3G30705	0.0094203
Average WUE	5	24976869	Chr5_24976869	A	C	0.408	0.0909058	0.0821389	0.265792	AT5G62170	AT5G62170	0.00940571
Average WUE	3	20509828	Chr3_20509828	C	T	0.446	0.0866278	0.0782866	0.265937	ABCB20	AT3G55320	0.00940258
Average WUE	3	17726750	Chr3_17726750	G	A	0.323	0.0984655	0.0888384	0.266364	CNGC16	AT3G48010	0.00943324
Average WUE	5	2634637	Chr5_2634637	C	T	0.138	-0.135572	0.122892	0.268221	AIH	AT5G08170	0.00934592
Average WUE	5	2726389	Chr5_2726389	T	C	0.138	-0.135572	0.122892	0.268221	AT5G08440	AT5G08440	0.00934592
Average WUE	5	2844517	Chr5_2844517	C	G	0.138	-0.135572	0.122892	0.268221	MIR166D	AT5G08717	0.00934592
Average WUE	5	3195672	Chr5_3195672	C	T	0.138	-0.135572	0.122892	0.268221	AT5G10190	AT5G10190	0.00934592
Average WUE	2	238193	Chr2_238193	A	G	0.392	-0.104125	0.0941497	0.26846	MLP329	AT2G01530	0.0093926
Average WUE	1	27545146	Chr1_27545146	T	A	0.269	0.11384	0.10301	0.26869	GER1	AT1G73250	0.00937881
Average WUE	1	27762293	Chr1_27762293	T	A	0.269	0.11384	0.10301	0.26869	AT1G73850	AT1G73850	0.00937881
Average WUE	1	19560508	Chr1_19560508	T	C	0.154	-0.12332	0.112342	0.270229	AT1G52490	AT1G52490	0.00925458
Average WUE	1	20223273	Chr1_20223273	T	G	0.154	-0.12332	0.112342	0.270229	CID3	AT1G54170	0.00925458
Average WUE	1	20565238	Chr1_20565238	T	G	0.154	-0.12332	0.112342	0.270229	IDD7	AT1G55110	0.00925458
Average WUE	1	20587960	Chr1_20587960	A	C	0.154	-0.12332	0.112342	0.270229	PLDEPSILON	AT1G55180	0.00925458
Average WUE	1	20785079	Chr1_20785079	G	A	0.154	-0.12332	0.112342	0.270229	BRL1	AT1G55610	0.00925458
Average WUE	1	5005072	Chr1_5005072	A	T	0.323	0.0876288	0.0799969	0.271229	AT1G14590	AT1G14590	0.00921586
Average WUE	1	5141854	Chr1_5141854	A	T	0.323	0.0876288	0.0799969	0.271229	HMGA	AT1G14900	0.00921586
Average WUE	1	14226436	Chr1_14226436	T	G	0.192	0.106509	0.0969801	0.272907	AT1G37340	AT1G37340	0.00926354
Average WUE	1	21181598	Chr1_21181598	T	C	0.415	0.0842799	0.0772209	0.273714	AT1G56520	AT1G56520	0.00914948
Average WUE	1	25185833	Chr1_25185833	G	A	0.077	0.121893	0.11163	0.274243	AT1G67270	AT1G67270	0.00915816
Average WUE	1	8908742	Chr1_8908742	T	C	0.385	-0.0879913	0.0809244	0.274256	AT1G25390	AT1G25390	0.00908172
Average WUE	1	9300010	Chr1_9300010	A	T	0.385	-0.0879913	0.0809244	0.274256	CUL3A	AT1G26830	0.00908172
Average WUE	3	1528197	Chr3_1528197	A	C	0.5	-0.0884604	0.0815218	0.276274	AT3G05345	AT3G05345	0.00904513
Average WUE	3	11579923	Chr3_11579923	A	G	0.238	0.101701	0.0941457	0.277387	AT3G29750	AT3G29750	0.00896503
Average WUE	4	11811660	Chr4_11811660	A	T	0.085	0.148015	0.137045	0.278813	AT4G22350	AT4G22350	0.00896157
Average WUE	5	25095817	Chr5_25095817	C	G	0.115	0.100816	0.0933537	0.280239	AT5G62510	AT5G62510	0.00895972
Average WUE	3	11264589	Chr3_11264589	T	C	0.369	0.0852507	0.0793548	0.280511	AHP2	AT3G29350	0.00886732
Average WUE	4	16251907	Chr4_16251907	C	T	0.423	0.0853814	0.0797234	0.28156	AT4G33900	AT4G33900	0.00881295
Average WUE	1	6683888	Chr1_6683888	C	T	0.2	0.101342	0.0952245	0.285356	AT1G19330	AT1G19330	0.00870348
Average WUE	1	6758120	Chr1_6758120	G	C	0.2	0.101342	0.0952245	0.285356	AT1G19490	AT1G19490	0.00870348
Average WUE	1	16494923	Chr1_16494923	A	T	0.377	0.078073	0.0734165	0.285694	AT1G43715	AT1G43715	0.00869028
Average WUE	4	14273904	Chr4_14273904	C	T	0.431	0.093592	0.0877143	0.287627	AT4G28920	AT4G28920	0.00874845
Average WUE	1	25466519	Chr1_25466519	A	C	0.054	-0.147502	0.139828	0.288911	AT1G67900	AT1G67900	0.00855232
Average WUE	1	25478388	Chr1_25478388	G	A	0.054	-0.147502	0.139828	0.288911	ABCI17	AT1G67940	0.00855232
Average WUE	4	7992959	Chr4_7992959	T	A	0.062	-0.131253	0.124867	0.290668	CYP83A1	AT4G13770	0.00849247
Average WUE	2	14894518	Chr2_14894518	T	A	0.077	0.113544	0.107404	0.290895	AT2G35360	AT2G35360	0.0085891
Average WUE	5	19143057	Chr5_19143057	A	T	0.077	0.109054	0.103731	0.292534	GATA27	AT5G47140	0.00849515
Average WUE	5	19173242	Chr5_19173242	A	T	0.077	0.109054	0.103731	0.292534	AT5G47210	AT5G47210	0.00849515
Average WUE	5	19580171	Chr5_19580171	C	G	0.077	0.109054	0.103731	0.292534	AT5G48310	AT5G48310	0.00849515
Average WUE	5	19703953	Chr5_19703953	C	A	0.077	0.109054	0.103731	0.292534	SMC4	AT5G48600	0.00849515
Average WUE	1	387550	Chr1_387550	C	A	0.238	-0.0920298	0.0878779	0.292551	AT1G02100	AT1G02100	0.00843007
Average WUE	1	491797	Chr1_491797	G	C	0.238	-0.0920298	0.0878779	0.292551	COX11	AT1G02410	0.00843007
Average WUE	1	706080	Chr1_706080	T	A	0.238	-0.0920298	0.0878779	0.292551	AT1G03050	AT1G03050	0.00843007
Average WUE	4	1084838	Chr4_1084838	G	A	0.177	0.0916054	0.0871912	0.293473	PMS1	AT4G02460	0.00848413
Average WUE	4	1381902	Chr4_1381902	A	C	0.077	0.123655	0.11793	0.293829	BRN1	AT4G03110	0.00845082
Average WUE	4	1603729	Chr4_1603729	T	G	0.077	0.123655	0.11793	0.293829	AT4G03600	AT4G03600	0.00845082
Average WUE	5	24520456	Chr5_24520456	T	C	0.408	-0.0789758	0.075795	0.295242	CSTF50	AT5G60940	0.00834598
Average WUE	5	23665961	Chr5_23665961	A	T	0.238	0.0931282	0.0891933	0.295877	EOL2	AT5G58550	0.00838019
Average WUE	5	8788207	Chr5_8788207	A	C	0.277	0.113437	0.109165	0.296103	ACR2	AT5G25320	0.00830115
Average WUE	4	4869082	Chr4_4869082	T	C	0.054	0.135944	0.13055	0.296795	AT4G08032	AT4G08032	0.00833566
Average WUE	4	5140694	Chr4_5140694	G	A	0.054	0.135944	0.13055	0.296795	AT4G08140	AT4G08140	0.00833566
Average WUE	3	5792520	Chr3_5792520	A	T	0.177	-0.11446	0.110354	0.300606	LPD1	AT3G16950	0.00827046
Average WUE	3	6046453	Chr3_6046453	G	A	0.177	-0.11446	0.110354	0.300606	CNGC19	AT3G17690	0.00827046
Average WUE	3	6115990	Chr3_6115990	T	C	0.177	-0.11446	0.110354	0.300606	IREH1	AT3G17850	0.00827046
Average WUE	3	6206701	Chr3_6206701	T	C	0.177	-0.11446	0.110354	0.300606	EMB1270	AT3G18110	0.00827046
Average WUE	1	29944322	Chr1_29944322	A	T	0.162	-0.138342	0.135184	0.303517	SMB	AT1G79580	0.00805292
Average WUE	1	30025112	Chr1_30025112	T	C	0.162	-0.138342	0.135184	0.303517	PEX2	AT1G79810	0.00805292
Average WUE	1	30200790	Chr1_30200790	T	G	0.162	-0.138342	0.135184	0.303517	GA3OX2	AT1G80340	0.00805292
Average WUE	5	4826165	Chr5_4826165	G	A	0.162	-0.138342	0.135184	0.303517	AT5G14900	AT5G14900	0.00805292
Average WUE	5	4888566	Chr5_4888566	A	G	0.162	-0.138342	0.135184	0.303517	AT5G15080	AT5G15080	0.00805292
Average WUE	1	6549808	Chr1_6549808	A	G	0.062	0.159164	0.155662	0.304146	AT1G18960	AT1G18960	0.00803947
Average WUE	2	7057233	Chr2_7057233	G	A	0.062	0.159164	0.155662	0.304146	KCS9	AT2G16280	0.00803947
Average WUE	4	8121933	Chr4_8121933	C	G	0.062	0.159164	0.155662	0.304146	AT4G14100	AT4G14100	0.00803947
Average WUE	4	8170116	Chr4_8170116	A	G	0.062	0.159164	0.155662	0.304146	AT4G14165	AT4G14165	0.00803947
Average WUE	4	8925120	Chr4_8925120	C	T	0.062	0.159164	0.155662	0.304146	AT4G15640	AT4G15640	0.00803947
Average WUE	2	16120909	Chr2_16120909	T	A	0.254	0.0827158	0.0798556	0.304779	AT2G38500	AT2G38500	0.00824859
Average WUE	2	16190183	Chr2_16190183	A	G	0.254	0.0827158	0.0798556	0.304779	AT2G38710	AT2G38710	0.00824859
Average WUE	5	20420777	Chr5_20420777	C	G	0.454	0.0855115	0.0831807	0.305812	AT5G50170	AT5G50170	0.00812589
Average WUE	4	14266961	Chr4_14266961	G	A	0.408	0.0900275	0.0881824	0.307274	AFPH2	AT4G28910	0.00801499
Average WUE	2	16566572	Chr2_16566572	T	C	0.323	-0.0942414	0.0922678	0.307934	AT2G39710	AT2G39710	0.00802223
Average WUE	1	30160783	Chr1_30160783	C	G	0.108	0.105193	0.103393	0.308261	AT1G80180	AT1G80180	0.00796031
Average WUE	5	23672039	Chr5_23672039	C	G	0.438	-0.0791301	0.0778821	0.309295	EOL2	AT5G58550	0.00793882
Average WUE	5	23731327	Chr5_23731327	A	G	0.438	-0.0791301	0.0778821	0.309295	AT5G58740	AT5G58740	0.00793882
Average WUE	4	1194164	Chr4_1194164	T	C	0.085	0.127661	0.12578	0.309789	NET1C	AT4G02710	0.00792235
Average WUE	4	1210882	Chr4_1210882	T	A	0.085	0.127661	0.12578	0.309789	AT4G02725	AT4G02725	0.00792235
Average WUE	4	1214410	Chr4_1214410	C	G	0.085	0.127661	0.12578	0.309789	AT4G02733	AT4G02733	0.00792235
Average WUE	4	1255626	Chr4_1255626	G	A	0.085	0.127661	0.12578	0.309789	FAF1	AT4G02810	0.00792235
Average WUE	4	1285863	Chr4_1285863	A	G	0.085	0.127661	0.12578	0.309789	AT4G02900	AT4G02900	0.00792235
Average WUE	4	16490966	Chr4_16490966	G	T	0.323	0.0898362	0.0891375	0.310668	CAP1	AT4G34490	0.00781243
Average WUE	4	16584361	Chr4_16584361	T	C	0.323	0.0898362	0.0891375	0.310668	AT4G34760	AT4G34760	0.00781243
Average WUE	4	16615396	Chr4_16615396	A	G	0.323	0.0898362	0.0891375	0.310668	INVB	AT4G34860	0.00781243
Average WUE	1	28134538	Chr1_28134538	C	T	0.4	-0.0706044	0.0690955	0.311681	OTP43	AT1G74900	0.00802921
Average WUE	1	17215947	Chr1_17215947	A	C	0.477	-0.0790496	0.0783468	0.31225	AT1G46192	AT1G46192	0.00782986
Average WUE	1	25571581	Chr1_25571581	T	C	0.485	0.0928651	0.0906772	0.312331	AT1G68220	AT1G68220	0.00806497
Average WUE	5	4806902	Chr5_4806902	A	T	0.077	0.111011	0.110245	0.312766	AT5G14850	AT5G14850	0.00779874
Average WUE	5	4849653	Chr5_4849653	C	T	0.077	0.111011	0.110245	0.312766	AT5G14980	AT5G14980	0.00779874
Average WUE	1	20469556	Chr1_20469556	T	C	0.131	-0.123751	0.123419	0.314025	AT1G54905	AT1G54905	0.00773342
Average WUE	5	15773235	Chr5_15773235	C	T	0.1	0.0958517	0.0956884	0.314454	cdc2cAt	AT5G39420	0.00771838
Average WUE	5	24775143	Chr5_24775143	G	A	0.1	-0.110182	0.110124	0.314657	MSRA1	AT5G61640	0.00770029
Average WUE	5	24830253	Chr5_24830253	C	A	0.1	-0.110182	0.110124	0.314657	PCMP-E8	AT5G61800	0.00770029
Average WUE	5	24836961	Chr5_24836961	T	A	0.1	-0.110182	0.110124	0.314657	AT5G61810	AT5G61810	0.00770029
Average WUE	3	7584031	Chr3_7584031	G	T	0.077	0.16918	0.169253	0.314715	AT3G21530	AT3G21530	0.00768569
Average WUE	3	7591797	Chr3_7591797	T	C	0.077	0.16918	0.169253	0.314715	DMP2	AT3G21550	0.00768569
Average WUE	3	10616672	Chr3_10616672	G	C	0.377	0.0731791	0.0738109	0.31878	ABCB16	AT3G28360	0.00756218
Average WUE	3	364040	Chr3_364040	A	T	0.085	0.0994694	0.0985069	0.319733	RPS19A	AT3G02080	0.00784218
Average WUE	5	10262599	Chr5_10262599	A	G	0.254	0.108081	0.109287	0.319802	AT5G28270	AT5G28270	0.00752466
Average WUE	5	9811341	Chr5_9811341	T	C	0.254	0.108081	0.109287	0.319802	RPS21C	AT5G27700	0.00752466
Average WUE	5	9822220	Chr5_9822220	A	C	0.254	0.108081	0.109287	0.319802	AT5G27730	AT5G27730	0.00752466
Average WUE	5	9951236	Chr5_9951236	G	A	0.254	0.108081	0.109287	0.319802	AT5G27925	AT5G27925	0.00752466
Average WUE	5	24384027	Chr5_24384027	C	T	0.308	0.0875419	0.0885278	0.320236	RPL12C	AT5G60670	0.00752321
Average WUE	5	10976111	Chr5_10976111	A	G	0.246	0.0975894	0.0987734	0.320474	AT5G28930	AT5G28930	0.00751037
Average WUE	5	11546807	Chr5_11546807	A	G	0.246	0.0975894	0.0987734	0.320474	AT5G31412	AT5G31412	0.00751037
Average WUE	5	11557473	Chr5_11557473	T	G	0.246	0.0975894	0.0987734	0.320474	AT5G30440	AT5G30440	0.00751037
Average WUE	5	12263800	Chr5_12263800	G	T	0.246	0.0975894	0.0987734	0.320474	AT5G32610	AT5G32610	0.00751037
Average WUE	5	12302557	Chr5_12302557	G	T	0.246	0.0975894	0.0987734	0.320474	AT5G32626	AT5G32626	0.00751037
Average WUE	5	12390350	Chr5_12390350	A	G	0.246	0.0975894	0.0987734	0.320474	AT5G32975	AT5G32975	0.00751037
Average WUE	1	1437985	Chr1_1437985	C	T	0.131	0.0934424	0.093044	0.320493	AP180	AT1G05020	0.00775781
Average WUE	3	6276728	Chr3_6276728	T	C	0.385	-0.0765462	0.0772878	0.321197	EMB2454	AT3G18290	0.0075465
Average WUE	1	23648300	Chr1_23648300	A	G	0.108	0.101615	0.103104	0.322016	AT1G63740	AT1G63740	0.00747344
Average WUE	1	23741837	Chr1_23741837	C	G	0.108	0.101615	0.103104	0.322016	ISPF	AT1G63970	0.00747344
Average WUE	1	11863399	Chr1_11863399	A	G	0.192	0.0846631	0.0858365	0.322192	AT1G32763	AT1G32763	0.00748499
Average WUE	3	20559319	Chr3_20559319	A	T	0.177	-0.102132	0.103305	0.322614	PBL1	AT3G55450	0.00751995
Average WUE	3	21283726	Chr3_21283726	T	G	0.177	-0.102132	0.103305	0.322614	ADPG1	AT3G57510	0.00751995
Average WUE	1	22682612	Chr1_22682612	A	G	0.138	0.103616	0.105151	0.323536	AT1G61460	AT1G61460	0.00747091
Average WUE	1	22683428	Chr1_22683428	A	T	0.138	0.103616	0.105151	0.323536	AT1G61480	AT1G61480	0.00747091
Average WUE	3	15184535	Chr3_15184535	A	G	0.4	0.0846519	0.0863344	0.323989	SUS4	AT3G43190	0.00739761
Average WUE	1	23741969	Chr1_23741969	T	G	0.185	0.0882744	0.0898524	0.324527	ISPF	AT1G63970	0.00742647
Average WUE	5	24215943	Chr5_24215943	C	T	0.092	-0.109472	0.112011	0.325815	AT5G60130	AT5G60130	0.00735016
Average WUE	5	24220592	Chr5_24220592	G	A	0.092	-0.109472	0.112011	0.325815	AT5G60150	AT5G60150	0.00735016
Average WUE	5	24374488	Chr5_24374488	G	A	0.092	-0.109472	0.112011	0.325815	AT5G60650	AT5G60650	0.00735016
Average WUE	5	26275428	Chr5_26275428	A	T	0.415	0.0729163	0.0744011	0.326007	AT5G65687	AT5G65687	0.00739057
Average WUE	1	24962649	Chr1_24962649	G	A	0.138	-0.103311	0.105787	0.326223	AT1G66910	AT1G66910	0.00733906
Average WUE	5	8651775	Chr5_8651775	C	A	0.246	0.107872	0.110556	0.326756	ENODL13	AT5G25090	0.00732605
Average WUE	5	14876047	Chr5_14876047	A	G	0.308	-0.0841974	0.0865297	0.327693	AT5G37473	AT5G37473	0.00728621
Average WUE	3	22111309	Chr3_22111309	A	G	0.092	-0.0876581	0.0899245	0.3278	AT3G59850	AT3G59850	0.00731224
Average WUE	3	4454152	Chr3_4454152	C	T	0.162	0.0819292	0.0838277	0.328544	AT3G13620	AT3G13620	0.00735036
Average WUE	2	5836048	Chr2_5836048	A	G	0.162	0.102686	0.105211	0.328998	AT2G13910	AT2G13910	0.00733009
Average WUE	1	17009832	Chr1_17009832	T	C	0.354	0.0800058	0.0821456	0.329387	RPT4B	AT1G45000	0.00729966
Average WUE	1	17088795	Chr1_17088795	T	A	0.354	0.0800058	0.0821456	0.329387	IRE4	AT1G45160	0.00729966
Average WUE	1	17231900	Chr1_17231900	G	A	0.354	0.0800058	0.0821456	0.329387	AT1G46336	AT1G46336	0.00729966
Average WUE	3	16612056	Chr3_16612056	G	C	0.446	-0.07907	0.0816164	0.329956	SYP72	AT3G45280	0.00722321
Average WUE	2	10781313	Chr2_10781313	T	C	0.315	-0.0826631	0.085478	0.330534	AT2G25310	AT2G25310	0.0071976
Average WUE	5	10619848	Chr5_10619848	T	C	0.285	0.0862964	0.0893804	0.331871	AT5G28622	AT5G28622	0.00717438
Average WUE	5	10687022	Chr5_10687022	A	G	0.285	0.0862964	0.0893804	0.331871	AT5G28655	AT5G28655	0.00717438
Average WUE	5	10893351	Chr5_10893351	T	C	0.285	0.0862964	0.0893804	0.331871	AT5G28870	AT5G28870	0.00717438
Average WUE	1	12113356	Chr1_12113356	A	G	0.292	0.0791855	0.0821243	0.332116	TPR9	AT1G33400	0.00715549
Average WUE	5	18694909	Chr5_18694909	A	C	0.069	0.109582	0.113585	0.332498	AT5G46100	AT5G46100	0.00716359
Average WUE	5	18697284	Chr5_18697284	C	T	0.069	0.109582	0.113585	0.332498	TPT	AT5G46110	0.00716359
Average WUE	2	12951508	Chr2_12951508	A	T	0.208	-0.0896608	0.0930578	0.333012	AT2G30380	AT2G30380	0.00714489
Average WUE	2	13208689	Chr2_13208689	A	G	0.208	-0.0896608	0.0930578	0.333012	AT2G31035	AT2G31035	0.00714489
Average WUE	5	22589696	Chr5_22589696	C	G	0.2	0.0982643	0.102241	0.333537	AT5G55820	AT5G55820	0.00710969
Average WUE	4	12586281	Chr4_12586281	T	C	0.469	-0.0794989	0.0813275	0.334123	AT4G24275	AT4G24275	0.0073528
Average WUE	4	12608380	Chr4_12608380	C	T	0.469	-0.0794989	0.0813275	0.334123	AT4G24320	AT4G24320	0.0073528
Average WUE	1	21590142	Chr1_21590142	G	T	0.208	-0.0815541	0.0846627	0.334158	SAB	AT1G58250	0.00714177
Average WUE	1	21882738	Chr1_21882738	T	C	0.208	-0.0815541	0.0846627	0.334158	AT1G59550	AT1G59550	0.00714177
Average WUE	5	18278195	Chr5_18278195	A	T	0.1	0.0977667	0.101693	0.335071	CYCT1-5	AT5G45190	0.00711387
Average WUE	3	1460272	Chr3_1460272	T	C	0.162	0.0934632	0.0968399	0.336364	AT3G05165	AT3G05165	0.00716899
Average WUE	3	1523272	Chr3_1523272	G	A	0.162	0.0934632	0.0968399	0.336364	AT3G05345	AT3G05345	0.00716899
Average WUE	4	14909633	Chr4_14909633	A	T	0.431	0.0835933	0.0871069	0.336564	AT4G30520	AT4G30520	0.00708856
Average WUE	1	110635	Chr1_110635	A	G	0.246	-0.0832004	0.0871486	0.33713	BHLH13	AT1G01260	0.00701589
Average WUE	1	6905492	Chr1_6905492	C	T	0.192	0.0951718	0.0997562	0.337292	MGH3	AT1G19890	0.00700638
Average WUE	5	17385272	Chr5_17385272	A	C	0.169	0.125362	0.131902	0.339104	ckl8	AT5G43320	0.00695361
Average WUE	2	5794927	Chr2_5794927	A	G	0.3	0.0873468	0.0917826	0.339297	AT2G13840	AT2G13840	0.00697179
Average WUE	2	6194060	Chr2_6194060	T	C	0.3	0.0873468	0.0917826	0.339297	TBL13	AT2G14530	0.00697179
Average WUE	1	19470902	Chr1_19470902	G	C	0.146	0.0943722	0.0988755	0.339311	PERK15	AT1G52290	0.00701238
Average WUE	5	22981315	Chr5_22981315	T	G	0.208	0.0954961	0.100671	0.339992	AT5G56820	AT5G56820	0.0069271
Average WUE	5	23067063	Chr5_23067063	T	A	0.208	0.0954961	0.100671	0.339992	AT5G56990	AT5G56990	0.0069271
Average WUE	3	2414375	Chr3_2414375	G	A	0.346	0.0772588	0.0816188	0.341247	PEX13	AT3G07560	0.00689794
Average WUE	2	9367507	Chr2_9367507	T	C	0.238	0.0845664	0.0893972	0.34138	RKP	AT2G22010	0.00688899
Average WUE	5	8252691	Chr5_8252691	C	G	0.062	0.135331	0.143034	0.342539	GMI1	AT5G24280	0.00689171
Average WUE	5	8291373	Chr5_8291373	G	A	0.062	0.135331	0.143034	0.342539	AT5G24320	AT5G24320	0.00689171
Average WUE	5	8680890	Chr5_8680890	A	G	0.062	0.135331	0.143034	0.342539	TAF5	AT5G25150	0.00689171
Average WUE	5	8689348	Chr5_8689348	C	A	0.062	0.135331	0.143034	0.342539	AT5G25170	AT5G25170	0.00689171
Average WUE	1	18655823	Chr1_18655823	T	C	0.315	0.0752538	0.0797701	0.343374	VIII-A	AT1G50360	0.00685174
Average WUE	2	12766275	Chr2_12766275	A	C	0.131	0.0949988	0.100931	0.343827	ABCG31	AT2G29940	0.00682066
Average WUE	3	140712	Chr3_140712	T	C	0.338	0.0728549	0.0754978	0.343864	ATCFM2	AT3G01370	0.00716697
Average WUE	4	13130317	Chr4_13130317	C	G	0.446	0.0848628	0.0897662	0.344186	XTH14	AT4G25820	0.00688051
Average WUE	5	22293910	Chr5_22293910	A	T	0.054	-0.120374	0.128259	0.345136	RBP45A	AT5G54900	0.00678184
Average WUE	4	18310318	Chr4_18310318	G	T	0.354	0.0858544	0.0913933	0.345475	AT4G39380	AT4G39380	0.00679433
Average WUE	4	18471659	Chr4_18471659	A	C	0.354	0.0858544	0.0913933	0.345475	AT4G39795	AT4G39795	0.00679433
Average WUE	4	18482370	Chr4_18482370	A	G	0.354	0.0858544	0.0913933	0.345475	AT4G39820	AT4G39820	0.00679433
Average WUE	5	3364564	Chr5_3364564	T	C	0.308	0.083945	0.0887029	0.346341	AT5G10630	AT5G10630	0.00689477
Average WUE	1	6017610	Chr1_6017610	C	A	0.069	0.1333	0.142133	0.346614	AT1G17495	AT1G17495	0.00677222
Average WUE	2	13879801	Chr2_13879801	T	C	0.131	0.0843409	0.0899135	0.347245	CYTB5-B	AT2G32720	0.00677462
Average WUE	1	21866610	Chr1_21866610	C	T	0.085	0.11382	0.12176	0.348224	ATBZIP4	AT1G59530	0.00672827
Average WUE	1	24778060	Chr1_24778060	G	C	0.115	-0.104339	0.112185	0.349819	CAM4	AT1G66410	0.00666098
Average WUE	1	24400801	Chr1_24400801	A	T	0.092	0.141306	0.152653	0.351566	LBD6	AT1G65620	0.0065985
Average WUE	3	12162640	Chr3_12162640	G	A	0.162	0.126335	0.136912	0.35366	AT3G30570	AT3G30570	0.00655722
Average WUE	3	12235062	Chr3_12235062	T	C	0.162	0.126335	0.136912	0.35366	AT3G30680	AT3G30680	0.00655722
Average WUE	3	12295487	Chr3_12295487	A	G	0.162	0.126335	0.136912	0.35366	AT3G30710	AT3G30710	0.00655722
Average WUE	3	12386626	Chr3_12386626	A	G	0.162	0.126335	0.136912	0.35366	AT3G30745	AT3G30745	0.00655722
Average WUE	3	12544897	Chr3_12544897	T	C	0.162	0.126335	0.136912	0.35366	AT3G30830	AT3G30830	0.00655722
Average WUE	3	13329739	Chr3_13329739	C	G	0.162	0.126335	0.136912	0.35366	AT3G32389	AT3G32389	0.00655722
Average WUE	3	13380694	Chr3_13380694	T	C	0.162	0.126335	0.136912	0.35366	AT3G32445	AT3G32445	0.00655722
Average WUE	3	13385582	Chr3_13385582	T	C	0.162	0.126335	0.136912	0.35366	AT3G32425	AT3G32425	0.00655722
Average WUE	3	13392344	Chr3_13392344	T	C	0.162	0.126335	0.136912	0.35366	AT3G32455	AT3G32455	0.00655722
Average WUE	3	13420020	Chr3_13420020	G	C	0.162	0.126335	0.136912	0.35366	AT3G32893	AT3G32893	0.00655722
Average WUE	3	13467971	Chr3_13467971	A	G	0.162	0.126335	0.136912	0.35366	AT3G32912	AT3G32912	0.00655722
Average WUE	3	13526551	Chr3_13526551	G	A	0.162	0.126335	0.136912	0.35366	PER32	AT3G32980	0.00655722
Average WUE	3	13667788	Chr3_13667788	T	C	0.162	0.126335	0.136912	0.35366	AT3G33070	AT3G33070	0.00655722
Average WUE	3	13968148	Chr3_13968148	A	G	0.162	0.126335	0.136912	0.35366	AT3G33151	AT3G33151	0.00655722
Average WUE	3	14013970	Chr3_14013970	A	G	0.162	0.126335	0.136912	0.35366	AT3G33185	AT3G33185	0.00655722
Average WUE	3	14014383	Chr3_14014383	A	G	0.162	0.126335	0.136912	0.35366	AT3G33185	AT3G33185	0.00655722
Average WUE	3	14062846	Chr3_14062846	A	T	0.162	0.126335	0.136912	0.35366	AT3G33570	AT3G33570	0.00655722
Average WUE	3	14064589	Chr3_14064589	G	C	0.162	0.126335	0.136912	0.35366	AT3G33570	AT3G33570	0.00655722
Average WUE	3	14498018	Chr3_14498018	C	A	0.162	0.126335	0.136912	0.35366	AT3G42353	AT3G42353	0.00655722
Average WUE	3	14572417	Chr3_14572417	A	T	0.162	0.126335	0.136912	0.35366	AT3G42438	AT3G42438	0.00655722
Average WUE	3	14578940	Chr3_14578940	T	A	0.162	0.126335	0.136912	0.35366	AT3G42438	AT3G42438	0.00655722
Average WUE	3	14609815	Chr3_14609815	T	C	0.162	0.126335	0.136912	0.35366	AT3G42475	AT3G42475	0.00655722
Average WUE	3	14778618	Chr3_14778618	T	C	0.162	0.126335	0.136912	0.35366	AT3G42710	AT3G42710	0.00655722
Average WUE	2	15537013	Chr2_15537013	G	T	0.138	-0.120377	0.130809	0.355046	ROT4	AT2G36985	0.00652201
Average WUE	2	15702653	Chr2_15702653	T	A	0.138	-0.120377	0.130809	0.355046	AT2G37420	AT2G37420	0.00652201
Average WUE	2	15772937	Chr2_15772937	C	T	0.138	-0.120377	0.130809	0.355046	DOF2.4	AT2G37590	0.00652201
Average WUE	2	15778435	Chr2_15778435	G	A	0.138	-0.120377	0.130809	0.355046	RPL36A	AT2G37600	0.00652201
Average WUE	2	15806825	Chr2_15806825	A	G	0.138	-0.120377	0.130809	0.355046	AT2G37690	AT2G37690	0.00652201
Average WUE	1	10221191	Chr1_10221191	T	C	0.362	0.0713583	0.0777494	0.355818	AT1G29240	AT1G29240	0.00648751
Average WUE	5	1132830	Chr5_1132830	A	T	0.069	-0.128535	0.139916	0.356293	GYRBM	AT5G04130	0.00649964
Average WUE	5	1132831	Chr5_1132831	T	G	0.069	-0.128535	0.139916	0.356293	GYRBM	AT5G04130	0.00649964
Average WUE	5	2443737	Chr5_2443737	A	C	0.069	-0.128535	0.139916	0.356293	MYB29	AT5G07690	0.00649964
Average WUE	5	286276	Chr5_286276	T	A	0.069	-0.128535	0.139916	0.356293	MIR164B	AT5G01747	0.00649964
Average WUE	5	368292	Chr5_368292	A	G	0.069	-0.128535	0.139916	0.356293	AT5G01950	AT5G01950	0.00649964
Average WUE	5	399491	Chr5_399491	A	G	0.069	-0.128535	0.139916	0.356293	AT5G02035	AT5G02035	0.00649964
Average WUE	5	588918	Chr5_588918	A	G	0.069	-0.128535	0.139916	0.356293	AT5G02615	AT5G02615	0.00649964
Average WUE	5	906997	Chr5_906997	T	C	0.069	-0.128535	0.139916	0.356293	AT5G03580	AT5G03580	0.00649964
Average WUE	4	13516763	Chr4_13516763	T	G	0.554	-0.0848063	0.0919331	0.356545	HISN4	AT4G26900	0.00655342
Average WUE	5	17801987	Chr5_17801987	G	A	0.085	0.158208	0.172839	0.357055	CBP20	AT5G44200	0.00645314
Average WUE	5	18073242	Chr5_18073242	C	T	0.085	0.158208	0.172839	0.357055	OSB3	AT5G44785	0.00645314
Average WUE	5	18467435	Chr5_18467435	T	C	0.085	0.158208	0.172839	0.357055	AT5G45570	AT5G45570	0.00645314
Average WUE	5	18843524	Chr5_18843524	T	A	0.085	0.158208	0.172839	0.357055	RPS6	AT5G46470	0.00645314
Average WUE	5	19023662	Chr5_19023662	C	G	0.085	0.158208	0.172839	0.357055	AT5G46875	AT5G46875	0.00645314
Average WUE	5	19358184	Chr5_19358184	G	A	0.085	0.158208	0.172839	0.357055	PFK2	AT5G47810	0.00645314
Average WUE	5	19637120	Chr5_19637120	A	G	0.085	0.158208	0.172839	0.357055	FIM2	AT5G48460	0.00645314
Average WUE	5	19905194	Chr5_19905194	A	G	0.085	0.158208	0.172839	0.357055	AT5G49110	AT5G49110	0.00645314
Average WUE	5	20066937	Chr5_20066937	T	C	0.085	0.158208	0.172839	0.357055	AT5G49465	AT5G49465	0.00645314
Average WUE	5	20074667	Chr5_20074667	G	A	0.085	0.158208	0.172839	0.357055	AGL83	AT5G49490	0.00645314
Average WUE	5	20227721	Chr5_20227721	A	C	0.085	0.158208	0.172839	0.357055	AT5G49780	AT5G49780	0.00645314
Average WUE	5	20301922	Chr5_20301922	G	A	0.085	0.158208	0.172839	0.357055	HSP70-7	AT5G49910	0.00645314
Average WUE	5	20372466	Chr5_20372466	A	G	0.085	0.158208	0.172839	0.357055	AT5G50100	AT5G50100	0.00645314
Average WUE	5	20478395	Chr5_20478395	A	G	0.085	0.158208	0.172839	0.357055	AT5G50310	AT5G50310	0.00645314
Average WUE	5	20655877	Chr5_20655877	T	C	0.085	0.158208	0.172839	0.357055	AT5G50780	AT5G50780	0.00645314
Average WUE	5	20691629	Chr5_20691629	T	G	0.085	0.158208	0.172839	0.357055	AT5G50840	AT5G50840	0.00645314
Average WUE	5	20711428	Chr5_20711428	C	T	0.085	0.158208	0.172839	0.357055	AT5G50900	AT5G50900	0.00645314
Average WUE	5	20819198	Chr5_20819198	G	T	0.085	0.158208	0.172839	0.357055	NUP205	AT5G51200	0.00645314
Average WUE	5	20978286	Chr5_20978286	A	T	0.085	0.158208	0.172839	0.357055	AT5G51650	AT5G51650	0.00645314
Average WUE	5	21113303	Chr5_21113303	G	T	0.085	0.158208	0.172839	0.357055	SDH	AT5G51970	0.00645314
Average WUE	5	21130991	Chr5_21130991	C	T	0.085	0.158208	0.172839	0.357055	AT5G52030	AT5G52030	0.00645314
Average WUE	5	21352839	Chr5_21352839	C	G	0.085	0.158208	0.172839	0.357055	AT5G52620	AT5G52620	0.00645314
Average WUE	5	21401915	Chr5_21401915	T	G	0.085	0.158208	0.172839	0.357055	NLE1	AT5G52820	0.00645314
Average WUE	5	21539961	Chr5_21539961	A	G	0.085	0.158208	0.172839	0.357055	CNGC1	AT5G53130	0.00645314
Average WUE	2	10381022	Chr2_10381022	C	T	0.454	-0.0711426	0.0777774	0.357395	AT2G24400	AT2G24400	0.006444
Average WUE	5	19996410	Chr5_19996410	T	A	0.077	-0.11818	0.129284	0.357768	IMPA5	AT5G49310	0.00643584
Average WUE	5	19051939	Chr5_19051939	A	G	0.392	-0.0737669	0.0805876	0.357789	AT5G46915	AT5G46915	0.00645334
Average WUE	2	10291707	Chr2_10291707	G	A	0.262	-0.0856495	0.0934671	0.357877	AT2G24205	AT2G24205	0.00646733
Average WUE	1	5183990	Chr1_5183990	A	G	0.054	0.15731	0.172645	0.35926	AT1G15060	AT1G15060	0.00639487
Average WUE	1	5272286	Chr1_5272286	A	C	0.054	0.15731	0.172645	0.35926	AT1G15320	AT1G15320	0.00639487
Average WUE	1	5629312	Chr1_5629312	A	C	0.054	0.15731	0.172645	0.35926	AT1G16480	AT1G16480	0.00639487
Average WUE	1	5683603	Chr1_5683603	C	A	0.054	0.15731	0.172645	0.35926	AT1G16630	AT1G16630	0.00639487
Average WUE	1	5691141	Chr1_5691141	G	A	0.054	0.15731	0.172645	0.35926	AT1G16650	AT1G16650	0.00639487
Average WUE	1	5694253	Chr1_5694253	T	C	0.054	0.15731	0.172645	0.35926	AT1G16670	AT1G16670	0.00639487
Average WUE	1	5728544	Chr1_5728544	G	A	0.054	0.15731	0.172645	0.35926	UP6	AT1G16730	0.00639487
Average WUE	1	6207120	Chr1_6207120	G	C	0.054	0.15731	0.172645	0.35926	CDKD-3	AT1G18040	0.00639487
Average WUE	1	6236077	Chr1_6236077	A	T	0.054	0.15731	0.172645	0.35926	AT1G18120	AT1G18120	0.00639487
Average WUE	1	6407836	Chr1_6407836	C	A	0.054	0.15731	0.172645	0.35926	AT1G18610	AT1G18610	0.00639487
Average WUE	1	6561884	Chr1_6561884	G	A	0.054	0.15731	0.172645	0.35926	AT1G18980	AT1G18980	0.00639487
Average WUE	1	6610650	Chr1_6610650	C	T	0.054	0.15731	0.172645	0.35926	AT1G19130	AT1G19130	0.00639487
Average WUE	1	6905217	Chr1_6905217	T	C	0.054	0.15731	0.172645	0.35926	MGH3	AT1G19890	0.00639487
Average WUE	1	7131212	Chr1_7131212	G	C	0.054	0.15731	0.172645	0.35926	CYCB2-5	AT1G20590	0.00639487
Average WUE	1	7136591	Chr1_7136591	A	G	0.054	0.15731	0.172645	0.35926	CYCB2-3	AT1G20610	0.00639487
Average WUE	1	7300123	Chr1_7300123	G	C	0.054	0.15731	0.172645	0.35926	AT1G20940	AT1G20940	0.00639487
Average WUE	1	7597831	Chr1_7597831	C	A	0.054	0.15731	0.172645	0.35926	NADK2	AT1G21640	0.00639487
Average WUE	5	5743264	Chr5_5743264	C	T	0.262	-0.0902894	0.0992015	0.359947	BBM	AT5G17430	0.00638069
Average WUE	1	24133140	Chr1_24133140	A	T	0.069	-0.128045	0.140831	0.360127	AT1G64960	AT1G64960	0.00636747
Average WUE	1	24162220	Chr1_24162220	G	T	0.069	-0.128045	0.140831	0.360127	AT1G65032	AT1G65032	0.00636747
Average WUE	3	20982263	Chr3_20982263	T	C	0.238	-0.0891186	0.0977838	0.360304	SEC15A	AT3G56640	0.00639772
Average WUE	2	6016811	Chr2_6016811	A	G	0.215	0.0949629	0.104066	0.360552	AT2G14200	AT2G14200	0.00641363
Average WUE	2	6224913	Chr2_6224913	T	C	0.215	0.0949629	0.104066	0.360552	AT2G14570	AT2G14570	0.00641363
Average WUE	2	6232001	Chr2_6232001	G	C	0.215	0.0949629	0.104066	0.360552	AT2G14590	AT2G14590	0.00641363
Average WUE	2	6638587	Chr2_6638587	A	G	0.215	0.0949629	0.104066	0.360552	RTNLB10	AT2G15280	0.00641363
Average WUE	2	6824430	Chr2_6824430	A	C	0.215	0.0949629	0.104066	0.360552	AGL95	AT2G15660	0.00641363
Average WUE	2	6838083	Chr2_6838083	C	A	0.215	0.0949629	0.104066	0.360552	PCMP-H66	AT2G15690	0.00641363
Average WUE	2	6870608	Chr2_6870608	A	T	0.215	0.0949629	0.104066	0.360552	AT2G15760	AT2G15760	0.00641363
Average WUE	2	6873318	Chr2_6873318	T	A	0.215	0.0949629	0.104066	0.360552	AT2G15765	AT2G15765	0.00641363
Average WUE	5	26837690	Chr5_26837690	T	A	0.1	-0.100109	0.110795	0.363297	CYCD3-2	AT5G67260	0.006289
Average WUE	1	5472421	Chr1_5472421	A	T	0.285	0.0735261	0.0813827	0.363628	AT1G15940	AT1G15940	0.00628766
Average WUE	4	15874762	Chr4_15874762	G	C	0.408	0.076159	0.084269	0.364162	GATA9	AT4G32890	0.0062918
Average WUE	2	18402089	Chr2_18402089	A	C	0.215	0.0938934	0.104138	0.364217	AT2G44580	AT2G44580	0.0062623
Average WUE	2	19025948	Chr2_19025948	C	G	0.215	0.0938934	0.104138	0.364217	SPA1	AT2G46340	0.0062623
Average WUE	2	19213637	Chr2_19213637	A	G	0.215	0.0938934	0.104138	0.364217	GULLO6	AT2G46760	0.0062623
Average WUE	3	19292544	Chr3_19292544	T	C	0.308	-0.068557	0.0759919	0.364324	AT3G51980	AT3G51980	0.00626972
Average WUE	1	2342282	Chr1_2342282	G	C	0.254	-0.0854113	0.09466	0.364424	ATOBGM	AT1G07615	0.00627157
Average WUE	1	2379185	Chr1_2379185	C	T	0.254	-0.0854113	0.09466	0.364424	ECA4	AT1G07670	0.00627157
Average WUE	2	14925741	Chr2_14925741	A	C	0.246	-0.0914871	0.101508	0.364877	AT2G35540	AT2G35540	0.00625758
Average WUE	5	25054413	Chr5_25054413	G	A	0.477	0.0667431	0.0742527	0.365832	BAG7	AT5G62390	0.00622425
Average WUE	2	6976329	Chr2_6976329	C	G	0.308	0.0918887	0.102387	0.366445	AT2G16040	AT2G16040	0.00620505
Average WUE	4	17675035	Chr4_17675035	T	C	0.469	0.0731736	0.0814372	0.367266	BT5	AT4G37610	0.00621962
Average WUE	3	9945962	Chr3_9945962	C	T	0.269	0.0692356	0.0770409	0.367802	AT3G26950	AT3G26950	0.0062218
Average WUE	3	8717976	Chr3_8717976	A	C	0.123	0.0928632	0.103962	0.368853	PME29	AT3G24130	0.00614712
Average WUE	1	8971593	Chr1_8971593	T	C	0.054	-0.127893	0.143175	0.368906	MED25	AT1G25540	0.00614743
Average WUE	1	9071522	Chr1_9071522	A	C	0.054	-0.127893	0.143175	0.368906	AT1G26220	AT1G26220	0.00614743
Average WUE	1	9093865	Chr1_9093865	T	A	0.054	-0.127893	0.143175	0.368906	PI4KG5	AT1G26270	0.00614743
Average WUE	1	9174515	Chr1_9174515	C	T	0.054	-0.127893	0.143175	0.368906	AT1G26540	AT1G26540	0.00614743
Average WUE	1	9344405	Chr1_9344405	T	C	0.054	-0.127893	0.143175	0.368906	CYP23	AT1G26940	0.00614743
Average WUE	1	9420273	Chr1_9420273	G	A	0.054	-0.127893	0.143175	0.368906	AT1G27110	AT1G27110	0.00614743
Average WUE	3	1222582	Chr3_1222582	G	T	0.077	0.0965308	0.106512	0.368942	PPCK2	AT3G04530	0.00632689
Average WUE	3	924646	Chr3_924646	C	T	0.077	0.0965308	0.106512	0.368942	PNP1	AT3G03710	0.00632689
Average WUE	3	7578018	Chr3_7578018	G	T	0.092	0.124998	0.141292	0.373535	DXPS1	AT3G21500	0.00603055
Average WUE	3	18164542	Chr3_18164542	G	A	0.338	-0.0688819	0.0777458	0.373579	AT3G49000	AT3G49000	0.00604828
Average WUE	4	4015808	Chr4_4015808	T	A	0.423	-0.0791044	0.0893449	0.373705	AT4G06718	AT4G06718	0.00604006
Average WUE	1	12937047	Chr1_12937047	G	A	0.277	0.078258	0.0885756	0.373919	MLP165	AT1G35260	0.00601477
Average WUE	4	13300182	Chr4_13300182	C	G	0.492	-0.0733908	0.0824869	0.374472	MIOX4	AT4G26260	0.00609912
Average WUE	1	9590913	Chr1_9590913	G	T	0.092	-0.134286	0.152127	0.374622	AT1G27580	AT1G27580	0.00600403
Average WUE	1	5783016	Chr1_5783016	C	G	0.469	-0.0730467	0.0829226	0.376431	AT1G16905	AT1G16905	0.00597945
Average WUE	5	1423733	Chr5_1423733	A	G	0.154	0.106762	0.121447	0.37653	CPK1	AT5G04870	0.0059549
Average WUE	5	1620281	Chr5_1620281	C	T	0.154	0.106762	0.121447	0.37653	EIF2_ALPHA	AT5G05470	0.0059549
Average WUE	5	1672645	Chr5_1672645	G	C	0.154	0.106762	0.121447	0.37653	AT5G05600	AT5G05600	0.0059549
Average WUE	5	20871255	Chr5_20871255	C	G	0.069	0.0950281	0.107838	0.379873	AT5G51350	AT5G51350	0.00598367
Average WUE	5	21523445	Chr5_21523445	G	T	0.069	0.0950281	0.107838	0.379873	AT5G53090	AT5G53090	0.00598367
Average WUE	5	24596140	Chr5_24596140	A	G	0.108	-0.0992742	0.113948	0.381287	AT5G61140	AT5G61140	0.00584956
Average WUE	1	12891840	Chr1_12891840	C	G	0.292	0.0696751	0.0801078	0.381615	AT1G35190	AT1G35190	0.0058301
Average WUE	1	12901139	Chr1_12901139	T	A	0.292	0.0696751	0.0801078	0.381615	AT1G35210	AT1G35210	0.0058301
Average WUE	2	18399294	Chr2_18399294	G	A	0.054	-0.127046	0.145788	0.381693	AtGH9B12	AT2G44570	0.00585248
Average WUE	1	29260666	Chr1_29260666	C	T	0.085	-0.0906119	0.104149	0.382187	B3GALT7	AT1G77810	0.00583348
Average WUE	2	162513	Chr2_162513	A	G	0.085	-0.0906119	0.104149	0.382187	ABCG7	AT2G01320	0.00583348
Average WUE	2	5720041	Chr2_5720041	C	T	0.085	-0.0906119	0.104149	0.382187	AT2G13720	AT2G13720	0.00583348
Average WUE	2	5820377	Chr2_5820377	T	G	0.085	-0.0906119	0.104149	0.382187	AT2G13890	AT2G13890	0.00583348
Average WUE	3	8061372	Chr3_8061372	G	C	0.085	-0.0906119	0.104149	0.382187	NET1A	AT3G22790	0.00583348
Average WUE	5	20051105	Chr5_20051105	A	C	0.085	-0.0906119	0.104149	0.382187	CPuORF4	AT5G49448	0.00583348
Average WUE	5	20728052	Chr5_20728052	T	A	0.085	-0.0906119	0.104149	0.382187	FUM2	AT5G50950	0.00583348
Average WUE	5	21872611	Chr5_21872611	G	A	0.085	-0.0906119	0.104149	0.382187	ENODL1	AT5G53870	0.00583348
Average WUE	5	7462806	Chr5_7462806	C	T	0.085	-0.0906119	0.104149	0.382187	AT5G22490	AT5G22490	0.00583348
Average WUE	1	10238642	Chr1_10238642	A	T	0.215	-0.0766272	0.08856	0.38398	WRKY65	AT1G29280	0.00577015
Average WUE	2	11173580	Chr2_11173580	A	G	0.062	0.124663	0.143747	0.384036	FDH	AT2G26250	0.00579643
Average WUE	2	5618107	Chr2_5618107	T	C	0.1	0.0991551	0.114056	0.384284	AT2G13469	AT2G13469	0.00582465
Average WUE	3	14740947	Chr3_14740947	A	T	0.323	0.089896	0.104329	0.385688	AT3G42653	AT3G42653	0.00572251
Average WUE	3	14779615	Chr3_14779615	T	C	0.323	0.089896	0.104329	0.385688	AT3G42710	AT3G42710	0.00572251
Average WUE	5	276471	Chr5_276471	A	G	0.177	0.0739007	0.0858278	0.386188	AT5G01740	AT5G01740	0.00571429
Average WUE	5	86583	Chr5_86583	G	A	0.177	0.0739007	0.0858278	0.386188	AT5G01215	AT5G01215	0.00571429
Average WUE	3	18936784	Chr3_18936784	A	G	0.054	-0.103878	0.120642	0.386439	RPP13L4	AT3G50950	0.0057144
Average WUE	3	18985088	Chr3_18985088	C	G	0.054	-0.103878	0.120642	0.386439	AT3G51110	AT3G51110	0.0057144
Average WUE	3	19627389	Chr3_19627389	A	C	0.054	-0.103878	0.120642	0.386439	AT3G52930	AT3G52930	0.0057144
Average WUE	5	20753553	Chr5_20753553	A	G	0.185	0.096887	0.112803	0.387439	AT5G51050	AT5G51050	0.0056862
Average WUE	5	20795711	Chr5_20795711	A	G	0.185	0.096887	0.112803	0.387439	AT5G51170	AT5G51170	0.0056862
Average WUE	1	18476474	Chr1_18476474	C	A	0.131	-0.107032	0.124564	0.387455	AT1G49900	AT1G49900	0.00569072
Average WUE	1	18783197	Chr1_18783197	A	T	0.131	-0.107032	0.124564	0.387455	AT1G50680	AT1G50680	0.00569072
Average WUE	5	26054465	Chr5_26054465	C	T	0.546	0.0608645	0.0708443	0.387517	PUB38	AT5G65200	0.0056892
Average WUE	1	850448	Chr1_850448	T	G	0.162	0.0860699	0.10006	0.387819	2A6	AT1G03410	0.00570305
Average WUE	1	8438536	Chr1_8438536	G	T	0.215	0.0947074	0.110387	0.387862	AT1G23880	AT1G23880	0.00567379
Average WUE	1	8473975	Chr1_8473975	A	G	0.215	0.0947074	0.110387	0.387862	AT1G23950	AT1G23950	0.00567379
Average WUE	1	8552964	Chr1_8552964	G	C	0.215	0.0947074	0.110387	0.387862	ATFH4	AT1G24150	0.00567379
Average WUE	5	25878094	Chr5_25878094	G	C	0.4	-0.0606325	0.0705726	0.388225	AT5G64735	AT5G64735	0.00568945
Average WUE	1	26729619	Chr1_26729619	T	C	0.285	0.0856935	0.0997044	0.388255	AT1G70885	AT1G70885	0.00569373
Average WUE	1	13347496	Chr1_13347496	T	G	0.077	-0.0968374	0.112598	0.388772	AT1G35900	AT1G35900	0.00570106
Average WUE	3	12020963	Chr3_12020963	G	A	0.431	0.0795496	0.0929041	0.388922	AT3G30410	AT3G30410	0.00565139
Average WUE	3	5837462	Chr3_5837462	A	G	0.4	-0.0653448	0.0760833	0.388965	AT3G17110	AT3G17110	0.00568562
Average WUE	1	4530544	Chr1_4530544	T	A	0.062	0.146034	0.170644	0.389005	RTFL17	AT1G13245	0.00564518
Average WUE	1	4696226	Chr1_4696226	T	A	0.062	0.146034	0.170644	0.389005	PGL1	AT1G13700	0.00564518
Average WUE	1	4817683	Chr1_4817683	G	C	0.062	0.146034	0.170644	0.389005	AT1G14060	AT1G14060	0.00564518
Average WUE	5	24978301	Chr5_24978301	T	G	0.108	0.0851953	0.0993131	0.389767	AT5G62170	AT5G62170	0.00567228
Average WUE	5	8057760	Chr5_8057760	T	C	0.085	0.097924	0.114633	0.38987	CPSF100	AT5G23880	0.005625
Average WUE	1	26506296	Chr1_26506296	A	G	0.262	0.0876485	0.103152	0.392531	AT1G70340	AT1G70340	0.00556573
Average WUE	4	14440970	Chr4_14440970	G	A	0.4	0.0733239	0.0861099	0.392696	LCR25	AT4G29305	0.00558936
Average WUE	1	19289156	Chr1_19289156	A	T	0.523	0.0753126	0.0887797	0.393167	AT1G51910	AT1G51910	0.00554757
Average WUE	1	10548616	Chr1_10548616	G	T	0.054	-0.203038	0.239675	0.393554	AT1G30060	AT1G30060	0.00553237
Average WUE	1	1136198	Chr1_1136198	A	G	0.054	-0.203038	0.239675	0.393554	IAA17	AT1G04250	0.00553237
Average WUE	1	1157646	Chr1_1157646	T	C	0.054	-0.203038	0.239675	0.393554	ERS2	AT1G04310	0.00553237
Average WUE	1	1196344	Chr1_1196344	T	C	0.054	-0.203038	0.239675	0.393554	MDH1	AT1G04410	0.00553237
Average WUE	1	1199942	Chr1_1199942	T	C	0.054	-0.203038	0.239675	0.393554	AT1G04430	AT1G04430	0.00553237
Average WUE	1	1224511	Chr1_1224511	C	T	0.054	-0.203038	0.239675	0.393554	AT1G04490	AT1G04490	0.00553237
Average WUE	1	12395546	Chr1_12395546	C	T	0.054	-0.203038	0.239675	0.393554	AT1G34050	AT1G34050	0.00553237
Average WUE	1	1242508	Chr1_1242508	A	T	0.054	-0.203038	0.239675	0.393554	AT1G04555	AT1G04555	0.00553237
Average WUE	1	12452872	Chr1_12452872	A	G	0.054	-0.203038	0.239675	0.393554	NAC017	AT1G34190	0.00553237
Average WUE	1	1248805	Chr1_1248805	T	C	0.054	-0.203038	0.239675	0.393554	AT1G04570	AT1G04570	0.00553237
Average WUE	1	1433518	Chr1_1433518	A	T	0.054	-0.203038	0.239675	0.393554	ACO4	AT1G05010	0.00553237
Average WUE	1	1506741	Chr1_1506741	A	T	0.054	-0.203038	0.239675	0.393554	GLR3.4	AT1G05200	0.00553237
Average WUE	1	17849853	Chr1_17849853	A	G	0.054	-0.203038	0.239675	0.393554	AT1G48315	AT1G48315	0.00553237
Average WUE	1	18012836	Chr1_18012836	C	A	0.054	-0.203038	0.239675	0.393554	AT1G48700	AT1G48700	0.00553237
Average WUE	1	18103616	Chr1_18103616	G	A	0.054	-0.203038	0.239675	0.393554	AtGH9C1	AT1G48930	0.00553237
Average WUE	1	1821174	Chr1_1821174	G	A	0.054	-0.203038	0.239675	0.393554	UGT89C1	AT1G06000	0.00553237
Average WUE	1	18350619	Chr1_18350619	C	T	0.054	-0.203038	0.239675	0.393554	CRK8	AT1G49580	0.00553237
Average WUE	1	19113374	Chr1_19113374	T	G	0.054	-0.203038	0.239675	0.393554	AT1G51538	AT1G51538	0.00553237
Average WUE	1	19561530	Chr1_19561530	T	A	0.054	-0.203038	0.239675	0.393554	FPG1	AT1G52500	0.00553237
Average WUE	1	19784651	Chr1_19784651	G	A	0.054	-0.203038	0.239675	0.393554	AT1G53080	AT1G53080	0.00553237
Average WUE	1	19833561	Chr1_19833561	G	A	0.054	-0.203038	0.239675	0.393554	AT1G53190	AT1G53190	0.00553237
Average WUE	1	19967365	Chr1_19967365	G	T	0.054	-0.203038	0.239675	0.393554	RHM2	AT1G53500	0.00553237
Average WUE	1	20292408	Chr1_20292408	A	T	0.054	-0.203038	0.239675	0.393554	AT1G54355	AT1G54355	0.00553237
Average WUE	1	20654346	Chr1_20654346	G	T	0.054	-0.203038	0.239675	0.393554	DEK1	AT1G55350	0.00553237
Average WUE	1	20658293	Chr1_20658293	G	A	0.054	-0.203038	0.239675	0.393554	DEK1	AT1G55350	0.00553237
Average WUE	1	20893863	Chr1_20893863	T	C	0.054	-0.203038	0.239675	0.393554	PARN	AT1G55870	0.00553237
Average WUE	1	2123574	Chr1_2123574	C	T	0.054	-0.203038	0.239675	0.393554	TRFL7	AT1G06910	0.00553237
Average WUE	1	21631928	Chr1_21631928	T	C	0.054	-0.203038	0.239675	0.393554	HO4	AT1G58300	0.00553237
Average WUE	1	21892109	Chr1_21892109	A	T	0.054	-0.203038	0.239675	0.393554	ZCW7	AT1G59600	0.00553237
Average WUE	1	22084221	Chr1_22084221	A	G	0.054	-0.203038	0.239675	0.393554	ATJ39	AT1G59980	0.00553237
Average WUE	1	22753099	Chr1_22753099	C	T	0.054	-0.203038	0.239675	0.393554	AT1G61640	AT1G61640	0.00553237
Average WUE	1	2338993	Chr1_2338993	T	A	0.054	-0.203038	0.239675	0.393554	AT1G07590	AT1G07590	0.00553237
Average WUE	1	23468716	Chr1_23468716	G	A	0.054	-0.203038	0.239675	0.393554	RH48	AT1G63250	0.00553237
Average WUE	1	23548742	Chr1_23548742	T	C	0.054	-0.203038	0.239675	0.393554	AT1G63490	AT1G63490	0.00553237
Average WUE	1	23578919	Chr1_23578919	G	T	0.054	-0.203038	0.239675	0.393554	CRRSP5	AT1G63590	0.00553237
Average WUE	1	24369382	Chr1_24369382	G	A	0.054	-0.203038	0.239675	0.393554	NAT10	AT1G65550	0.00553237
Average WUE	1	24707025	Chr1_24707025	G	T	0.054	-0.203038	0.239675	0.393554	BGLU21	AT1G66270	0.00553237
Average WUE	1	25075053	Chr1_25075053	G	A	0.054	-0.203038	0.239675	0.393554	AT1G67120	AT1G67120	0.00553237
Average WUE	1	25082862	Chr1_25082862	C	T	0.054	-0.203038	0.239675	0.393554	AT1G67120	AT1G67120	0.00553237
Average WUE	1	25219331	Chr1_25219331	A	T	0.054	-0.203038	0.239675	0.393554	AT1G67328	AT1G67328	0.00553237
Average WUE	1	25290179	Chr1_25290179	A	G	0.054	-0.203038	0.239675	0.393554	REV3	AT1G67500	0.00553237
Average WUE	1	26759714	Chr1_26759714	G	C	0.054	-0.203038	0.239675	0.393554	AT1G70970	AT1G70970	0.00553237
Average WUE	1	2754033	Chr1_2754033	T	C	0.054	-0.203038	0.239675	0.393554	CJD1	AT1G08640	0.00553237
Average WUE	1	27820794	Chr1_27820794	G	C	0.054	-0.203038	0.239675	0.393554	AT1G73980	AT1G73980	0.00553237
Average WUE	1	27823914	Chr1_27823914	A	C	0.054	-0.203038	0.239675	0.393554	SPPA	AT1G73990	0.00553237
Average WUE	1	28328688	Chr1_28328688	C	A	0.054	-0.203038	0.239675	0.393554	AT1G75460	AT1G75460	0.00553237
Average WUE	1	28587688	Chr1_28587688	G	C	0.054	-0.203038	0.239675	0.393554	ERD14	AT1G76180	0.00553237
Average WUE	1	28765573	Chr1_28765573	G	A	0.054	-0.203038	0.239675	0.393554	CML39	AT1G76640	0.00553237
Average WUE	1	28850448	Chr1_28850448	T	C	0.054	-0.203038	0.239675	0.393554	AT1G76840	AT1G76840	0.00553237
Average WUE	1	28859503	Chr1_28859503	C	G	0.054	-0.203038	0.239675	0.393554	LSM3B	AT1G76860	0.00553237
Average WUE	1	28902593	Chr1_28902593	A	G	0.054	-0.203038	0.239675	0.393554	AT1G76940	AT1G76940	0.00553237
Average WUE	1	29087015	Chr1_29087015	C	A	0.054	-0.203038	0.239675	0.393554	CYCA1-2	AT1G77390	0.00553237
Average WUE	1	29130140	Chr1_29130140	A	G	0.054	-0.203038	0.239675	0.393554	AT1G77520	AT1G77520	0.00553237
Average WUE	1	2915763	Chr1_2915763	T	C	0.054	-0.203038	0.239675	0.393554	AT1G09050	AT1G09050	0.00553237
Average WUE	1	29600189	Chr1_29600189	A	G	0.054	-0.203038	0.239675	0.393554	TBL42	AT1G78710	0.00553237
Average WUE	1	296252	Chr1_296252	T	C	0.054	-0.203038	0.239675	0.393554	PEX11C	AT1G01820	0.00553237
Average WUE	1	3229642	Chr1_3229642	A	G	0.054	-0.203038	0.239675	0.393554	OPT2	AT1G09930	0.00553237
Average WUE	1	327531	Chr1_327531	A	G	0.054	-0.203038	0.239675	0.393554	ARK2	AT1G01950	0.00553237
Average WUE	1	4143867	Chr1_4143867	T	C	0.054	-0.203038	0.239675	0.393554	AT1G12211	AT1G12211	0.00553237
Average WUE	1	4842706	Chr1_4842706	C	G	0.054	-0.203038	0.239675	0.393554	PUMP3	AT1G14140	0.00553237
Average WUE	1	4907137	Chr1_4907137	G	A	0.054	-0.203038	0.239675	0.393554	FLP	AT1G14350	0.00553237
Average WUE	1	4961131	Chr1_4961131	A	C	0.054	-0.203038	0.239675	0.393554	AT1G14500	AT1G14500	0.00553237
Average WUE	1	5142150	Chr1_5142150	A	G	0.054	-0.203038	0.239675	0.393554	AT1G14910	AT1G14910	0.00553237
Average WUE	1	5492675	Chr1_5492675	C	G	0.054	-0.203038	0.239675	0.393554	ATCNGC7	AT1G15990	0.00553237
Average WUE	1	5858187	Chr1_5858187	C	T	0.054	-0.203038	0.239675	0.393554	CAT8	AT1G17120	0.00553237
Average WUE	1	608508	Chr1_608508	A	C	0.054	-0.203038	0.239675	0.393554	RPL19A	AT1G02780	0.00553237
Average WUE	1	6465314	Chr1_6465314	C	T	0.054	-0.203038	0.239675	0.393554	AT1G18740	AT1G18740	0.00553237
Average WUE	1	684640	Chr1_684640	G	C	0.054	-0.203038	0.239675	0.393554	AT1G02990	AT1G02990	0.00553237
Average WUE	1	6883938	Chr1_6883938	T	C	0.054	-0.203038	0.239675	0.393554	ARF5	AT1G19850	0.00553237
Average WUE	1	690131	Chr1_690131	A	G	0.054	-0.203038	0.239675	0.393554	PEX6	AT1G03000	0.00553237
Average WUE	1	7478248	Chr1_7478248	A	G	0.054	-0.203038	0.239675	0.393554	GLTP2	AT1G21360	0.00553237
Average WUE	1	8263754	Chr1_8263754	C	T	0.054	-0.203038	0.239675	0.393554	AT1G23270	AT1G23270	0.00553237
Average WUE	1	8572941	Chr1_8572941	G	A	0.054	-0.203038	0.239675	0.393554	SNL3	AT1G24190	0.00553237
Average WUE	1	8643727	Chr1_8643727	T	C	0.054	-0.203038	0.239675	0.393554	AT1G24350	AT1G24350	0.00553237
Average WUE	1	905443	Chr1_905443	T	C	0.054	-0.203038	0.239675	0.393554	PORC	AT1G03630	0.00553237
Average WUE	1	9138274	Chr1_9138274	A	G	0.054	-0.203038	0.239675	0.393554	AT1G26400	AT1G26400	0.00553237
Average WUE	1	931379	Chr1_931379	G	A	0.054	-0.203038	0.239675	0.393554	AT1G03730	AT1G03730	0.00553237
Average WUE	1	9338339	Chr1_9338339	A	G	0.054	-0.203038	0.239675	0.393554	AT1G26930	AT1G26930	0.00553237
Average WUE	1	983516	Chr1_983516	C	A	0.054	-0.203038	0.239675	0.393554	FLA9	AT1G03870	0.00553237
Average WUE	2	10278887	Chr2_10278887	T	C	0.054	-0.203038	0.239675	0.393554	TMN10	AT2G24170	0.00553237
Average WUE	2	10550084	Chr2_10550084	A	G	0.054	-0.203038	0.239675	0.393554	AT2G24755	AT2G24755	0.00553237
Average WUE	2	10618434	Chr2_10618434	G	C	0.054	-0.203038	0.239675	0.393554	AT2G24960	AT2G24960	0.00553237
Average WUE	2	13334689	Chr2_13334689	C	A	0.054	-0.203038	0.239675	0.393554	AT2G31271	AT2G31271	0.00553237
Average WUE	2	13996013	Chr2_13996013	A	T	0.054	-0.203038	0.239675	0.393554	AT2G32970	AT2G32970	0.00553237
Average WUE	2	14254908	Chr2_14254908	G	A	0.054	-0.203038	0.239675	0.393554	AT2G33700	AT2G33700	0.00553237
Average WUE	2	14639843	Chr2_14639843	T	C	0.054	-0.203038	0.239675	0.393554	ATHB-14	AT2G34710	0.00553237
Average WUE	2	14912364	Chr2_14912364	T	C	0.054	-0.203038	0.239675	0.393554	PAP3	AT2G35490	0.00553237
Average WUE	2	15323971	Chr2_15323971	C	A	0.054	-0.203038	0.239675	0.393554	AT2G36520	AT2G36520	0.00553237
Average WUE	2	15651793	Chr2_15651793	A	T	0.054	-0.203038	0.239675	0.393554	RPS5A	AT2G37270	0.00553237
Average WUE	2	16166873	Chr2_16166873	A	G	0.054	-0.203038	0.239675	0.393554	FOLD1	AT2G38660	0.00553237
Average WUE	2	16193380	Chr2_16193380	C	A	0.054	-0.203038	0.239675	0.393554	MAP65-5	AT2G38720	0.00553237
Average WUE	2	16299063	Chr2_16299063	G	A	0.054	-0.203038	0.239675	0.393554	NATA1	AT2G39030	0.00553237
Average WUE	2	16309564	Chr2_16309564	A	G	0.054	-0.203038	0.239675	0.393554	SWEET9	AT2G39060	0.00553237
Average WUE	2	16471925	Chr2_16471925	T	C	0.054	-0.203038	0.239675	0.393554	MTP11	AT2G39450	0.00553237
Average WUE	2	16483755	Chr2_16483755	A	C	0.054	-0.203038	0.239675	0.393554	AT2G39490	AT2G39490	0.00553237
Average WUE	2	16889552	Chr2_16889552	A	G	0.054	-0.203038	0.239675	0.393554	AT2G40440	AT2G40440	0.00553237
Average WUE	2	17194403	Chr2_17194403	G	A	0.054	-0.203038	0.239675	0.393554	AT2G41225	AT2G41225	0.00553237
Average WUE	2	17622870	Chr2_17622870	A	G	0.054	-0.203038	0.239675	0.393554	AT2G42290	AT2G42290	0.00553237
Average WUE	2	17637597	Chr2_17637597	T	C	0.054	-0.203038	0.239675	0.393554	AT2G42340	AT2G42340	0.00553237
Average WUE	2	17689521	Chr2_17689521	A	T	0.054	-0.203038	0.239675	0.393554	AT2G42480	AT2G42480	0.00553237
Average WUE	2	17881402	Chr2_17881402	T	C	0.054	-0.203038	0.239675	0.393554	AT2G42980	AT2G42980	0.00553237
Average WUE	2	18110839	Chr2_18110839	A	G	0.054	-0.203038	0.239675	0.393554	IQD14	AT2G43680	0.00553237
Average WUE	2	18994638	Chr2_18994638	T	C	0.054	-0.203038	0.239675	0.393554	AT2G46260	AT2G46260	0.00553237
Average WUE	2	19144399	Chr2_19144399	T	C	0.054	-0.203038	0.239675	0.393554	AT2G46620	AT2G46620	0.00553237
Average WUE	2	19186656	Chr2_19186656	C	T	0.054	-0.203038	0.239675	0.393554	CRK3	AT2G46700	0.00553237
Average WUE	2	2169568	Chr2_2169568	A	G	0.054	-0.203038	0.239675	0.393554	AT2G05752	AT2G05752	0.00553237
Average WUE	2	2819060	Chr2_2819060	C	A	0.054	-0.203038	0.239675	0.393554	AT2G06908	AT2G06908	0.00553237
Average WUE	2	3553520	Chr2_3553520	C	T	0.054	-0.203038	0.239675	0.393554	AT2G07789	AT2G07789	0.00553237
Average WUE	2	489164	Chr2_489164	C	G	0.054	-0.203038	0.239675	0.393554	NPF8.3	AT2G02040	0.00553237
Average WUE	2	5016799	Chr2_5016799	T	G	0.054	-0.203038	0.239675	0.393554	AT2G12408	AT2G12408	0.00553237
Average WUE	2	5027992	Chr2_5027992	T	C	0.054	-0.203038	0.239675	0.393554	AT2G12410	AT2G12410	0.00553237
Average WUE	2	5153721	Chr2_5153721	T	C	0.054	-0.203038	0.239675	0.393554	AT2G12630	AT2G12630	0.00553237
Average WUE	2	5158132	Chr2_5158132	A	C	0.054	-0.203038	0.239675	0.393554	AT2G12640	AT2G12640	0.00553237
Average WUE	2	5318770	Chr2_5318770	C	A	0.054	-0.203038	0.239675	0.393554	AT2G12935	AT2G12935	0.00553237
Average WUE	2	5437435	Chr2_5437435	A	G	0.054	-0.203038	0.239675	0.393554	AT2G13150	AT2G13150	0.00553237
Average WUE	2	5437543	Chr2_5437543	A	T	0.054	-0.203038	0.239675	0.393554	AT2G13160	AT2G13160	0.00553237
Average WUE	2	5439923	Chr2_5439923	T	A	0.054	-0.203038	0.239675	0.393554	AT2G13160	AT2G13160	0.00553237
Average WUE	2	5455414	Chr2_5455414	A	C	0.054	-0.203038	0.239675	0.393554	AT2G13170	AT2G13170	0.00553237
Average WUE	2	5680024	Chr2_5680024	A	C	0.054	-0.203038	0.239675	0.393554	CHX15	AT2G13620	0.00553237
Average WUE	2	691788	Chr2_691788	A	T	0.054	-0.203038	0.239675	0.393554	CAND1	AT2G02560	0.00553237
Average WUE	2	7424342	Chr2_7424342	G	A	0.054	-0.203038	0.239675	0.393554	AT2G17060	AT2G17060	0.00553237
Average WUE	2	7844345	Chr2_7844345	C	A	0.054	-0.203038	0.239675	0.393554	AT2G18042	AT2G18042	0.00553237
Average WUE	2	8006225	Chr2_8006225	G	A	0.054	-0.203038	0.239675	0.393554	AT2G18465	AT2G18465	0.00553237
Average WUE	2	9207202	Chr2_9207202	A	G	0.054	-0.203038	0.239675	0.393554	AT2G21480	AT2G21480	0.00553237
Average WUE	2	9473301	Chr2_9473301	T	C	0.054	-0.203038	0.239675	0.393554	UBP4	AT2G22310	0.00553237
Average WUE	2	96263	Chr2_96263	A	C	0.054	-0.203038	0.239675	0.393554	AT2G01130	AT2G01130	0.00553237
Average WUE	3	1002365	Chr3_1002365	C	G	0.054	-0.203038	0.239675	0.393554	AT3G03890	AT3G03890	0.00553237
Average WUE	3	10072592	Chr3_10072592	T	A	0.054	-0.203038	0.239675	0.393554	GTE8	AT3G27260	0.00553237
Average WUE	3	10719704	Chr3_10719704	A	G	0.054	-0.203038	0.239675	0.393554	AT3G28600	AT3G28600	0.00553237
Average WUE	3	11049352	Chr3_11049352	G	C	0.054	-0.203038	0.239675	0.393554	PHO1-H9	AT3G29060	0.00553237
Average WUE	3	11200188	Chr3_11200188	T	C	0.054	-0.203038	0.239675	0.393554	AT3G29252	AT3G29252	0.00553237
Average WUE	3	11271829	Chr3_11271829	C	T	0.054	-0.203038	0.239675	0.393554	UGD2	AT3G29360	0.00553237
Average WUE	3	11782531	Chr3_11782531	A	G	0.054	-0.203038	0.239675	0.393554	AT3G30147	AT3G30147	0.00553237
Average WUE	3	11813545	Chr3_11813545	G	A	0.054	-0.203038	0.239675	0.393554	CYP85A2	AT3G30180	0.00553237
Average WUE	3	12192590	Chr3_12192590	T	G	0.054	-0.203038	0.239675	0.393554	AT3G30620	AT3G30620	0.00553237
Average WUE	3	12283768	Chr3_12283768	A	T	0.054	-0.203038	0.239675	0.393554	AT3G30711	AT3G30711	0.00553237
Average WUE	3	12283969	Chr3_12283969	C	T	0.054	-0.203038	0.239675	0.393554	AT3G30711	AT3G30711	0.00553237
Average WUE	3	13925776	Chr3_13925776	G	C	0.054	-0.203038	0.239675	0.393554	AT3G33133	AT3G33133	0.00553237
Average WUE	3	13933350	Chr3_13933350	T	A	0.054	-0.203038	0.239675	0.393554	AT3G33133	AT3G33133	0.00553237
Average WUE	3	14237559	Chr3_14237559	T	C	0.054	-0.203038	0.239675	0.393554	VHA-H	AT3G42050	0.00553237
Average WUE	3	14512939	Chr3_14512939	G	C	0.054	-0.203038	0.239675	0.393554	AT3G42383	AT3G42383	0.00553237
Average WUE	3	15101916	Chr3_15101916	A	G	0.054	-0.203038	0.239675	0.393554	AT3G43123	AT3G43123	0.00553237
Average WUE	3	1614901	Chr3_1614901	T	G	0.054	-0.203038	0.239675	0.393554	AT3G05545	AT3G05545	0.00553237
Average WUE	3	16356469	Chr3_16356469	T	C	0.054	-0.203038	0.239675	0.393554	AT3G44810	AT3G44810	0.00553237
Average WUE	3	16650521	Chr3_16650521	C	G	0.054	-0.203038	0.239675	0.393554	AT3G45380	AT3G45380	0.00553237
Average WUE	3	1677879	Chr3_1677879	T	A	0.054	-0.203038	0.239675	0.393554	AT3G05685	AT3G05685	0.00553237
Average WUE	3	16873828	Chr3_16873828	G	C	0.054	-0.203038	0.239675	0.393554	RUS1	AT3G45890	0.00553237
Average WUE	3	17058218	Chr3_17058218	A	G	0.054	-0.203038	0.239675	0.393554	AT3G46370	AT3G46370	0.00553237
Average WUE	3	176640	Chr3_176640	C	G	0.054	-0.203038	0.239675	0.393554	MBD9	AT3G01460	0.00553237
Average WUE	3	17765859	Chr3_17765859	T	C	0.054	-0.203038	0.239675	0.393554	GLYRS-2	AT3G48110	0.00553237
Average WUE	3	18311272	Chr3_18311272	C	T	0.054	-0.203038	0.239675	0.393554	CRK6	AT3G49370	0.00553237
Average WUE	3	18538138	Chr3_18538138	A	G	0.054	-0.203038	0.239675	0.393554	AT3G50010	AT3G50010	0.00553237
Average WUE	3	2063174	Chr3_2063174	A	C	0.054	-0.203038	0.239675	0.393554	AT3G06620	AT3G06620	0.00553237
Average WUE	3	3014344	Chr3_3014344	G	A	0.054	-0.203038	0.239675	0.393554	AT3G09830	AT3G09830	0.00553237
Average WUE	3	3321576	Chr3_3321576	A	C	0.054	-0.203038	0.239675	0.393554	NUDT26	AT3G10620	0.00553237
Average WUE	3	3404809	Chr3_3404809	G	T	0.054	-0.203038	0.239675	0.393554	MES17	AT3G10870	0.00553237
Average WUE	3	3922308	Chr3_3922308	C	T	0.054	-0.203038	0.239675	0.393554	RBR1	AT3G12280	0.00553237
Average WUE	3	4063394	Chr3_4063394	G	C	0.054	-0.203038	0.239675	0.393554	SDRB	AT3G12800	0.00553237
Average WUE	3	4345690	Chr3_4345690	C	T	0.054	-0.203038	0.239675	0.393554	BRL3	AT3G13380	0.00553237
Average WUE	3	470414	Chr3_470414	T	G	0.054	-0.203038	0.239675	0.393554	2023-09-02	AT3G02310	0.00553237
Average WUE	3	4841612	Chr3_4841612	T	G	0.054	-0.203038	0.239675	0.393554	NCED3-CID9	AT3G14440-AT3G14450	0.00553237
Average WUE	3	4968369	Chr3_4968369	G	A	0.054	-0.203038	0.239675	0.393554	AT3G14780	AT3G14780	0.00553237
Average WUE	3	5311577	Chr3_5311577	A	T	0.054	-0.203038	0.239675	0.393554	GRXS15	AT3G15660	0.00553237
Average WUE	3	539344	Chr3_539344	G	A	0.054	-0.203038	0.239675	0.393554	RAD23C	AT3G02540	0.00553237
Average WUE	3	5868676	Chr3_5868676	G	A	0.054	-0.203038	0.239675	0.393554	AT3G17200	AT3G17200	0.00553237
Average WUE	3	6168357	Chr3_6168357	A	G	0.054	-0.203038	0.239675	0.393554	HAL3A	AT3G18030	0.00553237
Average WUE	3	6610254	Chr3_6610254	A	G	0.054	-0.203038	0.239675	0.393554	AT3G19120	AT3G19120	0.00553237
Average WUE	3	6968681	Chr3_6968681	G	A	0.054	-0.203038	0.239675	0.393554	TOM40-1	AT3G20000	0.00553237
Average WUE	3	7116864	Chr3_7116864	C	T	0.054	-0.203038	0.239675	0.393554	CPK9	AT3G20410	0.00553237
Average WUE	3	7416317	Chr3_7416317	T	C	0.054	-0.203038	0.239675	0.393554	AT3G21140	AT3G21140	0.00553237
Average WUE	3	7611955	Chr3_7611955	A	C	0.054	-0.203038	0.239675	0.393554	AT3G21620	AT3G21620	0.00553237
Average WUE	3	8099995	Chr3_8099995	C	G	0.054	-0.203038	0.239675	0.393554	DMC1	AT3G22880	0.00553237
Average WUE	3	817489	Chr3_817489	C	T	0.054	-0.203038	0.239675	0.393554	AT3G03420	AT3G03420	0.00553237
Average WUE	3	829778	Chr3_829778	T	G	0.054	-0.203038	0.239675	0.393554	CHAT	AT3G03480	0.00553237
Average WUE	3	848578	Chr3_848578	T	C	0.054	-0.203038	0.239675	0.393554	NPC4	AT3G03530	0.00553237
Average WUE	3	882461	Chr3_882461	C	T	0.054	-0.203038	0.239675	0.393554	BGLU25	AT3G03640	0.00553237
Average WUE	3	8839221	Chr3_8839221	T	A	0.054	-0.203038	0.239675	0.393554	CLSY4	AT3G24340	0.00553237
Average WUE	3	8873455	Chr3_8873455	T	C	0.054	-0.203038	0.239675	0.393554	HCF101	AT3G24430	0.00553237
Average WUE	3	9231042	Chr3_9231042	A	G	0.054	-0.203038	0.239675	0.393554	AT3G25470	AT3G25470	0.00553237
Average WUE	3	9231043	Chr3_9231043	T	A	0.054	-0.203038	0.239675	0.393554	AT3G25470	AT3G25470	0.00553237
Average WUE	4	10348016	Chr4_10348016	A	T	0.054	-0.203038	0.239675	0.393554	HSFA4A	AT4G18880	0.00553237
Average WUE	4	10383497	Chr4_10383497	C	T	0.054	-0.203038	0.239675	0.393554	AG	AT4G18960	0.00553237
Average WUE	4	10571184	Chr4_10571184	T	C	0.054	-0.203038	0.239675	0.393554	AT4G19370	AT4G19370	0.00553237
Average WUE	4	11591395	Chr4_11591395	T	C	0.054	-0.203038	0.239675	0.393554	MSRB9	AT4G21850	0.00553237
Average WUE	4	11721328	Chr4_11721328	C	T	0.054	-0.203038	0.239675	0.393554	CSC1	AT4G22120	0.00553237
Average WUE	4	12015652	Chr4_12015652	G	A	0.054	-0.203038	0.239675	0.393554	FZR2	AT4G22910	0.00553237
Average WUE	4	1277125	Chr4_1277125	A	G	0.054	-0.203038	0.239675	0.393554	AT4G02880	AT4G02880	0.00553237
Average WUE	4	12988533	Chr4_12988533	C	T	0.054	-0.203038	0.239675	0.393554	BHLH126	AT4G25410	0.00553237
Average WUE	4	13397911	Chr4_13397911	G	T	0.054	-0.203038	0.239675	0.393554	AT4G26540	AT4G26540	0.00553237
Average WUE	4	13618241	Chr4_13618241	C	T	0.054	-0.203038	0.239675	0.393554	AT2S4	AT4G27170	0.00553237
Average WUE	4	13706899	Chr4_13706899	G	A	0.054	-0.203038	0.239675	0.393554	AT4G27390	AT4G27390	0.00553237
Average WUE	4	14398660	Chr4_14398660	T	C	0.054	-0.203038	0.239675	0.393554	AT4G29200	AT4G29200	0.00553237
Average WUE	4	14992130	Chr4_14992130	A	G	0.054	-0.203038	0.239675	0.393554	AT4G30780	AT4G30780	0.00553237
Average WUE	4	15199942	Chr4_15199942	T	C	0.054	-0.203038	0.239675	0.393554	AT4G31330	AT4G31330	0.00553237
Average WUE	4	15294158	Chr4_15294158	G	A	0.054	-0.203038	0.239675	0.393554	WRKY11	AT4G31550	0.00553237
Average WUE	4	15440485	Chr4_15440485	G	T	0.054	-0.203038	0.239675	0.393554	AT4G31910	AT4G31910	0.00553237
Average WUE	4	15720737	Chr4_15720737	C	A	0.054	-0.203038	0.239675	0.393554	TIFY8	AT4G32570	0.00553237
Average WUE	4	16013165	Chr4_16013165	C	T	0.054	-0.203038	0.239675	0.393554	XI-I	AT4G33200	0.00553237
Average WUE	4	16391285	Chr4_16391285	T	C	0.054	-0.203038	0.239675	0.393554	ALDH3I1	AT4G34240	0.00553237
Average WUE	4	18112740	Chr4_18112740	A	G	0.054	-0.203038	0.239675	0.393554	AT4G38790	AT4G38790	0.00553237
Average WUE	4	2334202	Chr4_2334202	T	C	0.054	-0.203038	0.239675	0.393554	ATG8B	AT4G04620	0.00553237
Average WUE	4	2918091	Chr4_2918091	T	C	0.054	-0.203038	0.239675	0.393554	AT4G05597	AT4G05597	0.00553237
Average WUE	4	3356496	Chr4_3356496	T	A	0.054	-0.203038	0.239675	0.393554	AT4G06532	AT4G06532	0.00553237
Average WUE	4	3372352	Chr4_3372352	T	C	0.054	-0.203038	0.239675	0.393554	AT4G06538	AT4G06538	0.00553237
Average WUE	4	3500623	Chr4_3500623	T	G	0.054	-0.203038	0.239675	0.393554	AT4G06563	AT4G06563	0.00553237
Average WUE	4	5345570	Chr4_5345570	G	T	0.054	-0.203038	0.239675	0.393554	AT4G08410	AT4G08410	0.00553237
Average WUE	4	5345964	Chr4_5345964	T	C	0.054	-0.203038	0.239675	0.393554	AT4G08410	AT4G08410	0.00553237
Average WUE	4	6302383	Chr4_6302383	C	A	0.054	-0.203038	0.239675	0.393554	AT4G10080	AT4G10080	0.00553237
Average WUE	4	7427650	Chr4_7427650	C	A	0.054	-0.203038	0.239675	0.393554	AT4G12530	AT4G12530	0.00553237
Average WUE	4	8007919	Chr4_8007919	G	A	0.054	-0.203038	0.239675	0.393554	AT4G13800	AT4G13800	0.00553237
Average WUE	4	8071231	Chr4_8071231	C	G	0.054	-0.203038	0.239675	0.393554	AT4G13970	AT4G13970	0.00553237
Average WUE	4	8481110	Chr4_8481110	T	A	0.054	-0.203038	0.239675	0.393554	NET1B	AT4G14760	0.00553237
Average WUE	4	8588310	Chr4_8588310	A	G	0.054	-0.203038	0.239675	0.393554	AT4G15040	AT4G15040	0.00553237
Average WUE	4	995597	Chr4_995597	A	C	0.054	-0.203038	0.239675	0.393554	SUS3	AT4G02280	0.00553237
Average WUE	5	10101622	Chr5_10101622	G	T	0.054	-0.203038	0.239675	0.393554	AT5G28085	AT5G28085	0.00553237
Average WUE	5	10139890	Chr5_10139890	A	T	0.054	-0.203038	0.239675	0.393554	AT5G28165	AT5G28165	0.00553237
Average WUE	5	10259753	Chr5_10259753	T	C	0.054	-0.203038	0.239675	0.393554	AT5G28280	AT5G28280	0.00553237
Average WUE	5	10411765	Chr5_10411765	G	C	0.054	-0.203038	0.239675	0.393554	AT5G28468	AT5G28468	0.00553237
Average WUE	5	10616124	Chr5_10616124	A	T	0.054	-0.203038	0.239675	0.393554	AT5G28620	AT5G28620	0.00553237
Average WUE	5	10628059	Chr5_10628059	A	G	0.054	-0.203038	0.239675	0.393554	AT5G28625	AT5G28625	0.00553237
Average WUE	5	10671244	Chr5_10671244	C	T	0.054	-0.203038	0.239675	0.393554	AT5G28641	AT5G28641	0.00553237
Average WUE	5	11159302	Chr5_11159302	T	C	0.054	-0.203038	0.239675	0.393554	AT5G29231	AT5G29231	0.00553237
Average WUE	5	11283977	Chr5_11283977	A	T	0.054	-0.203038	0.239675	0.393554	AT5G29624	AT5G29624	0.00553237
Average WUE	5	11374641	Chr5_11374641	T	C	0.054	-0.203038	0.239675	0.393554	AT5G30428	AT5G30428	0.00553237
Average WUE	5	11456520	Chr5_11456520	A	G	0.054	-0.203038	0.239675	0.393554	AT5G32136	AT5G32136	0.00553237
Average WUE	5	11496543	Chr5_11496543	T	A	0.054	-0.203038	0.239675	0.393554	AT5G32162	AT5G32162	0.00553237
Average WUE	5	11637392	Chr5_11637392	A	G	0.054	-0.203038	0.239675	0.393554	AT5G29708	AT5G29708	0.00553237
Average WUE	5	13574541	Chr5_13574541	A	G	0.054	-0.203038	0.239675	0.393554	AT5G35353	AT5G35353	0.00553237
Average WUE	5	13681436	Chr5_13681436	T	A	0.054	-0.203038	0.239675	0.393554	AT5G35470	AT5G35470	0.00553237
Average WUE	5	14706830	Chr5_14706830	C	T	0.054	-0.203038	0.239675	0.393554	AT5G37160	AT5G37160	0.00553237
Average WUE	5	1738734	Chr5_1738734	A	C	0.054	-0.203038	0.239675	0.393554	AT5G05795	AT5G05795	0.00553237
Average WUE	5	17404206	Chr5_17404206	A	G	0.054	-0.203038	0.239675	0.393554	PHT1-1	AT5G43350	0.00553237
Average WUE	5	19933026	Chr5_19933026	A	G	0.054	-0.203038	0.239675	0.393554	DMT1	AT5G49160	0.00553237
Average WUE	5	20101722	Chr5_20101722	T	C	0.054	-0.203038	0.239675	0.393554	AT5G49525	AT5G49525	0.00553237
Average WUE	5	20741374	Chr5_20741374	C	T	0.054	-0.203038	0.239675	0.393554	AT5G51010	AT5G51010	0.00553237
Average WUE	5	20794189	Chr5_20794189	G	A	0.054	-0.203038	0.239675	0.393554	SNOR30	AT5G51174	0.00553237
Average WUE	5	21425633	Chr5_21425633	A	G	0.054	-0.203038	0.239675	0.393554	ABCG8	AT5G52860	0.00553237
Average WUE	5	21473998	Chr5_21473998	A	C	0.054	-0.203038	0.239675	0.393554	AT5G52950	AT5G52950	0.00553237
Average WUE	5	21615561	Chr5_21615561	C	T	0.054	-0.203038	0.239675	0.393554	CRF3	AT5G53290	0.00553237
Average WUE	5	21673682	Chr5_21673682	T	A	0.054	-0.203038	0.239675	0.393554	AT5G53420	AT5G53420	0.00553237
Average WUE	5	22189499	Chr5_22189499	A	T	0.054	-0.203038	0.239675	0.393554	AT5G54620	AT5G54620	0.00553237
Average WUE	5	22333140	Chr5_22333140	C	T	0.054	-0.203038	0.239675	0.393554	AT5G55040	AT5G55040	0.00553237
Average WUE	5	22541987	Chr5_22541987	A	G	0.054	-0.203038	0.239675	0.393554	AT5G55660	AT5G55660	0.00553237
Average WUE	5	22760664	Chr5_22760664	C	A	0.054	-0.203038	0.239675	0.393554	AT5G56240	AT5G56240	0.00553237
Average WUE	5	23159143	Chr5_23159143	T	C	0.054	-0.203038	0.239675	0.393554	BHLH35	AT5G57150	0.00553237
Average WUE	5	23181192	Chr5_23181192	A	C	0.054	-0.203038	0.239675	0.393554	AT5G57210	AT5G57210	0.00553237
Average WUE	5	23572803	Chr5_23572803	T	G	0.054	-0.203038	0.239675	0.393554	AT5G58300	AT5G58300	0.00553237
Average WUE	5	23764106	Chr5_23764106	T	C	0.054	-0.203038	0.239675	0.393554	ATMYB119	AT5G58850	0.00553237
Average WUE	5	23901702	Chr5_23901702	C	T	0.054	-0.203038	0.239675	0.393554	AT5G59250	AT5G59250	0.00553237
Average WUE	5	25402038	Chr5_25402038	G	C	0.054	-0.203038	0.239675	0.393554	emb2746	AT5G63420	0.00553237
Average WUE	5	25623519	Chr5_25623519	G	A	0.054	-0.203038	0.239675	0.393554	AT5G64010	AT5G64010	0.00553237
Average WUE	5	26499964	Chr5_26499964	A	G	0.054	-0.203038	0.239675	0.393554	GATA5	AT5G66320	0.00553237
Average WUE	5	26848774	Chr5_26848774	T	C	0.054	-0.203038	0.239675	0.393554	AT5G67290	AT5G67290	0.00553237
Average WUE	5	2879436	Chr5_2879436	G	A	0.054	-0.203038	0.239675	0.393554	AT5G09240	AT5G09240	0.00553237
Average WUE	5	2911893	Chr5_2911893	G	A	0.054	-0.203038	0.239675	0.393554	LAC14	AT5G09360	0.00553237
Average WUE	5	3165380	Chr5_3165380	G	A	0.054	-0.203038	0.239675	0.393554	EIL4	AT5G10120	0.00553237
Average WUE	5	3355530	Chr5_3355530	A	C	0.054	-0.203038	0.239675	0.393554	AT5G10605	AT5G10605	0.00553237
Average WUE	5	3623407	Chr5_3623407	A	G	0.054	-0.203038	0.239675	0.393554	AT5G11330	AT5G11330	0.00553237
Average WUE	5	3985354	Chr5_3985354	A	G	0.054	-0.203038	0.239675	0.393554	AT5G12310	AT5G12310	0.00553237
Average WUE	5	4259916	Chr5_4259916	T	C	0.054	-0.203038	0.239675	0.393554	AGD3	AT5G13300	0.00553237
Average WUE	5	4273090	Chr5_4273090	C	T	0.054	-0.203038	0.239675	0.393554	GH3.12	AT5G13320	0.00553237
Average WUE	5	4356995	Chr5_4356995	A	G	0.054	-0.203038	0.239675	0.393554	SULTR4%3B1	AT5G13550	0.00553237
Average WUE	5	4363884	Chr5_4363884	C	G	0.054	-0.203038	0.239675	0.393554	SULTR4%3B1	AT5G13550	0.00553237
Average WUE	5	4433882	Chr5_4433882	C	T	0.054	-0.203038	0.239675	0.393554	SIGD	AT5G13730	0.00553237
Average WUE	5	5153030	Chr5_5153030	G	A	0.054	-0.203038	0.239675	0.393554	AT5G15805	AT5G15805	0.00553237
Average WUE	5	5155760	Chr5_5155760	A	G	0.054	-0.203038	0.239675	0.393554	2023-09-01	AT5G15800	0.00553237
Average WUE	5	5181438	Chr5_5181438	A	G	0.054	-0.203038	0.239675	0.393554	COL1	AT5G15850	0.00553237
Average WUE	5	5565510	Chr5_5565510	A	T	0.054	-0.203038	0.239675	0.393554	CSLD2	AT5G16910	0.00553237
Average WUE	5	556700	Chr5_556700	A	G	0.054	-0.203038	0.239675	0.393554	MED37D	AT5G02490	0.00553237
Average WUE	5	5756137	Chr5_5756137	T	A	0.054	-0.203038	0.239675	0.393554	AT5G17440	AT5G17440	0.00553237
Average WUE	5	5991680	Chr5_5991680	C	A	0.054	-0.203038	0.239675	0.393554	NCBP	AT5G18110	0.00553237
Average WUE	5	6969585	Chr5_6969585	A	G	0.054	-0.203038	0.239675	0.393554	AT5G20610	AT5G20610	0.00553237
Average WUE	5	7624930	Chr5_7624930	A	G	0.054	-0.203038	0.239675	0.393554	AT5G22820	AT5G22820	0.00553237
Average WUE	5	7667623	Chr5_7667623	T	C	0.054	-0.203038	0.239675	0.393554	CHX9	AT5G22910	0.00553237
Average WUE	5	7794820	Chr5_7794820	A	T	0.054	-0.203038	0.239675	0.393554	HUA2	AT5G23150	0.00553237
Average WUE	5	7938535	Chr5_7938535	T	A	0.054	-0.203038	0.239675	0.393554	CXE18	AT5G23530	0.00553237
Average WUE	5	8108945	Chr5_8108945	G	T	0.054	-0.203038	0.239675	0.393554	ATFRO5	AT5G23990	0.00553237
Average WUE	5	8575504	Chr5_8575504	A	T	0.054	-0.203038	0.239675	0.393554	AT5G24915	AT5G24915	0.00553237
Average WUE	5	8601416	Chr5_8601416	T	C	0.054	-0.203038	0.239675	0.393554	CYP71A15	AT5G24950	0.00553237
Average WUE	5	8874711	Chr5_8874711	G	A	0.054	-0.203038	0.239675	0.393554	AT5G25475	AT5G25475	0.00553237
Average WUE	5	9461294	Chr5_9461294	G	A	0.054	-0.203038	0.239675	0.393554	AGL26	AT5G26880	0.00553237
Average WUE	5	9845888	Chr5_9845888	G	A	0.054	-0.203038	0.239675	0.393554	AT5G27790	AT5G27790	0.00553237
Average WUE	5	9940445	Chr5_9940445	A	G	0.054	-0.203038	0.239675	0.393554	NFYC8	AT5G27910	0.00553237
Average WUE	5	9958077	Chr5_9958077	G	A	0.054	-0.203038	0.239675	0.393554	SADHU5-2	AT5G27927	0.00553237
Average WUE	5	19875493	Chr5_19875493	A	T	0.485	-0.0681645	0.0803828	0.393591	PRMT14	AT5G49020	0.00554353
Average WUE	5	26134827	Chr5_26134827	T	C	0.169	0.0743614	0.0869705	0.395239	ZHD1	AT5G65410	0.00563517
Average WUE	5	26155467	Chr5_26155467	C	G	0.169	0.0743614	0.0869705	0.395239	GRF8	AT5G65430	0.00563517
Average WUE	5	26187496	Chr5_26187496	C	T	0.169	0.0743614	0.0869705	0.395239	AT5G65500	AT5G65500	0.00563517
Average WUE	3	19176573	Chr3_19176573	G	C	0.277	-0.0626087	0.0746836	0.398975	AT3G51690	AT3G51690	0.0054184
Average WUE	2	5153413	Chr2_5153413	A	G	0.469	-0.0815773	0.0968947	0.399554	AT2G12630	AT2G12630	0.00546474
Average WUE	2	5461348	Chr2_5461348	T	C	0.469	-0.0815773	0.0968947	0.399554	AT2G13175	AT2G13175	0.00546474
Average WUE	2	5510790	Chr2_5510790	A	T	0.469	-0.0815773	0.0968947	0.399554	AT2G13290	AT2G13290	0.00546474
Average WUE	2	5514670	Chr2_5514670	C	T	0.469	-0.0815773	0.0968947	0.399554	AT2G13280	AT2G13280	0.00546474
Average WUE	2	189789	Chr2_189789	T	C	0.185	0.0747578	0.0882927	0.400578	ATHB-17	AT2G01430	0.00552671
Average WUE	1	3136942	Chr1_3136942	T	A	0.238	-0.081077	0.0973785	0.402298	AT1G09680	AT1G09680	0.00534506
Average WUE	1	3155498	Chr1_3155498	A	G	0.238	-0.081077	0.0973785	0.402298	ULP2B	AT1G09730	0.00534506
Average WUE	3	7024237	Chr3_7024237	C	T	0.492	-0.0762923	0.0915314	0.402562	CYP705A22	AT3G20130	0.00535672
Average WUE	1	10061913	Chr1_10061913	A	T	0.115	-0.0773036	0.0930086	0.403246	AT1G28630	AT1G28630	0.00532652
Average WUE	1	20411333	Chr1_20411333	A	T	0.162	-0.0977711	0.117883	0.403681	AT1G54650	AT1G54650	0.00530424
Average WUE	5	23817328	Chr5_23817328	T	A	0.246	0.0740937	0.0890656	0.403702	AT5G58980	AT5G58980	0.00533617
Average WUE	5	23882060	Chr5_23882060	C	G	0.246	0.0740937	0.0890656	0.403702	AT5G59170	AT5G59170	0.00533617
Average WUE	3	8998010	Chr3_8998010	A	G	0.077	0.0949901	0.114539	0.404466	ABI3	AT3G24650	0.0053034
Average WUE	3	9017148	Chr3_9017148	G	A	0.077	0.0949901	0.114539	0.404466	AT3G24675	AT3G24675	0.0053034
Average WUE	3	9128938	Chr3_9128938	G	A	0.077	0.0949901	0.114539	0.404466	PCMP-E96	AT3G25060	0.0053034
Average WUE	3	9391586	Chr3_9391586	A	G	0.077	0.0949901	0.114539	0.404466	ARF14	AT3G25730	0.0053034
Average WUE	2	9527676	Chr2_9527676	G	A	0.431	0.068347	0.0825722	0.404719	ATHB-6	AT2G22430	0.005283
Average WUE	5	1217301	Chr5_1217301	C	A	0.077	0.145113	0.175191	0.404936	CYP84A4	AT5G04330	0.00529054
Average WUE	5	1582990	Chr5_1582990	T	C	0.077	0.145113	0.175191	0.404936	AT5G05330	AT5G05330	0.00529054
Average WUE	5	1735171	Chr5_1735171	C	G	0.077	0.145113	0.175191	0.404936	SYP31	AT5G05760	0.00529054
Average WUE	5	1911803	Chr5_1911803	A	C	0.077	0.145113	0.175191	0.404936	AT5G06270	AT5G06270	0.00529054
Average WUE	5	1923944	Chr5_1923944	T	A	0.077	0.145113	0.175191	0.404936	POT1B	AT5G06310	0.00529054
Average WUE	5	2079369	Chr5_2079369	G	T	0.077	0.145113	0.175191	0.404936	PER53	AT5G06720	0.00529054
Average WUE	5	2617959	Chr5_2617959	G	A	0.077	0.145113	0.175191	0.404936	AtbZIP75	AT5G08141	0.00529054
Average WUE	5	2711104	Chr5_2711104	G	A	0.077	0.145113	0.175191	0.404936	AT5G08400	AT5G08400	0.00529054
Average WUE	5	3485586	Chr5_3485586	T	C	0.077	0.145113	0.175191	0.404936	AT5G11010	AT5G11010	0.00529054
Average WUE	5	2062557	Chr5_2062557	C	T	0.138	-0.0897314	0.107732	0.405004	AT5G06685	AT5G06685	0.00534908
Average WUE	2	6672925	Chr2_6672925	A	C	0.3	0.0872314	0.10569	0.405964	LTP9	AT2G15325	0.00525292
Average WUE	1	20955947	Chr1_20955947	C	A	0.146	-0.0974405	0.118118	0.406448	AT1G56020	AT1G56020	0.00524774
Average WUE	1	21005927	Chr1_21005927	G	A	0.146	-0.0974405	0.118118	0.406448	AT1G56145	AT1G56145	0.00524774
Average WUE	5	24168952	Chr5_24168952	T	C	0.2	0.0770377	0.0934206	0.407212	NRPC1	AT5G60040	0.00524382
Average WUE	5	23839360	Chr5_23839360	A	T	0.1	0.0877851	0.105793	0.407508	AT5G59050	AT5G59050	0.00530912
Average WUE	2	2202894	Chr2_2202894	A	G	0.362	-0.0774168	0.0940182	0.40768	AT2G05786	AT2G05786	0.00522854
Average WUE	3	4651094	Chr3_4651094	T	A	0.4	0.0716139	0.0871503	0.408846	RSH2	AT3G14050	0.00520715
Average WUE	1	2446214	Chr1_2446214	G	C	0.154	0.0734983	0.0884921	0.409504	ATRNL	AT1G07910	0.00531913
Average WUE	1	2563914	Chr1_2563914	C	G	0.154	0.0734983	0.0884921	0.409504	CHX5	AT1G08150	0.00531913
Average WUE	5	8217638	Chr5_8217638	T	G	0.262	0.0819176	0.0998488	0.409641	AT5G24205	AT5G24205	0.00519062
Average WUE	1	26844918	Chr1_26844918	C	G	0.269	0.0883731	0.107872	0.410426	UGGT	AT1G71220	0.00517579
Average WUE	1	27072176	Chr1_27072176	T	A	0.269	0.0883731	0.107872	0.410426	NAC030	AT1G71930	0.00517579
Average WUE	1	27115583	Chr1_27115583	T	G	0.269	0.0883731	0.107872	0.410426	AT1G72040	AT1G72040	0.00517579
Average WUE	1	27201104	Chr1_27201104	A	G	0.269	0.0883731	0.107872	0.410426	AT1G72270	AT1G72270	0.00517579
Average WUE	1	27206727	Chr1_27206727	A	C	0.269	0.0883731	0.107872	0.410426	AT1G72270	AT1G72270	0.00517579
Average WUE	3	1926155	Chr3_1926155	A	G	0.138	0.0810426	0.0987099	0.411596	EMB3004	AT3G06350	0.00519818
Average WUE	3	1977444	Chr3_1977444	G	C	0.138	0.0810426	0.0987099	0.411596	AT3G06437	AT3G06437	0.00519818
Average WUE	5	19023323	Chr5_19023323	T	A	0.4	-0.0682114	0.0836221	0.411667	AT5G46875	AT5G46875	0.00513153
Average WUE	2	16934621	Chr2_16934621	A	C	0.077	0.0903862	0.110553	0.412001	ETG1	AT2G40550	0.00515502
Average WUE	2	16934622	Chr2_16934622	C	T	0.077	0.0903862	0.110553	0.412001	ETG1	AT2G40550	0.00515502
Average WUE	3	255938	Chr3_255938	A	T	0.215	-0.0719816	0.0881793	0.412448	AT3G01690	AT3G01690	0.00513904
Average WUE	1	819229	Chr1_819229	C	T	0.4	0.058367	0.0716887	0.412607	AT1G03340	AT1G03340	0.00511231
Average WUE	1	14006729	Chr1_14006729	A	G	0.177	0.0796496	0.0976578	0.413239	AT1G36942	AT1G36942	0.00513014
Average WUE	1	14288538	Chr1_14288538	C	A	0.177	0.0796496	0.0976578	0.413239	AT1G38065	AT1G38065	0.00513014
Average WUE	1	16450579	Chr1_16450579	T	A	0.177	0.0796496	0.0976578	0.413239	AT1G43650	AT1G43650	0.00513014
Average WUE	3	15508875	Chr3_15508875	T	C	0.2	0.0864995	0.106607	0.414188	AT3G43583	AT3G43583	0.00507753
Average WUE	3	16293849	Chr3_16293849	T	C	0.2	0.0864995	0.106607	0.414188	PSK6	AT3G44735	0.00507753
Average WUE	1	23166517	Chr1_23166517	A	G	0.077	0.129104	0.159243	0.414345	FMOGS-OX4	AT1G62570	0.00506942
Average WUE	5	21522038	Chr5_21522038	G	A	0.192	0.0755261	0.092868	0.415179	AT5G53090	AT5G53090	0.00510095
Average WUE	1	7011675	Chr1_7011675	G	T	0.462	-0.0667788	0.0824686	0.41546	PCMP-H21	AT1G20230	0.00505718
Average WUE	5	20319734	Chr5_20319734	A	G	0.169	0.0669771	0.0829094	0.416786	AT5G49950	AT5G49950	0.00503343
Average WUE	1	12226376	Chr1_12226376	T	C	0.108	-0.104016	0.128914	0.41694	CYP76C6	AT1G33720	0.00502137
Average WUE	5	20434914	Chr5_20434914	C	G	0.1	0.0750428	0.0921271	0.417837	AT5G50190	AT5G50190	0.00511711
Average WUE	3	9772075	Chr3_9772075	C	A	0.123	0.0949258	0.117872	0.417872	AT3G26605	AT3G26605	0.00500243
Average WUE	3	9819779	Chr3_9819779	C	G	0.123	0.0949258	0.117872	0.417872	AT3G26720	AT3G26720	0.00500243
Average WUE	4	8286995	Chr4_8286995	T	C	0.331	-0.0737782	0.091599	0.418081	AT4G14385	AT4G14385	0.00500386
Average WUE	4	8721138	Chr4_8721138	G	A	0.331	-0.0737782	0.091599	0.418081	AT4G15270	AT4G15270	0.00500386
Average WUE	4	8766803	Chr4_8766803	C	T	0.331	-0.0737782	0.091599	0.418081	CYP705A3	AT4G15360	0.00500386
Average WUE	1	13939778	Chr1_13939778	T	A	0.108	-0.113666	0.141264	0.418423	AT1G36790	AT1G36790	0.00499385
Average WUE	1	16065681	Chr1_16065681	T	C	0.108	-0.113666	0.141264	0.418423	AT1G42700	AT1G42700	0.00499385
Average WUE	1	16079199	Chr1_16079199	C	T	0.108	-0.113666	0.141264	0.418423	AT1G42710	AT1G42710	0.00499385
Average WUE	1	17251905	Chr1_17251905	A	G	0.108	-0.113666	0.141264	0.418423	AT1G46554	AT1G46554	0.00499385
Average WUE	1	17915253	Chr1_17915253	G	C	0.108	-0.113666	0.141264	0.418423	AT1G48450	AT1G48450	0.00499385
Average WUE	1	17921229	Chr1_17921229	G	A	0.108	-0.113666	0.141264	0.418423	RKL1	AT1G48480	0.00499385
Average WUE	1	17983559	Chr1_17983559	A	T	0.108	-0.113666	0.141264	0.418423	RACK1B	AT1G48630	0.00499385
Average WUE	2	1522160	Chr2_1522160	T	C	0.346	-0.0792416	0.0982242	0.418681	AT2G04360	AT2G04360	0.00501989
Average WUE	1	25653015	Chr1_25653015	A	C	0.415	-0.061965	0.0766208	0.419223	AT1G68410	AT1G68410	0.00504444
Average WUE	5	22769297	Chr5_22769297	A	G	0.069	0.145943	0.181936	0.419521	HAP8	AT5G56250	0.00496336
Average WUE	3	19424710	Chr3_19424710	A	G	0.292	-0.0659278	0.0824412	0.421121	AT3G52390	AT3G52390	0.004933
Average WUE	2	15888830	Chr2_15888830	T	A	0.492	0.0667664	0.0829094	0.421974	AT2G37960	AT2G37960	0.00500197
Average WUE	5	25042960	Chr5_25042960	T	G	0.138	-0.0906262	0.113752	0.422619	AT5G62370	AT5G62370	0.00489626
Average WUE	5	25194591	Chr5_25194591	T	C	0.138	-0.0906262	0.113752	0.422619	AT5G62720	AT5G62720	0.00489626
Average WUE	5	25257573	Chr5_25257573	A	C	0.138	-0.0906262	0.113752	0.422619	DOF5.6	AT5G62940	0.00489626
Average WUE	5	25270043	Chr5_25270043	A	G	0.138	-0.0906262	0.113752	0.422619	AT5G62970	AT5G62970	0.00489626
Average WUE	5	25289341	Chr5_25289341	C	A	0.138	-0.0906262	0.113752	0.422619	AT5G63040	AT5G63040	0.00489626
Average WUE	5	25344168	Chr5_25344168	G	T	0.138	-0.0906262	0.113752	0.422619	AT5G63170	AT5G63170	0.00489626
Average WUE	5	25384459	Chr5_25384459	A	C	0.138	-0.0906262	0.113752	0.422619	CDKG1	AT5G63370	0.00489626
Average WUE	1	20234185	Chr1_20234185	A	T	0.077	-0.141712	0.178304	0.423314	AT1G54200	AT1G54200	0.00487283
Average WUE	1	20866324	Chr1_20866324	C	A	0.077	-0.141712	0.178304	0.423314	AT1G55820	AT1G55820	0.00487283
Average WUE	1	5197674	Chr1_5197674	C	T	0.077	-0.141712	0.178304	0.423314	RHA2A	AT1G15100	0.00487283
Average WUE	2	15000383	Chr2_15000383	A	G	0.077	-0.141712	0.178304	0.423314	DSP8	AT2G35680	0.00487283
Average WUE	5	14286257	Chr5_14286257	A	G	0.077	-0.141712	0.178304	0.423314	AT5G36260	AT5G36260	0.00487283
Average WUE	5	14854687	Chr5_14854687	T	C	0.077	-0.141712	0.178304	0.423314	AT5G37450	AT5G37450	0.00487283
Average WUE	5	1530066	Chr5_1530066	G	A	0.077	-0.141712	0.178304	0.423314	ATG18E	AT5G05150	0.00487283
Average WUE	5	767025	Chr5_767025	T	G	0.077	-0.141712	0.178304	0.423314	AT5G03204	AT5G03204	0.00487283
Average WUE	5	791652	Chr5_791652	G	A	0.077	-0.141712	0.178304	0.423314	EIN2	AT5G03280	0.00487283
Average WUE	5	925975	Chr5_925975	A	G	0.077	-0.141712	0.178304	0.423314	ATMDAR2	AT5G03630	0.00487283
Average WUE	1	27683922	Chr1_27683922	C	A	0.262	0.0869118	0.109327	0.424099	CML26	AT1G73630	0.00487517
Average WUE	5	1316606	Chr5_1316606	T	G	0.108	-0.0756895	0.0952355	0.424215	SIR	AT5G04590	0.00487262
Average WUE	5	1899557	Chr5_1899557	C	G	0.108	-0.0756895	0.0952355	0.424215	AT5G06260	AT5G06260	0.00487262
Average WUE	5	1905564	Chr5_1905564	T	C	0.108	-0.0756895	0.0952355	0.424215	AT5G06260	AT5G06260	0.00487262
Average WUE	1	27496100	Chr1_27496100	T	C	0.454	-0.0639216	0.0795463	0.424784	AT1G73130	AT1G73130	0.00498078
Average WUE	5	17890555	Chr5_17890555	T	C	0.085	0.0861253	0.108563	0.425895	AT5G44400	AT5G44400	0.00485509
Average WUE	3	3061618	Chr3_3061618	C	T	0.108	0.0836081	0.104711	0.426483	MDHAR	AT3G09940	0.00491787
Average WUE	5	8349921	Chr5_8349921	G	A	0.438	-0.0623276	0.0785455	0.426484	AT5G24450	AT5G24450	0.00485752
Average WUE	4	10577998	Chr4_10577998	C	A	0.331	-0.0656839	0.0830655	0.426569	AT4G19390	AT4G19390	0.00482377
Average WUE	4	10885246	Chr4_10885246	C	T	0.331	-0.0656839	0.0830655	0.426569	GSO1	AT4G20140	0.00482377
Average WUE	1	8948995	Chr1_8948995	G	A	0.069	-0.0986422	0.124891	0.426575	ALMT4	AT1G25480	0.00481255
Average WUE	1	8972217	Chr1_8972217	T	C	0.069	-0.0986422	0.124891	0.426575	MED25	AT1G25540	0.00481255
Average WUE	1	9126247	Chr1_9126247	A	G	0.069	-0.0986422	0.124891	0.426575	AT1G26370	AT1G26370	0.00481255
Average WUE	3	9244250	Chr3_9244250	G	C	0.262	0.073674	0.0933419	0.427111	AT3G25485	AT3G25485	0.00480611
Average WUE	3	1585727	Chr3_1585727	G	T	0.215	0.0700827	0.0875841	0.428102	FH11	AT3G05470	0.00493891
Average WUE	5	15915594	Chr5_15915594	G	A	0.062	0.0945251	0.120113	0.428231	ZHD10	AT5G39760	0.00477796
Average WUE	5	6159890	Chr5_6159890	G	A	0.415	0.0723325	0.0919954	0.429974	AT5G18550	AT5G18550	0.00476946
Average WUE	5	23316730	Chr5_23316730	T	C	0.223	0.0701669	0.0894085	0.430198	CBP60B	AT5G57580	0.0047517
Average WUE	5	23384823	Chr5_23384823	C	G	0.223	0.0701669	0.0894085	0.430198	AT5G57710	AT5G57710	0.0047517
Average WUE	5	23385119	Chr5_23385119	T	C	0.223	0.0701669	0.0894085	0.430198	AT5G57710	AT5G57710	0.0047517
Average WUE	5	23411856	Chr5_23411856	A	G	0.223	0.0701669	0.0894085	0.430198	AT5G57785	AT5G57785	0.0047517
Average WUE	5	23513866	Chr5_23513866	T	G	0.223	0.0701669	0.0894085	0.430198	AT5G58100	AT5G58100	0.0047517
Average WUE	5	23513867	Chr5_23513867	C	A	0.223	0.0701669	0.0894085	0.430198	AT5G58100	AT5G58100	0.0047517
Average WUE	5	23586890	Chr5_23586890	C	T	0.223	0.0701669	0.0894085	0.430198	AT5G58330	AT5G58330	0.0047517
Average WUE	5	25273107	Chr5_25273107	G	A	0.408	0.0620153	0.0790887	0.431464	AT5G62970	AT5G62970	0.00474368
Average WUE	5	17460374	Chr5_17460374	A	T	0.385	0.0750883	0.0958837	0.431821	AT5G43440	AT5G43440	0.00473157
Average WUE	3	17188712	Chr3_17188712	T	G	0.346	0.0696289	0.0893194	0.432451	AT3G46650	AT3G46650	0.00468875
Average WUE	3	14353878	Chr3_14353878	G	A	0.308	0.0845426	0.108614	0.433047	AT3G42181	AT3G42181	0.00467474
Average WUE	3	14472278	Chr3_14472278	T	G	0.308	0.0845426	0.108614	0.433047	AT3G42316	AT3G42316	0.00467474
Average WUE	4	261703	Chr4_261703	G	A	0.2	-0.0807684	0.103565	0.433416	KEA2	AT4G00630	0.00469272
Average WUE	4	291601	Chr4_291601	T	C	0.2	-0.0807684	0.103565	0.433416	BSK3	AT4G00710	0.00469272
Average WUE	4	30188	Chr4_30188	T	C	0.2	-0.0807684	0.103565	0.433416	UNE11	AT4G00080	0.00469272
Average WUE	4	317475	Chr4_317475	A	G	0.2	-0.0807684	0.103565	0.433416	AT4G00750	AT4G00750	0.00469272
Average WUE	1	10095785	Chr1_10095785	A	G	0.508	0.0644985	0.0829031	0.433508	AT1G28815	AT1G28815	0.0046702
Average WUE	1	9630611	Chr1_9630611	T	C	0.508	0.0644985	0.0829031	0.433508	AT1G27670	AT1G27670	0.0046702
Average WUE	1	9637184	Chr1_9637184	A	G	0.508	0.0644985	0.0829031	0.433508	AT1G27695	AT1G27695	0.0046702
Average WUE	1	9871484	Chr1_9871484	A	G	0.508	0.0644985	0.0829031	0.433508	AT1G28250	AT1G28250	0.0046702
Average WUE	1	1703828	Chr1_1703828	T	C	0.262	-0.0656991	0.0844806	0.434367	UGT74E2	AT1G05680	0.00466642
Average WUE	1	1709930	Chr1_1709930	A	G	0.262	-0.0656991	0.0844806	0.434367	BT3	AT1G05690	0.00466642
Average WUE	5	26618614	Chr5_26618614	C	T	0.146	-0.078822	0.101513	0.434457	OST48	AT5G66680	0.00465201
Average WUE	1	3750731	Chr1_3750731	T	C	0.3	0.0663325	0.0849626	0.435106	ENDO1	AT1G11190	0.00470285
Average WUE	1	17429142	Chr1_17429142	T	C	0.346	0.0581386	0.0753399	0.437151	AT1G47495	AT1G47495	0.00459504
Average WUE	3	15522162	Chr3_15522162	C	T	0.054	0.120993	0.156868	0.43731	AT3G43610	AT3G43610	0.00459052
Average WUE	3	17584807	Chr3_17584807	T	C	0.054	0.120993	0.156868	0.43731	MAG2	AT3G47700	0.00459052
Average WUE	3	17642936	Chr3_17642936	T	A	0.054	0.120993	0.156868	0.43731	VPS29	AT3G47810	0.00459052
Average WUE	3	18697677	Chr3_18697677	T	C	0.477	0.0646035	0.0836744	0.437839	AT3G50390	AT3G50390	0.00459976
Average WUE	5	2777177	Chr5_2777177	C	G	0.069	-0.0978951	0.12701	0.438123	AT5G08565	AT5G08565	0.0045842
Average WUE	3	2062732	Chr3_2062732	T	C	0.177	0.0749463	0.096998	0.438514	AT3G06620	AT3G06620	0.0046066
Average WUE	3	2175202	Chr3_2175202	T	G	0.177	0.0749463	0.096998	0.438514	AT3G06880	AT3G06880	0.0046066
Average WUE	5	15854468	Chr5_15854468	C	A	0.085	0.0772745	0.10065	0.439726	AT5G39600	AT5G39600	0.00454857
Average WUE	5	15854664	Chr5_15854664	C	T	0.085	0.0772745	0.10065	0.439726	AT5G39600	AT5G39600	0.00454857
Average WUE	1	28628645	Chr1_28628645	G	A	0.054	0.138441	0.180667	0.440516	AEE21	AT1G76290	0.00453119
Average WUE	1	28915631	Chr1_28915631	T	G	0.054	0.138441	0.180667	0.440516	IDL5	AT1G76952	0.00453119
Average WUE	1	29008510	Chr1_29008510	T	A	0.054	0.138441	0.180667	0.440516	ERF037	AT1G77200	0.00453119
Average WUE	5	16206366	Chr5_16206366	T	G	0.054	0.138441	0.180667	0.440516	AT5G40460	AT5G40460	0.00453119
Average WUE	5	16213673	Chr5_16213673	A	T	0.054	0.138441	0.180667	0.440516	GB210	AT5G40480	0.00453119
Average WUE	5	16215916	Chr5_16215916	T	C	0.054	0.138441	0.180667	0.440516	GB210	AT5G40480	0.00453119
Average WUE	5	16438004	Chr5_16438004	G	T	0.054	0.138441	0.180667	0.440516	AT5G41050	AT5G41050	0.00453119
Average WUE	5	16731822	Chr5_16731822	A	G	0.054	0.138441	0.180667	0.440516	CIP1	AT5G41790	0.00453119
Average WUE	5	16761590	Chr5_16761590	T	G	0.054	0.138441	0.180667	0.440516	POLA3	AT5G41880	0.00453119
Average WUE	5	16936207	Chr5_16936207	A	G	0.054	0.138441	0.180667	0.440516	AT5G42360	AT5G42360	0.00453119
Average WUE	5	16936256	Chr5_16936256	C	T	0.054	0.138441	0.180667	0.440516	AT5G42360	AT5G42360	0.00453119
Average WUE	5	16936266	Chr5_16936266	C	T	0.054	0.138441	0.180667	0.440516	AT5G42360	AT5G42360	0.00453119
Average WUE	1	9651108	Chr1_9651108	A	T	0.069	-0.0817622	0.106898	0.442244	TAF4	AT1G27720	0.00451447
Average WUE	3	6021377	Chr3_6021377	A	C	0.246	-0.0722643	0.0942714	0.442402	BSH	AT3G17590	0.00453445
Average WUE	1	29978001	Chr1_29978001	T	C	0.092	0.0826399	0.10896	0.446053	WAKL22	AT1G79670	0.00443939
Average WUE	5	22469980	Chr5_22469980	T	G	0.446	-0.0624264	0.0822458	0.446141	NHX4	AT5G55470	0.00444615
Average WUE	1	13969938	Chr1_13969938	A	G	0.385	0.0606867	0.0802662	0.446456	AT1G36910	AT1G36910	0.00441176
Average WUE	1	9720667	Chr1_9720667	C	T	0.231	-0.0656532	0.0870122	0.447479	AT1G27900	AT1G27900	0.00439389
Average WUE	1	29144871	Chr1_29144871	C	G	0.492	-0.0688573	0.0908411	0.447483	FPP1	AT1G77580	0.00443421
Average WUE	2	16082711	Chr2_16082711	G	C	0.415	-0.0669668	0.0882606	0.447794	AGT3	AT2G38400	0.00444285
Average WUE	4	9256470	Chr4_9256470	T	C	0.285	-0.0630768	0.0837902	0.448584	P67	AT4G16390	0.00437381
Average WUE	5	19834091	Chr5_19834091	T	A	0.346	-0.0595223	0.0791014	0.448673	PCMP-H38	AT5G48910	0.00437017
Average WUE	1	14163065	Chr1_14163065	T	C	0.2	0.0656385	0.0867742	0.449993	NIA2	AT1G37130	0.00441595
Average WUE	1	16432564	Chr1_16432564	T	C	0.2	0.0656385	0.0867742	0.449993	UGT80B1	AT1G43620	0.00441595
Average WUE	5	5723950	Chr5_5723950	A	G	0.069	0.141168	0.188443	0.450388	AT5G17370	AT5G17370	0.0043315
Average WUE	5	6650135	Chr5_6650135	A	G	0.069	0.141168	0.188443	0.450388	SBT6.1	AT5G19660	0.0043315
Average WUE	5	6804462	Chr5_6804462	A	C	0.069	0.141168	0.188443	0.450388	AT5G20140	AT5G20140	0.0043315
Average WUE	5	7012464	Chr5_7012464	A	G	0.069	0.141168	0.188443	0.450388	BGAL7	AT5G20710	0.0043315
Average WUE	5	7132071	Chr5_7132071	T	C	0.069	0.141168	0.188443	0.450388	CNX1	AT5G20990	0.0043315
Average WUE	5	7229333	Chr5_7229333	G	A	0.069	0.141168	0.188443	0.450388	CKX7	AT5G21482	0.0043315
Average WUE	5	7275135	Chr5_7275135	T	G	0.069	0.141168	0.188443	0.450388	OEP61	AT5G21990	0.0043315
Average WUE	1	26009761	Chr1_26009761	T	G	0.508	-0.0675895	0.089416	0.450746	CRC	AT1G69180	0.0044098
Average WUE	1	6756142	Chr1_6756142	T	A	0.454	-0.0559381	0.0746012	0.450791	AT1G19490	AT1G19490	0.00433956
Average WUE	2	9703275	Chr2_9703275	A	T	0.508	-0.0691802	0.0924005	0.451161	AT2G22795	AT2G22795	0.00432656
Average WUE	1	6693505	Chr1_6693505	T	C	0.223	-0.0693482	0.0927539	0.451398	AT1G19370	AT1G19370	0.00431458
Average WUE	1	6819356	Chr1_6819356	G	C	0.223	-0.0693482	0.0927539	0.451398	JAL3	AT1G19715	0.00431458
Average WUE	5	15597382	Chr5_15597382	A	T	0.531	-0.0671965	0.0898771	0.451583	CYP85A1	AT5G38970	0.00431448
Average WUE	5	15602168	Chr5_15602168	A	T	0.531	-0.0671965	0.0898771	0.451583	CYP85A1	AT5G38970	0.00431448
Average WUE	5	15607559	Chr5_15607559	T	G	0.531	-0.0671965	0.0898771	0.451583	AT5G38990	AT5G38990	0.00431448
Average WUE	5	21057767	Chr5_21057767	A	G	0.177	0.073602	0.0981484	0.451975	GA20OX2	AT5G51810	0.00434044
Average WUE	5	21229825	Chr5_21229825	C	T	0.177	0.073602	0.0981484	0.451975	SHOC1	AT5G52290	0.00434044
Average WUE	5	21508695	Chr5_21508695	G	T	0.177	0.073602	0.0981484	0.451975	AT5G53045	AT5G53045	0.00434044
Average WUE	5	23210239	Chr5_23210239	A	C	0.446	-0.058431	0.0781381	0.452377	RPP3B	AT5G57290	0.00431611
Average WUE	5	23878361	Chr5_23878361	C	T	0.446	-0.058431	0.0781381	0.452377	RABA2D	AT5G59150	0.00431611
Average WUE	5	23941236	Chr5_23941236	G	C	0.446	-0.058431	0.0781381	0.452377	AT5G59350	AT5G59350	0.00431611
Average WUE	5	23997154	Chr5_23997154	A	G	0.446	-0.058431	0.0781381	0.452377	AT5G59540	AT5G59540	0.00431611
Average WUE	5	23997160	Chr5_23997160	A	G	0.446	-0.058431	0.0781381	0.452377	AT5G59540	AT5G59540	0.00431611
Average WUE	5	23997167	Chr5_23997167	G	A	0.446	-0.058431	0.0781381	0.452377	AT5G59540	AT5G59540	0.00431611
Average WUE	2	5242362	Chr2_5242362	T	C	0.138	0.0797086	0.107565	0.456678	AT2G12760	AT2G12760	0.00423868
Average WUE	4	5452779	Chr4_5452779	C	T	0.069	-0.0811265	0.108919	0.457023	AT4G08555	AT4G08555	0.00428217
Average WUE	4	5480274	Chr4_5480274	A	G	0.069	-0.0811265	0.108919	0.457023	AT4G08596	AT4G08596	0.00428217
Average WUE	4	5480449	Chr4_5480449	C	G	0.069	-0.0811265	0.108919	0.457023	AT4G08596	AT4G08596	0.00428217
Average WUE	4	5596701	Chr4_5596701	A	G	0.069	-0.0811265	0.108919	0.457023	AT4G08765	AT4G08765	0.00428217
Average WUE	4	5711742	Chr4_5711742	T	C	0.069	-0.0811265	0.108919	0.457023	AT4G08910	AT4G08910	0.00428217
Average WUE	3	3546294	Chr3_3546294	C	T	0.231	-0.084715	0.114733	0.457787	AT3G11310	AT3G11310	0.00420843
Average WUE	5	5287424	Chr5_5287424	C	T	0.238	-0.076032	0.103151	0.458155	CSLA11	AT5G16190	0.00419405
Average WUE	3	3854543	Chr3_3854543	G	T	0.1	0.0691725	0.09358	0.458397	MTPC2	AT3G12100	0.00421769
Average WUE	3	4133216	Chr3_4133216	T	C	0.1	0.0691725	0.09358	0.458397	AT3G12940	AT3G12940	0.00421769
Average WUE	3	4532289	Chr3_4532289	G	C	0.1	0.0691725	0.09358	0.458397	AtcwINV5	AT3G13784	0.00421769
Average WUE	3	4539763	Chr3_4539763	C	T	0.1	0.0691725	0.09358	0.458397	CWINV1	AT3G13790	0.00421769
Average WUE	2	1142945	Chr2_1142945	A	G	0.154	-0.0994104	0.135277	0.460077	AT2G03740	AT2G03740	0.00416879
Average WUE	2	275033	Chr2_275033	A	C	0.154	-0.0994104	0.135277	0.460077	AT2G01610	AT2G01610	0.00416879
Average WUE	2	529021	Chr2_529021	G	T	0.154	-0.0994104	0.135277	0.460077	PDF2.2	AT2G02100	0.00416879
Average WUE	2	803047	Chr2_803047	A	T	0.154	-0.0994104	0.135277	0.460077	UTR1	AT2G02810	0.00416879
Average WUE	4	11672208	Chr4_11672208	C	T	0.069	0.124596	0.169946	0.460251	AT4G22030	AT4G22030	0.00414948
Average WUE	1	6588157	Chr1_6588157	T	C	0.308	-0.0542221	0.0740675	0.461746	AT1G19060	AT1G19060	0.00413722
Average WUE	5	23328351	Chr5_23328351	G	A	0.069	0.0997684	0.136496	0.462335	AT5G57610	AT5G57610	0.0041244
Average WUE	5	23457636	Chr5_23457636	T	C	0.069	0.0997684	0.136496	0.462335	CNGC5	AT5G57940	0.0041244
Average WUE	1	3887499	Chr1_3887499	A	C	0.238	0.0624883	0.0856545	0.462532	PME18	AT1G11580	0.00410885
Average WUE	1	3943723	Chr1_3943723	C	T	0.238	0.0624883	0.0856545	0.462532	AT1G11684	AT1G11684	0.00410885
Average WUE	1	3968263	Chr1_3968263	A	G	0.238	0.0624883	0.0856545	0.462532	AT1G11740	AT1G11740	0.00410885
Average WUE	4	2190818	Chr4_2190818	C	T	0.454	-0.0633567	0.0869102	0.463818	AT4G04410	AT4G04410	0.00410268
Average WUE	5	686582	Chr5_686582	C	T	0.223	0.0610188	0.0840277	0.464538	AT5G02940	AT5G02940	0.00407119
Average WUE	2	7747795	Chr2_7747795	C	A	0.485	-0.0734661	0.101268	0.465036	AHK1	AT2G17820	0.00406324
Average WUE	2	7940836	Chr2_7940836	A	G	0.485	-0.0734661	0.101268	0.465036	COAD	AT2G18250	0.00406324
Average WUE	2	8002508	Chr2_8002508	C	T	0.485	-0.0734661	0.101268	0.465036	LCV3	AT2G18460	0.00406324
Average WUE	2	8153749	Chr2_8153749	A	T	0.485	-0.0734661	0.101268	0.465036	AT2G18810	AT2G18810	0.00406324
Average WUE	2	8182131	Chr2_8182131	T	A	0.485	-0.0734661	0.101268	0.465036	AT2G18890	AT2G18890	0.00406324
Average WUE	1	23013177	Chr1_23013177	A	G	0.062	0.0977416	0.13462	0.465076	SLAH1	AT1G62280	0.00406986
Average WUE	5	1230199	Chr5_1230199	G	A	0.5	0.0569627	0.0786584	0.465958	NAMT1	AT5G04370	0.00404892
Average WUE	5	1301752	Chr5_1301752	C	T	0.5	0.0569627	0.0786584	0.465958	AT5G04550	AT5G04550	0.00404892
Average WUE	5	23212078	Chr5_23212078	A	C	0.223	0.0634451	0.0876807	0.466527	RPP3B	AT5G57290	0.0040424
Average WUE	1	2400845	Chr1_2400845	A	G	0.123	0.0680869	0.0924617	0.466653	RAD51D	AT1G07745	0.00418592
Average WUE	1	2430359	Chr1_2430359	A	T	0.123	0.0680869	0.0924617	0.466653	AT1G07870	AT1G07870	0.00418592
Average WUE	1	2482153	Chr1_2482153	T	A	0.123	0.0680869	0.0924617	0.466653	AT1G08005	AT1G08005	0.00418592
Average WUE	3	1675387	Chr3_1675387	C	T	0.192	0.0657171	0.089971	0.467091	EMB2016	AT3G05680	0.00411879
Average WUE	1	25761407	Chr1_25761407	C	T	0.054	-0.0602391	0.08339	0.46804	ALMT5	AT1G68600	0.00402889
Average WUE	1	2854011	Chr1_2854011	A	T	0.054	-0.0602391	0.08339	0.46804	SUGTL3	AT1G08900	0.00402889
Average WUE	1	9542435	Chr1_9542435	T	C	0.054	-0.0602391	0.08339	0.46804	AT1G27470	AT1G27470	0.00402889
Average WUE	2	17182971	Chr2_17182971	T	C	0.054	-0.0602391	0.08339	0.46804	GLU2	AT2G41220	0.00402889
Average WUE	3	1094438	Chr3_1094438	A	T	0.054	-0.0602391	0.08339	0.46804	AT3G04150	AT3G04150	0.00402889
Average WUE	3	19859677	Chr3_19859677	A	G	0.054	-0.0602391	0.08339	0.46804	AT3G53560	AT3G53560	0.00402889
Average WUE	3	2087085	Chr3_2087085	A	T	0.054	-0.0602391	0.08339	0.46804	ACLB-1	AT3G06650	0.00402889
Average WUE	3	22611894	Chr3_22611894	A	T	0.054	-0.0602391	0.08339	0.46804	AT3G61090	AT3G61090	0.00402889
Average WUE	4	14242499	Chr4_14242499	A	G	0.054	-0.0602391	0.08339	0.46804	AT4G28840	AT4G28840	0.00402889
Average WUE	4	3883968	Chr4_3883968	T	C	0.054	-0.0602391	0.08339	0.46804	AT4G06672	AT4G06672	0.00402889
Average WUE	5	16240759	Chr5_16240759	T	G	0.054	-0.0602391	0.08339	0.46804	AT5G40545	AT5G40545	0.00402889
Average WUE	5	18570368	Chr5_18570368	C	T	0.054	-0.0602391	0.08339	0.46804	RPL11B	AT5G45775	0.00402889
Average WUE	5	21295239	Chr5_21295239	G	T	0.054	-0.0602391	0.08339	0.46804	AT5G52450	AT5G52450	0.00402889
Average WUE	5	21555181	Chr5_21555181	G	A	0.223	-0.0766312	0.106435	0.468806	AT5G53150	AT5G53150	0.0040023
Average WUE	2	11021076	Chr2_11021076	T	C	0.508	-0.0641739	0.0892572	0.469188	OVA4	AT2G25840	0.0039912
Average WUE	3	14779720	Chr3_14779720	G	A	0.377	0.0692317	0.0964004	0.469828	AT3G42710	AT3G42710	0.00398226
Average WUE	3	14786485	Chr3_14786485	G	A	0.377	0.0692317	0.0964004	0.469828	AT3G42712	AT3G42712	0.00398226
Average WUE	5	22049934	Chr5_22049934	A	T	0.185	0.0676212	0.0938471	0.470705	VIII-2	AT5G54280	0.00400858
Average WUE	2	12589681	Chr2_12589681	G	A	0.131	0.0748776	0.104765	0.472102	AT2G29300	AT2G29300	0.00394422
Average WUE	2	12681727	Chr2_12681727	A	T	0.131	0.0748776	0.104765	0.472102	AT2G29654	AT2G29654	0.00394422
Average WUE	3	22893246	Chr3_22893246	A	T	0.192	-0.0811781	0.11348	0.472362	AT3G61840	AT3G61840	0.00395121
Average WUE	3	23115762	Chr3_23115762	T	C	0.192	-0.0811781	0.11348	0.472362	AT3G62480	AT3G62480	0.00395121
Average WUE	3	23194130	Chr3_23194130	G	A	0.192	-0.0811781	0.11348	0.472362	ABCC14	AT3G62700	0.00395121
Average WUE	3	23310051	Chr3_23310051	A	T	0.192	-0.0811781	0.11348	0.472362	GPX5	AT3G63080	0.00395121
Average WUE	3	23418866	Chr3_23418866	C	A	0.192	-0.0811781	0.11348	0.472362	VTE3	AT3G63410	0.00395121
Average WUE	3	2304042	Chr3_2304042	T	G	0.062	-0.0843139	0.118035	0.472417	AT3G07250	AT3G07250	0.00393978
Average WUE	3	4689936	Chr3_4689936	C	A	0.454	0.0593103	0.0832284	0.472916	AT3G14140	AT3G14140	0.00392122
Average WUE	2	9648732	Chr2_9648732	A	T	0.446	0.0608736	0.0856749	0.474453	AT2G22710	AT2G22710	0.00389821
Average WUE	2	9767958	Chr2_9767958	T	C	0.446	0.0608736	0.0856749	0.474453	ACA7	AT2G22950	0.00389821
Average WUE	1	2715386	Chr1_2715386	T	C	0.223	-0.0750794	0.105687	0.474882	KN	AT1G08560	0.00389686
Average WUE	1	2822060	Chr1_2822060	A	C	0.223	-0.0750794	0.105687	0.474882	PVA22	AT1G08820	0.00389686
Average WUE	1	2838761	Chr1_2838761	T	C	0.223	-0.0750794	0.105687	0.474882	emb2411	AT1G08840	0.00389686
Average WUE	5	23476749	Chr5_23476749	T	A	0.385	-0.054295	0.0764299	0.474999	UBP23	AT5G57990	0.0038968
Average WUE	1	5913688	Chr1_5913688	C	T	0.4	0.0674812	0.0948277	0.47532	AT1G17270	AT1G17270	0.00391024
Average WUE	5	1618105	Chr5_1618105	C	G	0.169	-0.0575781	0.0817012	0.477976	ENGASE1	AT5G05460	0.0038353
Average WUE	5	1628640	Chr5_1628640	T	A	0.169	-0.0575781	0.0817012	0.477976	AT5G05480	AT5G05480	0.0038353
Average WUE	5	1677305	Chr5_1677305	T	G	0.169	-0.0575781	0.0817012	0.477976	AL1	AT5G05610	0.0038353
Average WUE	3	8703884	Chr3_8703884	A	T	0.115	0.069228	0.0985061	0.479206	AT3G24090	AT3G24090	0.00381407
Average WUE	5	17989470	Chr5_17989470	A	C	0.077	0.0771018	0.110226	0.48247	AT5G44600	AT5G44600	0.00377859
Average WUE	5	18049240	Chr5_18049240	A	T	0.077	0.0771018	0.110226	0.48247	POLH	AT5G44740	0.00377859
Average WUE	5	16406901	Chr5_16406901	C	T	0.062	-0.095918	0.13774	0.483198	FLA20	AT5G40940	0.0037451
Average WUE	5	16552861	Chr5_16552861	C	T	0.062	-0.095918	0.13774	0.483198	XPB2	AT5G41360	0.0037451
Average WUE	5	16720084	Chr5_16720084	A	T	0.062	-0.095918	0.13774	0.483198	AT5G41770	AT5G41770	0.0037451
Average WUE	2	9003163	Chr2_9003163	T	A	0.508	-0.0674081	0.096938	0.484617	AT2G20950	AT2G20950	0.00373441
Average WUE	1	18946658	Chr1_18946658	G	A	0.146	-0.0822492	0.119226	0.487102	NSE4A	AT1G51130	0.00367563
Average WUE	1	19209105	Chr1_19209105	T	C	0.146	-0.0822492	0.119226	0.487102	ILL5	AT1G51780	0.00367563
Average WUE	1	19274404	Chr1_19274404	T	G	0.146	-0.0822492	0.119226	0.487102	RHS6	AT1G51880	0.00367563
Average WUE	2	17046469	Chr2_17046469	G	T	0.162	0.0880601	0.127807	0.487793	DPE2	AT2G40840	0.00366659
Average WUE	2	17789704	Chr2_17789704	C	T	0.162	0.0880601	0.127807	0.487793	AT2G42730	AT2G42730	0.00366659
Average WUE	2	18594371	Chr2_18594371	T	C	0.162	0.0880601	0.127807	0.487793	CYCU2-1	AT2G45080	0.00366659
Average WUE	2	18971422	Chr2_18971422	A	G	0.162	0.0880601	0.127807	0.487793	GC4	AT2G46180	0.00366659
Average WUE	2	18992290	Chr2_18992290	T	C	0.162	0.0880601	0.127807	0.487793	AT2G46250	AT2G46250	0.00366659
Average WUE	2	19655139	Chr2_19655139	C	T	0.162	0.0880601	0.127807	0.487793	AT2G48060	AT2G48060	0.00366659
Average WUE	2	12204679	Chr2_12204679	A	T	0.262	0.05769	0.0837398	0.487907	DOF2.1	AT2G28510	0.00366567
Average WUE	1	11469849	Chr1_11469849	C	A	0.154	-0.0709683	0.103167	0.488864	XLG3	AT1G31930	0.00365481
Average WUE	4	16684577	Chr4_16684577	G	A	0.331	0.0622389	0.0907296	0.489749	MSI3	AT4G35050	0.00363459
Average WUE	2	16575875	Chr2_16575875	G	A	0.285	0.0588312	0.0852811	0.490716	AT2G39740	AT2G39740	0.00367554
Average WUE	2	16575876	Chr2_16575876	A	G	0.285	0.0588312	0.0852811	0.490716	AT2G39740	AT2G39740	0.00367554
Average WUE	1	23030439	Chr1_23030439	T	C	0.077	0.110545	0.16177	0.491036	AT1G62305	AT1G62305	0.0036068
Average WUE	5	25513710	Chr5_25513710	T	G	0.154	-0.0697363	0.102034	0.491302	ARI13	AT5G63750	0.003608
Average WUE	5	25550123	Chr5_25550123	G	A	0.154	-0.0697363	0.102034	0.491302	AAP4	AT5G63850	0.003608
Average WUE	5	25677186	Chr5_25677186	A	C	0.154	-0.0697363	0.102034	0.491302	AT5G64180	AT5G64180	0.003608
Average WUE	5	26144104	Chr5_26144104	C	T	0.154	-0.0697363	0.102034	0.491302	CYCD4-1	AT5G65420	0.003608
Average WUE	5	26153731	Chr5_26153731	A	G	0.154	-0.0697363	0.102034	0.491302	AT5G65440	AT5G65440	0.003608
Average WUE	2	1961889	Chr2_1961889	T	C	0.085	0.0776868	0.113339	0.491326	AT2G05360	AT2G05360	0.00362883
Average WUE	3	7654801	Chr3_7654801	G	T	0.069	0.10468	0.153475	0.492119	FOLB3	AT3G21730	0.00359337
Average WUE	3	7687919	Chr3_7687919	A	T	0.069	0.10468	0.153475	0.492119	ATXR2	AT3G21820	0.00359337
Average WUE	3	7810677	Chr3_7810677	C	A	0.069	0.10468	0.153475	0.492119	AT3G22142	AT3G22142	0.00359337
Average WUE	3	7843103	Chr3_7843103	T	G	0.069	0.10468	0.153475	0.492119	AT3G22210	AT3G22210	0.00359337
Average WUE	3	7844909	Chr3_7844909	A	G	0.069	0.10468	0.153475	0.492119	AT3G22220	AT3G22220	0.00359337
Average WUE	3	8088983	Chr3_8088983	G	C	0.069	0.10468	0.153475	0.492119	ELIP1	AT3G22840	0.00359337
Average WUE	3	8190031	Chr3_8190031	C	T	0.069	0.10468	0.153475	0.492119	IAA7	AT3G23050	0.00359337
Average WUE	3	8197695	Chr3_8197695	C	G	0.069	0.10468	0.153475	0.492119	AT3G23060	AT3G23060	0.00359337
Average WUE	3	8247333	Chr3_8247333	T	C	0.069	0.10468	0.153475	0.492119	URO	AT3G23140	0.00359337
Average WUE	3	8311590	Chr3_8311590	G	C	0.069	0.10468	0.153475	0.492119	AT3G23255	AT3G23255	0.00359337
Average WUE	5	8471959	Chr5_8471959	G	A	0.254	0.069609	0.102411	0.493758	AT5G24710	AT5G24710	0.00356856
Average WUE	3	6434280	Chr3_6434280	G	C	0.408	-0.0520649	0.0765872	0.493877	PUB29	AT3G18710	0.00356972
Average WUE	1	10394536	Chr1_10394536	T	C	0.169	-0.0804451	0.118461	0.494584	RFK1	AT1G29720	0.00356215
Average WUE	1	8906234	Chr1_8906234	G	T	0.169	-0.0804451	0.118461	0.494584	AT1G25375	AT1G25375	0.00356215
Average WUE	1	8955081	Chr1_8955081	G	T	0.169	-0.0804451	0.118461	0.494584	PP2AA1	AT1G25490	0.00356215
Average WUE	1	9322465	Chr1_9322465	C	T	0.169	-0.0804451	0.118461	0.494584	RPL10B	AT1G26910	0.00356215
Average WUE	1	9924041	Chr1_9924041	T	A	0.169	-0.0804451	0.118461	0.494584	AT1G28323	AT1G28323	0.00356215
Average WUE	1	9965652	Chr1_9965652	C	A	0.169	-0.0804451	0.118461	0.494584	NSL1	AT1G28380	0.00356215
Average WUE	1	16041169	Chr1_16041169	G	C	0.062	0.0837492	0.123844	0.495814	AT1G42680	AT1G42680	0.00353251
Average WUE	1	1414042	Chr1_1414042	T	C	0.108	-0.0835141	0.12384	0.496865	PDIL2-2	AT1G04980	0.00351299
Average WUE	1	1758782	Chr1_1758782	A	G	0.108	-0.0835141	0.12384	0.496865	ATX2	AT1G05830	0.00351299
Average WUE	1	1890788	Chr1_1890788	T	G	0.108	-0.0835141	0.12384	0.496865	ATMYB13	AT1G06180	0.00351299
Average WUE	1	2483302	Chr1_2483302	T	C	0.108	-0.0835141	0.12384	0.496865	GATA10	AT1G08000	0.00351299
Average WUE	2	16948614	Chr2_16948614	C	G	0.108	-0.0835141	0.12384	0.496865	RPS26A	AT2G40590	0.00351299
Average WUE	2	17647573	Chr2_17647573	A	C	0.108	-0.0835141	0.12384	0.496865	BZIP34	AT2G42380	0.00351299
Average WUE	2	17776195	Chr2_17776195	G	T	0.108	-0.0835141	0.12384	0.496865	MBF1A	AT2G42680	0.00351299
Average WUE	2	18045588	Chr2_18045588	A	C	0.108	-0.0835141	0.12384	0.496865	AT2G43450	AT2G43450	0.00351299
Average WUE	2	18457734	Chr2_18457734	T	G	0.108	-0.0835141	0.12384	0.496865	AT2G44760	AT2G44760	0.00351299
Average WUE	2	18471745	Chr2_18471745	G	A	0.108	-0.0835141	0.12384	0.496865	AT2G44798	AT2G44798	0.00351299
Average WUE	1	3231614	Chr1_3231614	T	C	0.231	-0.071036	0.105135	0.497143	AT1G09932	AT1G09932	0.00352643
Average WUE	3	10886323	Chr3_10886323	C	A	0.054	-0.0969734	0.144443	0.498926	AT3G28870	AT3G28870	0.00348184
Average WUE	5	2920659	Chr5_2920659	T	C	0.3	0.0634233	0.0941195	0.499917	POT7	AT5G09400	0.00350771
Average WUE	5	3098881	Chr5_3098881	C	T	0.3	0.0634233	0.0941195	0.499917	ABCF2	AT5G09930	0.00350771
Average WUE	5	3405048	Chr5_3405048	A	T	0.3	0.0634233	0.0941195	0.499917	AT5G10760	AT5G10760	0.00350771
Average WUE	1	18637612	Chr1_18637612	A	G	0.115	-0.107286	0.160083	0.500144	ATHX	AT1G50320	0.00346972
Average WUE	1	18845496	Chr1_18845496	C	T	0.115	-0.107286	0.160083	0.500144	POLIA	AT1G50840	0.00346972
Average WUE	1	18874296	Chr1_18874296	A	G	0.115	-0.107286	0.160083	0.500144	AT1G50910	AT1G50910	0.00346972
Average WUE	1	18936505	Chr1_18936505	T	A	0.115	-0.107286	0.160083	0.500144	AT1G51085	AT1G51085	0.00346972
Average WUE	1	19880612	Chr1_19880612	A	G	0.115	-0.107286	0.160083	0.500144	TTL1	AT1G53300	0.00346972
Average WUE	2	13725400	Chr2_13725400	A	T	0.123	0.0638854	0.0953715	0.500468	AT2G32310	AT2G32310	0.00346631
Average WUE	2	13826193	Chr2_13826193	G	A	0.123	0.0638854	0.0953715	0.500468	AT2G32580	AT2G32580	0.00346631
Average WUE	2	13936118	Chr2_13936118	A	G	0.123	0.0638854	0.0953715	0.500468	AT2G32850	AT2G32850	0.00346631
Average WUE	2	14100047	Chr2_14100047	A	T	0.123	0.0638854	0.0953715	0.500468	XI-D	AT2G33240	0.00346631
Average WUE	2	14300440	Chr2_14300440	C	T	0.123	0.0638854	0.0953715	0.500468	AT2G33793	AT2G33793	0.00346631
Average WUE	2	14333364	Chr2_14333364	G	C	0.123	0.0638854	0.0953715	0.500468	ARF3	AT2G33860	0.00346631
Average WUE	2	14384770	Chr2_14384770	C	G	0.123	0.0638854	0.0953715	0.500468	AT2G34040	AT2G34040	0.00346631
Average WUE	2	14389447	Chr2_14389447	A	C	0.123	0.0638854	0.0953715	0.500468	AT2G34110	AT2G34110	0.00346631
Average WUE	4	2470689	Chr4_2470689	T	C	0.062	0.0780078	0.116584	0.501324	AT4G04880	AT4G04880	0.00345866
Average WUE	4	2547636	Chr4_2547636	T	C	0.062	0.0780078	0.116584	0.501324	CALS11	AT4G04970	0.00345866
Average WUE	2	10275107	Chr2_10275107	T	C	0.254	-0.0637454	0.0953368	0.501499	TMN10	AT2G24170	0.0034537
Average WUE	2	10355225	Chr2_10355225	T	A	0.254	-0.0637454	0.0953368	0.501499	AT2G24340	AT2G24340	0.0034537
Average WUE	1	21309774	Chr1_21309774	T	A	0.423	0.0530408	0.0794484	0.501938	AT1G57460	AT1G57460	0.0034432
Average WUE	1	21417222	Chr1_21417222	A	G	0.423	0.0530408	0.0794484	0.501938	ORTH3	AT1G57800	0.0034432
Average WUE	3	1041577	Chr3_1041577	A	G	0.4	-0.0541886	0.0811221	0.50241	AT3G04020	AT3G04020	0.00344705
Average WUE	3	17981081	Chr3_17981081	G	A	0.054	-0.0913297	0.137421	0.503251	CYP94B3	AT3G48520	0.00341226
Average WUE	3	20149926	Chr3_20149926	A	G	0.054	-0.0913297	0.137421	0.503251	AT3G54440	AT3G54440	0.00341226
Average WUE	3	20381321	Chr3_20381321	G	T	0.338	0.0486433	0.0732177	0.503593	SMZ	AT3G54990	0.00340989
Average WUE	5	8487152	Chr5_8487152	C	A	0.415	-0.0518882	0.0780249	0.503995	AT5G24750	AT5G24750	0.0034166
Average WUE	1	27273407	Chr1_27273407	C	G	0.115	-0.0893303	0.134595	0.504573	EDA25	AT1G72440	0.00340308
Average WUE	3	7566324	Chr3_7566324	G	A	0.138	-0.091708	0.137905	0.505869	AT3G21480	AT3G21480	0.00341649
Average WUE	3	7718318	Chr3_7718318	A	G	0.138	-0.091708	0.137905	0.505869	CRRSP17	AT3G21910	0.00341649
Average WUE	3	8011732	Chr3_8011732	C	T	0.138	-0.091708	0.137905	0.505869	PAP85	AT3G22640	0.00341649
Average WUE	1	18235395	Chr1_18235395	C	T	0.308	0.05088	0.0773121	0.507637	AT1G49280	AT1G49280	0.00334621
Average WUE	1	18237096	Chr1_18237096	T	A	0.308	0.05088	0.0773121	0.507637	RABG3E	AT1G49300	0.00334621
Average WUE	1	11734765	Chr1_11734765	A	G	0.108	-0.0796391	0.121049	0.508541	AT1G32460	AT1G32460	0.00334414
Average WUE	1	11771587	Chr1_11771587	T	A	0.108	-0.0796391	0.121049	0.508541	AT1G32560	AT1G32560	0.00334414
Average WUE	5	7633300	Chr5_7633300	A	G	0.446	0.0543408	0.0829668	0.509421	AT5G22840	AT5G22840	0.00331445
Average WUE	2	15472055	Chr2_15472055	A	G	0.392	-0.0564006	0.0860868	0.511622	CALS10	AT2G36850	0.00331636
Average WUE	1	16314635	Chr1_16314635	T	C	0.208	-0.0612714	0.0940986	0.512356	SDG41	AT1G43245	0.00327592
Average WUE	3	430835	Chr3_430835	A	T	0.208	-0.0612714	0.0940986	0.512356	AT3G02250	AT3G02250	0.00327592
Average WUE	3	740148	Chr3_740148	T	A	0.208	-0.0612714	0.0940986	0.512356	NAC045	AT3G03200	0.00327592
Average WUE	5	23512200	Chr5_23512200	G	T	0.215	0.0631946	0.0973815	0.513255	AT5G58090	AT5G58090	0.00325388
Average WUE	3	11234782	Chr3_11234782	T	A	0.423	0.0501515	0.0772561	0.513341	AT3G29270	AT3G29270	0.00325608
Average WUE	3	5643927	Chr3_5643927	G	A	0.408	-0.0502551	0.0772796	0.513409	AT3G16565	AT3G16565	0.00326753
Average WUE	1	25087527	Chr1_25087527	C	A	0.462	-0.0583193	0.0890631	0.513618	AT1G67120	AT1G67120	0.00331283
Average WUE	1	25172937	Chr1_25172937	A	C	0.462	-0.0583193	0.0890631	0.513618	TCP1	AT1G67260	0.00331283
Average WUE	5	22982754	Chr5_22982754	A	C	0.192	0.0726222	0.111994	0.513752	AT5G56820	AT5G56820	0.00324897
Average WUE	5	23046011	Chr5_23046011	T	A	0.192	0.0726222	0.111994	0.513752	BHLH41	AT5G56960	0.00324897
Average WUE	5	23292353	Chr5_23292353	T	C	0.192	0.0726222	0.111994	0.513752	AT5G57500	AT5G57500	0.00324897
Average WUE	5	23463102	Chr5_23463102	G	C	0.192	0.0726222	0.111994	0.513752	AT5G57960	AT5G57960	0.00324897
Average WUE	5	23906497	Chr5_23906497	T	C	0.192	0.0726222	0.111994	0.513752	RPS8B	AT5G59240	0.00324897
Average WUE	5	24229765	Chr5_24229765	T	C	0.192	0.0726222	0.111994	0.513752	AT5G60170	AT5G60170	0.00324897
Average WUE	5	24392656	Chr5_24392656	T	A	0.192	0.0726222	0.111994	0.513752	REV	AT5G60690	0.00324897
Average WUE	3	12546614	Chr3_12546614	C	T	0.254	0.070081	0.108786	0.516172	AT3G30831	AT3G30831	0.00320678
Average WUE	3	13877864	Chr3_13877864	G	C	0.254	0.070081	0.108786	0.516172	AT3G33112	AT3G33112	0.00320678
Average WUE	3	13977292	Chr3_13977292	C	G	0.254	0.070081	0.108786	0.516172	AT3G33160	AT3G33160	0.00320678
Average WUE	2	7954359	Chr2_7954359	C	G	0.208	0.0698487	0.108379	0.51624	HBI1	AT2G18300	0.00320955
Average WUE	2	7985315	Chr2_7985315	C	T	0.208	0.0698487	0.108379	0.51624	GATA20	AT2G18380	0.00320955
Average WUE	2	8251470	Chr2_8251470	T	A	0.208	0.0698487	0.108379	0.51624	RALFL13	AT2G19045	0.00320955
Average WUE	2	10941251	Chr2_10941251	A	T	0.277	-0.0573416	0.088852	0.516433	AT2G25690	AT2G25690	0.00321821
Average WUE	3	5971619	Chr3_5971619	T	C	0.077	0.0877077	0.136669	0.518007	NPSN13	AT3G17440	0.00318244
Average WUE	2	1550508	Chr2_1550508	G	T	0.162	-0.0803457	0.125504	0.519191	AT2G04460	AT2G04460	0.00316696
Average WUE	2	1681960	Chr2_1681960	T	A	0.162	-0.0803457	0.125504	0.519191	AT2G04795	AT2G04795	0.00316696
Average WUE	2	1692205	Chr2_1692205	A	G	0.162	-0.0803457	0.125504	0.519191	AT2G04800	AT2G04800	0.00316696
Average WUE	2	1985807	Chr2_1985807	A	G	0.162	-0.0803457	0.125504	0.519191	AT2G05430	AT2G05430	0.00316696
Average WUE	2	2137839	Chr2_2137839	A	G	0.162	-0.0803457	0.125504	0.519191	ACO2	AT2G05710	0.00316696
Average WUE	2	2228478	Chr2_2228478	T	C	0.162	-0.0803457	0.125504	0.519191	AT2G05830	AT2G05830	0.00316696
Average WUE	2	2301670	Chr2_2301670	T	C	0.162	-0.0803457	0.125504	0.519191	AT2G05960	AT2G05960	0.00316696
Average WUE	1	477943	Chr1_477943	C	G	0.377	0.0503253	0.0787006	0.519452	AT1G02380	AT1G02380	0.00315975
Average WUE	5	19906941	Chr5_19906941	T	C	0.223	0.0548402	0.0857305	0.519462	AT5G49110	AT5G49110	0.003162
Average WUE	2	12472782	Chr2_12472782	A	G	0.131	0.0648325	0.101421	0.51992	AT2G29040	AT2G29040	0.00315769
Average WUE	2	12487229	Chr2_12487229	C	T	0.131	0.0648325	0.101421	0.51992	AT2G29070	AT2G29070	0.00315769
Average WUE	1	17307064	Chr1_17307064	A	G	0.223	0.050946	0.0796876	0.520164	CYCA3-4	AT1G47230	0.00315846
Average WUE	1	20262673	Chr1_20262673	C	A	0.431	-0.0562957	0.0882392	0.520405	AT1G54260	AT1G54260	0.00314535
Average WUE	1	11122629	Chr1_11122629	G	A	0.062	-0.0888664	0.139476	0.520727	GOA	AT1G31140	0.00313705
Average WUE	1	22187782	Chr1_22187782	C	A	0.215	-0.0575744	0.0905535	0.523412	AT1G60150	AT1G60150	0.00312392
Average WUE	3	5888649	Chr3_5888649	T	C	0.438	-0.0504498	0.0796404	0.523567	PMEI2	AT3G17220	0.00310108
Average WUE	4	17722624	Chr4_17722624	A	G	0.338	0.0578346	0.0914775	0.524354	PSK4	AT4G37720	0.00308897
Average WUE	1	30384078	Chr1_30384078	C	T	0.392	0.0569732	0.0902162	0.524929	AT1G80850	AT1G80850	0.00308207
Average WUE	3	5070099	Chr3_5070099	C	T	0.069	0.0744663	0.11622	0.525098	RABA1G	AT3G15060	0.00317238
Average WUE	3	13980053	Chr3_13980053	A	C	0.362	0.0626383	0.0993217	0.525174	AT3G33160	AT3G33160	0.00307373
Average WUE	3	14108381	Chr3_14108381	C	T	0.362	0.0626383	0.0993217	0.525174	AT3G35003	AT3G35003	0.00307373
Average WUE	3	14402208	Chr3_14402208	G	A	0.362	0.0626383	0.0993217	0.525174	AT3G42240	AT3G42240	0.00307373
Average WUE	3	14469591	Chr3_14469591	C	T	0.362	0.0626383	0.0993217	0.525174	AT3G42313	AT3G42313	0.00307373
Average WUE	1	28288503	Chr1_28288503	C	T	0.308	0.0644452	0.10214	0.525576	BBD1	AT1G75380	0.00307652
Average WUE	4	14908131	Chr4_14908131	G	A	0.408	0.0556365	0.0884769	0.527113	AT4G30520	AT4G30520	0.00305591
Average WUE	3	4793240	Chr3_4793240	A	T	0.408	0.054457	0.0866675	0.527642	DVL19	AT3G14362	0.00305125
Average WUE	5	21562537	Chr5_21562537	G	A	0.446	-0.0529874	0.0844329	0.529793	PYL8	AT5G53160	0.00304375
Average WUE	5	21563572	Chr5_21563572	G	A	0.446	-0.0529874	0.0844329	0.529793	PYL8	AT5G53160	0.00304375
Average WUE	5	22173085	Chr5_22173085	T	A	0.446	-0.0529874	0.0844329	0.529793	BGLU41	AT5G54570	0.00304375
Average WUE	2	7704212	Chr2_7704212	A	T	0.385	-0.060064	0.0965621	0.530802	NIP2	AT2G17730	0.00299037
Average WUE	2	8195714	Chr2_8195714	T	C	0.385	-0.060064	0.0965621	0.530802	ADO2	AT2G18915	0.00299037
Average WUE	5	18758942	Chr5_18758942	A	T	0.1	0.0630762	0.101359	0.530872	LARP6A	AT5G46250	0.00299308
Average WUE	3	16389888	Chr3_16389888	G	A	0.377	0.0546024	0.0878222	0.530989	CHX4	AT3G44900	0.00298763
Average WUE	3	16564832	Chr3_16564832	G	A	0.377	0.0546024	0.0878222	0.530989	AT3G45230	AT3G45230	0.00298763
Average WUE	3	16722655	Chr3_16722655	G	A	0.377	0.0546024	0.0878222	0.530989	AT3G45560	AT3G45560	0.00298763
Average WUE	3	16848421	Chr3_16848421	A	G	0.377	0.0546024	0.0878222	0.530989	AT3G45840	AT3G45840	0.00298763
Average WUE	5	21630567	Chr5_21630567	A	G	0.238	0.053164	0.0853908	0.531148	AT5G53310	AT5G53310	0.00299586
Average WUE	3	15063367	Chr3_15063367	C	T	0.438	0.053362	0.0859962	0.531918	AT3G43025	AT3G43025	0.00297593
Average WUE	3	15510144	Chr3_15510144	T	C	0.438	0.053362	0.0859962	0.531918	AT3G43583	AT3G43583	0.00297593
Average WUE	3	16111078	Chr3_16111078	G	T	0.562	-0.053362	0.0859962	0.531918	AT3G44510	AT3G44510	0.00297593
Average WUE	1	1048160	Chr1_1048160	T	A	0.062	-0.0941208	0.151765	0.532021	SUVR1	AT1G04050	0.00297267
Average WUE	1	1056706	Chr1_1056706	T	C	0.062	-0.0941208	0.151765	0.532021	PRP39	AT1G04080	0.00297267
Average WUE	1	85105	Chr1_85105	C	T	0.062	-0.0941208	0.151765	0.532021	CYP78A8	AT1G01190	0.00297267
Average WUE	1	897282	Chr1_897282	T	C	0.062	-0.0941208	0.151765	0.532021	AT1G03560	AT1G03560	0.00297267
Average WUE	2	13129199	Chr2_13129199	C	T	0.062	-0.0941208	0.151765	0.532021	HVT1	AT2G30800	0.00297267
Average WUE	2	15818316	Chr2_15818316	A	T	0.062	-0.0941208	0.151765	0.532021	AT2G37700	AT2G37700	0.00297267
Average WUE	4	9832835	Chr4_9832835	T	C	0.062	-0.0941208	0.151765	0.532021	AT4G17660	AT4G17660	0.00297267
Average WUE	4	9915652	Chr4_9915652	A	G	0.062	-0.0941208	0.151765	0.532021	AT4G17820	AT4G17820	0.00297267
Average WUE	5	567201	Chr5_567201	G	A	0.062	-0.0941208	0.151765	0.532021	ALY2	AT5G02530	0.00297267
Average WUE	4	12568124	Chr4_12568124	G	C	0.054	0.0841462	0.135313	0.53215	ACBP3	AT4G24230	0.00298885
Average WUE	4	13061231	Chr4_13061231	A	G	0.054	0.0841462	0.135313	0.53215	AT4G25585	AT4G25585	0.00298885
Average WUE	3	14788293	Chr3_14788293	A	G	0.054	0.106912	0.173104	0.533634	AT3G42713	AT3G42713	0.0029483
Average WUE	3	15018005	Chr3_15018005	C	T	0.054	0.106912	0.173104	0.533634	AT3G42950	AT3G42950	0.0029483
Average WUE	3	15163260	Chr3_15163260	A	G	0.054	0.106912	0.173104	0.533634	MEE38	AT3G43160	0.0029483
Average WUE	3	15368802	Chr3_15368802	A	G	0.054	0.106912	0.173104	0.533634	AT3G43442	AT3G43442	0.0029483
Average WUE	3	15438950	Chr3_15438950	A	G	0.054	0.106912	0.173104	0.533634	AT3G43546	AT3G43546	0.0029483
Average WUE	1	13861673	Chr1_13861673	C	T	0.338	0.0528173	0.0853532	0.534148	AT1G36670	AT1G36670	0.00295962
Average WUE	1	13958880	Chr1_13958880	A	G	0.338	0.0528173	0.0853532	0.534148	AT1G36830	AT1G36830	0.00295962
Average WUE	1	14006588	Chr1_14006588	T	C	0.338	0.0528173	0.0853532	0.534148	AT1G36942	AT1G36942	0.00295962
Average WUE	1	16033204	Chr1_16033204	A	G	0.338	0.0528173	0.0853532	0.534148	AT1G42655	AT1G42655	0.00295962
Average WUE	1	16043641	Chr1_16043641	A	T	0.338	0.0528173	0.0853532	0.534148	AT1G42690	AT1G42690	0.00295962
Average WUE	1	16059440	Chr1_16059440	A	G	0.338	0.0528173	0.0853532	0.534148	AT1G42697	AT1G42697	0.00295962
Average WUE	2	16832552	Chr2_16832552	T	C	0.308	0.0487542	0.0786405	0.535084	FER4	AT2G40300	0.00297064
Average WUE	1	4143306	Chr1_4143306	C	A	0.254	0.0516765	0.0841698	0.536203	RFL1	AT1G12210	0.00291352
Average WUE	1	4172844	Chr1_4172844	T	A	0.254	0.0516765	0.0841698	0.536203	HOP1	AT1G12270	0.00291352
Average WUE	1	4206104	Chr1_4206104	T	C	0.254	0.0516765	0.0841698	0.536203	KEU	AT1G12360	0.00291352
Average WUE	4	12483145	Chr4_12483145	G	T	0.469	0.0507494	0.0816417	0.536757	NLP7	AT4G24020	0.00298641
Average WUE	3	4887745	Chr3_4887745	T	C	0.169	-0.0853716	0.138613	0.537752	TPS19	AT3G14540	0.00293192
Average WUE	3	4937309	Chr3_4937309	A	C	0.169	-0.0853716	0.138613	0.537752	CYP72A15	AT3G14690	0.00293192
Average WUE	3	5064890	Chr3_5064890	A	G	0.169	-0.0853716	0.138613	0.537752	AT3G15040	AT3G15040	0.00293192
Average WUE	3	5077247	Chr3_5077247	A	G	0.169	-0.0853716	0.138613	0.537752	AT3G15070	AT3G15070	0.00293192
Average WUE	1	23871437	Chr1_23871437	G	T	0.423	0.0533878	0.0873813	0.538959	PCMP-E65	AT1G64310	0.00288538
Average WUE	5	2153350	Chr5_2153350	T	C	0.223	-0.0561872	0.0921377	0.539141	TGA2	AT5G06950	0.00287449
Average WUE	5	7086606	Chr5_7086606	G	A	0.269	-0.0587537	0.0963508	0.539217	AT5G20870	AT5G20870	0.00287422
Average WUE	5	7158992	Chr5_7158992	A	T	0.269	-0.0587537	0.0963508	0.539217	AT5G21080	AT5G21080	0.00287422
Average WUE	4	12241981	Chr4_12241981	T	A	0.069	0.100814	0.166083	0.540693	AT4G23440	AT4G23440	0.00284819
Average WUE	1	19835652	Chr1_19835652	T	C	0.254	0.0504331	0.0830137	0.540768	AT1G53190	AT1G53190	0.002853
Average WUE	1	396222	Chr1_396222	T	G	0.062	-0.103398	0.17179	0.544127	VAD1	AT1G02120	0.00280039
Average WUE	3	7318493	Chr3_7318493	T	C	0.154	-0.0830313	0.136166	0.544173	WIP4	AT3G20880	0.00287413
Average WUE	3	7333626	Chr3_7333626	G	T	0.154	-0.0830313	0.136166	0.544173	AT3G20920	AT3G20920	0.00287413
Average WUE	3	7343518	Chr3_7343518	T	C	0.154	-0.0830313	0.136166	0.544173	CYP705A32	AT3G20950	0.00287413
Average WUE	3	7419324	Chr3_7419324	G	A	0.154	-0.0830313	0.136166	0.544173	MNS2	AT3G21160	0.00287413
Average WUE	3	17058689	Chr3_17058689	A	G	0.154	0.0744807	0.123692	0.5445	AT3G46382	AT3G46382	0.00280281
Average WUE	3	17145233	Chr3_17145233	A	G	0.154	0.0744807	0.123692	0.5445	MBD5	AT3G46580	0.00280281
Average WUE	3	17231368	Chr3_17231368	T	C	0.154	0.0744807	0.123692	0.5445	PTAC16	AT3G46780	0.00280281
Average WUE	3	17240022	Chr3_17240022	A	G	0.154	0.0744807	0.123692	0.5445	AT3G46810	AT3G46810	0.00280281
Average WUE	3	17347390	Chr3_17347390	C	T	0.154	0.0744807	0.123692	0.5445	AT3G47110	AT3G47110	0.00280281
Average WUE	2	2885376	Chr2_2885376	G	A	0.462	-0.0611702	0.101887	0.545758	AT2G06967	AT2G06967	0.00278639
Average WUE	2	3689622	Chr2_3689622	A	G	0.462	-0.0611702	0.101887	0.545758	AT2G09820	AT2G09820	0.00278639
Average WUE	2	3786704	Chr2_3786704	A	G	0.462	-0.0611702	0.101887	0.545758	RPS16A	AT2G09990	0.00278639
Average WUE	2	4034050	Chr2_4034050	A	C	0.462	-0.0611702	0.101887	0.545758	AT2G10480	AT2G10480	0.00278639
Average WUE	2	4158645	Chr2_4158645	A	G	0.462	-0.0611702	0.101887	0.545758	AT2G10630	AT2G10630	0.00278639
Average WUE	2	4424406	Chr2_4424406	G	A	0.462	-0.0611702	0.101887	0.545758	AT2G11150	AT2G11150	0.00278639
Average WUE	5	17127805	Chr5_17127805	G	A	0.069	-0.0742697	0.123776	0.545936	AT5G42720	AT5G42720	0.00278322
Average WUE	5	17143901	Chr5_17143901	C	G	0.069	-0.0742697	0.123776	0.545936	BKI1	AT5G42750	0.00278322
Average WUE	5	17170278	Chr5_17170278	G	C	0.069	-0.0742697	0.123776	0.545936	U2AF35B	AT5G42820	0.00278322
Average WUE	5	17305498	Chr5_17305498	T	G	0.069	-0.0742697	0.123776	0.545936	APUM14	AT5G43110	0.00278322
Average WUE	1	2381571	Chr1_2381571	G	A	0.377	0.0437086	0.072717	0.548126	AT1G07705	AT1G07705	0.00279291
Average WUE	1	2381572	Chr1_2381572	G	A	0.377	0.0437086	0.072717	0.548126	AT1G07705	AT1G07705	0.00279291
Average WUE	1	18028155	Chr1_18028155	C	A	0.308	0.0461466	0.0774645	0.548607	AT1G48740	AT1G48740	0.00274342
Average WUE	4	13733459	Chr4_13733459	T	G	0.562	-0.0561242	0.0945211	0.550947	CBSX5	AT4G27460	0.00272564
Average WUE	3	3456286	Chr3_3456286	T	C	0.223	0.0562881	0.0945366	0.551808	DREB2B	AT3G11020	0.00274063
Average WUE	1	29114819	Chr1_29114819	T	A	0.408	-0.0531426	0.089858	0.551924	AT1G77480	AT1G77480	0.002704
Average WUE	5	7139585	Chr5_7139585	A	T	0.462	0.052939	0.0896563	0.552078	AT5G21020	AT5G21020	0.00269543
Average WUE	2	1928317	Chr2_1928317	A	G	0.069	0.107381	0.182237	0.5524	AT2G05280	AT2G05280	0.00268422
Average WUE	3	3114467	Chr3_3114467	A	C	0.546	-0.0514634	0.087245	0.552499	RPS28A	AT3G10090	0.00269003
Average WUE	5	3166858	Chr5_3166858	T	A	0.362	0.0510796	0.0863308	0.552575	AT5G10110	AT5G10110	0.00270643
Average WUE	5	3255021	Chr5_3255021	C	G	0.362	0.0510796	0.0863308	0.552575	AT5G10340	AT5G10340	0.00270643
Average WUE	4	16291397	Chr4_16291397	G	C	0.054	0.091934	0.156114	0.55301	EMB2758	AT4G33990	0.0026811
Average WUE	4	16349863	Chr4_16349863	T	A	0.054	0.091934	0.156114	0.55301	UGT73B1	AT4G34138	0.0026811
Average WUE	4	16795289	Chr4_16795289	A	C	0.054	0.091934	0.156114	0.55301	AT4G35295	AT4G35295	0.0026811
Average WUE	4	17283108	Chr4_17283108	T	C	0.054	0.091934	0.156114	0.55301	AT4G36640	AT4G36640	0.0026811
Average WUE	4	17457705	Chr4_17457705	T	A	0.054	0.091934	0.156114	0.55301	AT4G37030	AT4G37030	0.0026811
Average WUE	4	17457708	Chr4_17457708	A	G	0.054	0.091934	0.156114	0.55301	AT4G37030	AT4G37030	0.0026811
Average WUE	4	17457720	Chr4_17457720	T	A	0.054	0.091934	0.156114	0.55301	AT4G37030	AT4G37030	0.0026811
Average WUE	4	17816549	Chr4_17816549	C	T	0.054	0.091934	0.156114	0.55301	EDA40	AT4G37890	0.0026811
Average WUE	5	10227512	Chr5_10227512	T	C	0.054	0.091934	0.156114	0.55301	AT5G28250	AT5G28250	0.0026811
Average WUE	5	10386274	Chr5_10386274	A	T	0.054	0.091934	0.156114	0.55301	AT5G28463-AT5G28465	AT5G28463-AT5G28465	0.0026811
Average WUE	5	10428679	Chr5_10428679	G	T	0.054	0.091934	0.156114	0.55301	NPF2.8	AT5G28470	0.0026811
Average WUE	5	2050753	Chr5_2050753	C	T	0.054	-0.0794291	0.135117	0.553765	AT5G06660	AT5G06660	0.00267169
Average WUE	5	18614872	Chr5_18614872	A	T	0.2	0.0716558	0.122237	0.554906	SAG12	AT5G45890	0.00265675
Average WUE	5	18829906	Chr5_18829906	C	A	0.2	0.0716558	0.122237	0.554906	AT5G46417	AT5G46417	0.00265675
Average WUE	5	19164186	Chr5_19164186	A	T	0.2	0.0716558	0.122237	0.554906	LCR3	AT5G47175	0.00265675
Average WUE	5	19232226	Chr5_19232226	T	G	0.2	0.0716558	0.122237	0.554906	AT5G47400	AT5G47400	0.00265675
Average WUE	5	19360093	Chr5_19360093	C	T	0.2	0.0716558	0.122237	0.554906	PFK2	AT5G47810	0.00265675
Average WUE	3	10024066	Chr3_10024066	T	G	0.092	-0.0601491	0.102566	0.555554	CLC-B	AT3G27170	0.00265891
Average WUE	3	10068482	Chr3_10068482	T	C	0.092	-0.0601491	0.102566	0.555554	GTE8	AT3G27260	0.00265891
Average WUE	3	10883163	Chr3_10883163	T	C	0.092	-0.0601491	0.102566	0.555554	AT3G28865	AT3G28865	0.00265891
Average WUE	5	20803736	Chr5_20803736	T	C	0.092	-0.0601491	0.102566	0.555554	AT5G51195	AT5G51195	0.00265891
Average WUE	1	23707605	Chr1_23707605	T	A	0.131	0.0548732	0.0944262	0.558501	AT1G63870	AT1G63870	0.00261102
Average WUE	5	20979029	Chr5_20979029	T	C	0.192	0.0615149	0.106148	0.559388	YLS7	AT5G51640	0.00259667
Average WUE	5	20993286	Chr5_20993286	T	C	0.192	0.0615149	0.106148	0.559388	AT5G51670	AT5G51670	0.00259667
Average WUE	5	21026021	Chr5_21026021	G	A	0.192	0.0615149	0.106148	0.559388	AHG1	AT5G51760	0.00259667
Average WUE	4	3287696	Chr4_3287696	T	A	0.369	-0.052904	0.0916722	0.560991	AT4G06615	AT4G06615	0.00257509
Average WUE	4	3776645	Chr4_3776645	T	C	0.369	-0.052904	0.0916722	0.560991	AT4G06636	AT4G06636	0.00257509
Average WUE	4	3806227	Chr4_3806227	T	C	0.369	-0.052904	0.0916722	0.560991	AT4G06646	AT4G06646	0.00257509
Average WUE	4	3807463	Chr4_3807463	C	T	0.369	-0.052904	0.0916722	0.560991	AT4G06646	AT4G06646	0.00257509
Average WUE	4	3880779	Chr4_3880779	A	C	0.369	-0.052904	0.0916722	0.560991	AT4G06670	AT4G06670	0.00257509
Average WUE	2	14022093	Chr2_14022093	A	G	0.238	-0.054456	0.0945002	0.561683	AtRLP26	AT2G33050	0.00256756
Average WUE	2	14279510	Chr2_14279510	G	C	0.238	-0.054456	0.0945002	0.561683	PCMP-H6	AT2G33760	0.00256756
Average WUE	2	14476893	Chr2_14476893	T	C	0.238	-0.054456	0.0945002	0.561683	AT2G34290	AT2G34290	0.00256756
Average WUE	5	25427360	Chr5_25427360	A	T	0.569	0.0446382	0.0774744	0.561822	AT5G63520	AT5G63520	0.00256679
Average WUE	2	14303567	Chr2_14303567	A	T	0.223	-0.0600266	0.104449	0.562858	AT2G33796	AT2G33796	0.00255374
Average WUE	2	14511029	Chr2_14511029	A	G	0.223	-0.0600266	0.104449	0.562858	PCMP-H25	AT2G34370	0.00255374
Average WUE	3	18075003	Chr3_18075003	C	T	0.215	-0.0651261	0.113502	0.563259	PAT05	AT3G48760	0.00254571
Average WUE	3	18212208	Chr3_18212208	T	C	0.215	-0.0651261	0.113502	0.563259	AT3G49140	AT3G49140	0.00254571
Average WUE	3	1130129	Chr3_1130129	T	C	0.085	0.063117	0.109919	0.563544	ARR22	AT3G04280	0.00254948
Average WUE	3	1538535	Chr3_1538535	T	C	0.085	0.063117	0.109919	0.563544	AtRLP31	AT3G05370	0.00254948
Average WUE	3	14995950	Chr3_14995950	T	C	0.092	0.0683982	0.119926	0.565627	AT3G42924	AT3G42924	0.00251524
Average WUE	3	15020081	Chr3_15020081	C	T	0.092	0.0683982	0.119926	0.565627	TA1	AT3G42960	0.00251524
Average WUE	1	11058511	Chr1_11058511	T	C	0.077	-0.0580826	0.101359	0.565882	AT1G31000	AT1G31000	0.00253907
Average WUE	1	21696577	Chr1_21696577	C	G	0.138	0.056334	0.0993154	0.567664	AT1G58400	AT1G58400	0.00248792
Average WUE	4	989385	Chr4_989385	T	C	0.454	-0.0467965	0.0827127	0.568827	AT4G02250	AT4G02250	0.00247524
Average WUE	5	7894418	Chr5_7894418	A	C	0.077	0.068773	0.121876	0.569346	AT5G23430	AT5G23430	0.00246228
Average WUE	3	6445376	Chr3_6445376	A	T	0.069	-0.0790827	0.139795	0.569838	AT3G18720	AT3G18720	0.00247464
Average WUE	4	15906749	Chr4_15906749	A	T	0.1	0.0693489	0.122963	0.570219	GAMMA-VPE	AT4G32940	0.00245962
Average WUE	5	14910301	Chr5_14910301	C	G	0.3	-0.0528682	0.0941487	0.571558	AT5G37540	AT5G37540	0.00243842
Average WUE	3	4645762	Chr3_4645762	T	G	0.123	0.05381	0.0953586	0.571871	CID4	AT3G14010	0.00246233
Average WUE	3	4694428	Chr3_4694428	T	A	0.123	0.05381	0.0953586	0.571871	GLO3	AT3G14150	0.00246233
Average WUE	3	4875058	Chr3_4875058	T	C	0.123	0.05381	0.0953586	0.571871	AT3G14517	AT3G14517	0.00246233
Average WUE	1	29337713	Chr1_29337713	C	A	0.054	-0.0808845	0.144227	0.572075	AT1G78020	AT1G78020	0.00243216
Average WUE	4	12553604	Chr4_12553604	T	C	0.392	-0.0449626	0.0795107	0.572159	SHD	AT4G24190	0.00247279
Average WUE	1	1198186	Chr1_1198186	G	T	0.062	-0.0775948	0.138435	0.572325	AT1G04430	AT1G04430	0.00242954
Average WUE	3	8609927	Chr3_8609927	A	G	0.054	0.0926898	0.165974	0.573662	RBG4	AT3G23830	0.00241181
Average WUE	3	8651412	Chr3_8651412	A	G	0.054	0.0926898	0.165974	0.573662	AT3G23930	AT3G23930	0.00241181
Average WUE	3	8870704	Chr3_8870704	A	G	0.054	0.0926898	0.165974	0.573662	HCF101	AT3G24430	0.00241181
Average WUE	3	8893547	Chr3_8893547	G	A	0.054	0.0926898	0.165974	0.573662	AT3G24460	AT3G24460	0.00241181
Average WUE	3	8893548	Chr3_8893548	A	T	0.054	0.0926898	0.165974	0.573662	AT3G24460	AT3G24460	0.00241181
Average WUE	3	8997676	Chr3_8997676	G	C	0.054	0.0926898	0.165974	0.573662	ABI3	AT3G24650	0.00241181
Average WUE	5	23997142	Chr5_23997142	A	G	0.454	-0.0411738	0.0736307	0.574008	AT5G59540	AT5G59540	0.00241815
Average WUE	4	1411752	Chr4_1411752	G	A	0.431	-0.0463471	0.0833563	0.575376	AT4G03200	AT4G03200	0.00239077
Average WUE	3	18366434	Chr3_18366434	A	G	0.385	-0.0461009	0.0825713	0.575703	AT3G49540	AT3G49540	0.00241058
Average WUE	1	11727061	Chr1_11727061	T	C	0.254	0.0453129	0.0818968	0.577171	NPF7.3-AT1G32460	AT1G32450-AT1G32460	0.00236751
Average WUE	2	9145448	Chr2_9145448	T	G	0.238	0.0524963	0.0946388	0.577201	AT2G21385	AT2G21385	0.00237955
Average WUE	1	9530397	Chr1_9530397	C	A	0.1	-0.0538248	0.0971283	0.57733	AT1G27430	AT1G27430	0.00237493
Average WUE	1	9569529	Chr1_9569529	G	A	0.1	-0.0538248	0.0971283	0.57733	AT1G27540	AT1G27540	0.00237493
Average WUE	5	21660011	Chr5_21660011	G	C	0.223	0.0494359	0.0893487	0.577415	AT5G53390	AT5G53390	0.00236749
Average WUE	5	21795669	Chr5_21795669	A	G	0.223	0.0494359	0.0893487	0.577415	GRF7	AT5G53660	0.00236749
Average WUE	2	3039553	Chr2_3039553	T	C	0.123	-0.0790274	0.143085	0.577797	AT2G07310	AT2G07310	0.00235914
Average WUE	2	3813991	Chr2_3813991	A	G	0.123	-0.0790274	0.143085	0.577797	AT2G10040	AT2G10040	0.00235914
Average WUE	2	4145065	Chr2_4145065	T	A	0.123	-0.0790274	0.143085	0.577797	MIR396A	AT2G10606	0.00235914
Average WUE	2	4235319	Chr2_4235319	A	C	0.123	-0.0790274	0.143085	0.577797	AT2G10780	AT2G10780	0.00235914
Average WUE	2	4767970	Chr2_4767970	T	A	0.123	-0.0790274	0.143085	0.577797	AT2G11830	AT2G11830	0.00235914
Average WUE	1	24771973	Chr1_24771973	T	A	0.462	0.0475959	0.0860011	0.577893	CML23	AT1G66400	0.00236871
Average WUE	3	20344681	Chr3_20344681	C	T	0.269	0.0444511	0.0806664	0.578894	AT3G54910	AT3G54910	0.00234838
Average WUE	3	20355884	Chr3_20355884	T	C	0.269	0.0444511	0.0806664	0.578894	AT3G54940	AT3G54940	0.00234838
Average WUE	5	8670521	Chr5_8670521	A	G	0.054	0.0810914	0.147097	0.579055	CYP71B13	AT5G25140	0.00235032
Average WUE	5	8715658	Chr5_8715658	A	G	0.054	0.0810914	0.147097	0.579055	AT5G25200	AT5G25200	0.00235032
Average WUE	3	16513104	Chr3_16513104	T	G	0.438	0.047807	0.0869719	0.579397	LAS1	AT3G45130	0.00233679
Average WUE	5	16948724	Chr5_16948724	A	T	0.238	0.0560092	0.102034	0.580101	AT5G42390	AT5G42390	0.00233037
Average WUE	5	17157527	Chr5_17157527	A	G	0.238	0.0560092	0.102034	0.580101	AT5G42770	AT5G42770	0.00233037
Average WUE	2	276235	Chr2_276235	A	G	0.385	-0.0502599	0.0918268	0.582344	AT2G01610	AT2G01610	0.0023169
Average WUE	2	472012	Chr2_472012	G	C	0.385	-0.0502599	0.0918268	0.582344	GAD3	AT2G02000	0.0023169
Average WUE	4	5290914	Chr4_5290914	T	C	0.108	-0.0492157	0.0901754	0.582656	GTA02	AT4G08350	0.00230377
Average WUE	3	4381911	Chr3_4381911	A	G	0.062	0.0819757	0.15137	0.585255	TBP1	AT3G13445	0.00226837
Average WUE	5	17169626	Chr5_17169626	A	T	0.392	0.0504992	0.0932534	0.585496	U2AF35B	AT5G42820	0.00226811
Average WUE	3	4008917	Chr3_4008917	T	C	0.385	0.0477479	0.0885547	0.586864	DRT100	AT3G12610	0.00224863
Average WUE	4	8649044	Chr4_8649044	G	T	0.346	0.0401993	0.0745736	0.58721	ATXR3	AT4G15180	0.0022475
Average WUE	1	21071597	Chr1_21071597	T	C	0.154	0.0544395	0.101177	0.587779	AT1G56270	AT1G56270	0.00223924
Average WUE	1	19553350	Chr1_19553350	A	G	0.246	0.0447569	0.0838427	0.590676	AT1G52470	AT1G52470	0.00220415
Average WUE	2	10117050	Chr2_10117050	A	G	0.246	-0.0471476	0.0882207	0.591058	BLH4	AT2G23760	0.00220916
Average WUE	3	2784041	Chr3_2784041	A	G	0.115	0.055295	0.103314	0.591401	DEX1	AT3G09090	0.00221566
Average WUE	3	2784281	Chr3_2784281	A	G	0.115	0.055295	0.103314	0.591401	AT3G09080	AT3G09080	0.00221566
Average WUE	3	2786882	Chr3_2786882	G	A	0.115	0.055295	0.103314	0.591401	AT3G09085	AT3G09085	0.00221566
Average WUE	3	3023877	Chr3_3023877	C	G	0.115	0.055295	0.103314	0.591401	AT3G09850	AT3G09850	0.00221566
Average WUE	2	7829954	Chr2_7829954	A	C	0.2	0.0626991	0.117834	0.591862	TAF14	AT2G18000	0.00218998
Average WUE	2	8125078	Chr2_8125078	T	G	0.2	0.0626991	0.117834	0.591862	CBP60C	AT2G18750	0.00218998
Average WUE	1	23028679	Chr1_23028679	A	G	0.369	0.0462835	0.0870821	0.592692	AT1G62305	AT1G62305	0.00218502
Average WUE	1	12443861	Chr1_12443861	T	C	0.285	0.045167	0.0851076	0.593136	ARF13	AT1G34170	0.00217856
Average WUE	1	12450649	Chr1_12450649	G	A	0.285	0.045167	0.0851076	0.593136	ARF13	AT1G34170	0.00217856
Average WUE	2	18140270	Chr2_18140270	G	A	0.054	0.0865862	0.163695	0.594069	MPK6	AT2G43790	0.00216418
Average WUE	2	18212910	Chr2_18212910	A	G	0.054	0.0865862	0.163695	0.594069	AT2G43990	AT2G43990	0.00216418
Average WUE	2	18427096	Chr2_18427096	G	T	0.054	0.0865862	0.163695	0.594069	AT2G44660	AT2G44660	0.00216418
Average WUE	2	18819846	Chr2_18819846	T	C	0.054	0.0865862	0.163695	0.594069	LPEAT2	AT2G45670	0.00216418
Average WUE	2	18919560	Chr2_18919560	A	G	0.054	0.0865862	0.163695	0.594069	CYP86A8	AT2G45970	0.00216418
Average WUE	2	19221907	Chr2_19221907	G	A	0.054	0.0865862	0.163695	0.594069	NAC043	AT2G46770	0.00216418
Average WUE	4	2076618	Chr4_2076618	C	T	0.423	-0.0482891	0.091296	0.594169	AT4G04293	AT4G04293	0.00216403
Average WUE	3	21687786	Chr3_21687786	T	A	0.515	-0.0387095	0.0732109	0.594243	AT3G58630	AT3G58630	0.00216248
Average WUE	1	11613496	Chr1_11613496	T	C	0.415	0.0404733	0.0763755	0.594288	RCD1	AT1G32230	0.00217218
Average WUE	5	26975144	Chr5_26975144	C	T	0.415	-0.0401495	0.0758885	0.594332	AT5G67640	AT5G67640	0.00216509
Average WUE	2	5555750	Chr2_5555750	C	T	0.062	0.077185	0.146016	0.594347	AT2G13380	AT2G13380	0.00216141
Average WUE	5	26050406	Chr5_26050406	C	T	0.154	0.0443675	0.0835187	0.595357	PUB38	AT5G65200	0.00218286
Average WUE	1	21241022	Chr1_21241022	A	T	0.338	-0.0430826	0.081856	0.59612	LIP4	AT1G56670	0.0021428
Average WUE	2	2836048	Chr2_2836048	T	C	0.4	-0.0539596	0.102644	0.59615	AT2G06922	AT2G06922	0.00213771
Average WUE	2	3028637	Chr2_3028637	A	G	0.4	-0.0539596	0.102644	0.59615	AT2G07270	AT2G07270	0.00213771
Average WUE	2	4113815	Chr2_4113815	T	C	0.4	-0.0539596	0.102644	0.59615	AT2G10560	AT2G10560	0.00213771
Average WUE	4	186382	Chr4_186382	G	C	0.485	-0.0381187	0.0728091	0.597841	PIP1.4	AT4G00430	0.00212027
Average WUE	1	1973965	Chr1_1973965	G	A	0.254	0.0463683	0.0883707	0.598263	AT1G06475	AT1G06475	0.00212966
Average WUE	2	9344866	Chr2_9344866	A	G	0.2	-0.0597777	0.114595	0.599686	AT2G21920	AT2G21920	0.00210496
Average WUE	2	9398591	Chr2_9398591	A	T	0.2	-0.0597777	0.114595	0.599686	AT2G22122	AT2G22122	0.00210496
Average WUE	1	10222624	Chr1_10222624	G	T	0.531	0.0405785	0.0779793	0.600767	AT1G29240	AT1G29240	0.00209476
Average WUE	5	8122769	Chr5_8122769	A	G	0.069	0.0648417	0.124983	0.600841	SLAH3	AT5G24030	0.00208216
Average WUE	4	15281473	Chr4_15281473	T	C	0.438	0.0405632	0.0780234	0.601304	AT4G31520	AT4G31520	0.00209082
Average WUE	3	6928085	Chr3_6928085	C	T	0.392	-0.0450885	0.0870698	0.601854	AT3G19900	AT3G19900	0.00207446
Average WUE	5	6619615	Chr5_6619615	C	G	0.485	0.047415	0.0916622	0.602205	GNL2	AT5G19610	0.00206996
Average WUE	5	35105	Chr5_35105	G	A	0.4	0.0366517	0.0708337	0.602564	AT5G01100	AT5G01100	0.00207118
Average WUE	3	14279307	Chr3_14279307	T	C	0.469	0.0441724	0.0857177	0.603433	AT3G42090	AT3G42090	0.00205437
Average WUE	3	21496444	Chr3_21496444	C	T	0.377	-0.0403241	0.0783371	0.603911	AT3G58050	AT3G58050	0.00204981
Average WUE	3	21559661	Chr3_21559661	C	A	0.377	-0.0403241	0.0783371	0.603911	AT3G58193	AT3G58193	0.00204981
Average WUE	3	21559662	Chr3_21559662	A	C	0.377	-0.0403241	0.0783371	0.603911	AT3G58193	AT3G58193	0.00204981
Average WUE	3	7164081	Chr3_7164081	T	C	0.162	-0.065206	0.125847	0.604077	GDPDL5	AT3G20520	0.00207681
Average WUE	3	7186013	Chr3_7186013	A	G	0.162	-0.065206	0.125847	0.604077	PDIL5-3	AT3G20560	0.00207681
Average WUE	5	16248078	Chr5_16248078	A	G	0.092	-0.0560284	0.109044	0.604735	AT5G40570	AT5G40570	0.00204239
Average WUE	1	10508266	Chr1_10508266	G	A	0.185	-0.0440082	0.0853458	0.605479	AT1G29980	AT1G29980	0.00205693
Average WUE	1	10974447	Chr1_10974447	A	G	0.185	-0.0440082	0.0853458	0.605479	PUP4	AT1G30840	0.00205693
Average WUE	5	17745293	Chr5_17745293	T	A	0.077	0.0589301	0.115057	0.606131	ckl7	AT5G44100	0.00202944
Average WUE	4	11557652	Chr4_11557652	T	C	0.423	0.0465756	0.0911302	0.60659	BGLU47	AT4G21760	0.00202081
Average WUE	5	21777715	Chr5_21777715	A	T	0.138	-0.0575744	0.113215	0.607937	AT5G53610	AT5G53610	0.00200075
Average WUE	5	21934030	Chr5_21934030	T	C	0.138	-0.0575744	0.113215	0.607937	AT5G54050	AT5G54050	0.00200075
Average WUE	1	5167522	Chr1_5167522	A	G	0.254	0.0435714	0.0863055	0.6108	AT1G14990	AT1G14990	0.00197188
Average WUE	1	5318975	Chr1_5318975	T	C	0.254	0.0435714	0.0863055	0.6108	AT1G15480	AT1G15480	0.00197188
Average WUE	1	5427251	Chr1_5427251	T	C	0.254	0.0435714	0.0863055	0.6108	AT1G15757	AT1G15757	0.00197188
Average WUE	2	16218950	Chr2_16218950	T	A	0.085	0.0503841	0.1	0.612004	AT2G38800	AT2G38800	0.00196401
Average WUE	2	16663523	Chr2_16663523	C	G	0.085	0.0503841	0.1	0.612004	AT2G39920	AT2G39920	0.00196401
Average WUE	2	16828337	Chr2_16828337	A	C	0.077	0.0624883	0.124161	0.612012	AT2G40280	AT2G40280	0.00195968
Average WUE	4	872069	Chr4_872069	G	C	0.446	-0.0425946	0.0849231	0.613503	AT4G01990	AT4G01990	0.00194635
Average WUE	1	18175551	Chr1_18175551	G	T	0.354	0.0396355	0.0790719	0.613832	COL8	AT1G49130	0.00194397
Average WUE	5	8360991	Chr5_8360991	C	T	0.292	0.0466193	0.093192	0.614508	APRR5	AT5G24470	0.00193617
Average WUE	5	8379183	Chr5_8379183	G	T	0.292	0.0466193	0.093192	0.614508	DMR6	AT5G24530	0.00193617
Average WUE	5	8392163	Chr5_8392163	G	A	0.292	0.0466193	0.093192	0.614508	BGLU32	AT5G24550	0.00193617
Average WUE	3	8748061	Chr3_8748061	T	C	0.246	0.0499977	0.10015	0.615046	AT3G24200	AT3G24200	0.00192828
Average WUE	3	8873019	Chr3_8873019	A	G	0.246	0.0499977	0.10015	0.615046	HCF101	AT3G24430	0.00192828
Average WUE	5	24624963	Chr5_24624963	G	A	0.354	0.036447	0.0735368	0.61757	SNAP33	AT5G61210	0.00190063
Average WUE	1	6467961	Chr1_6467961	C	T	0.438	-0.0404982	0.0824107	0.620315	AGL65	AT1G18750	0.00186854
Average WUE	1	9127552	Chr1_9127552	T	C	0.454	0.0419651	0.0855645	0.62139	AT1G26380	AT1G26380	0.0018612
Average WUE	2	14592893	Chr2_14592893	A	T	0.131	0.0454632	0.0927665	0.621571	PID	AT2G34650	0.00185841
Average WUE	5	20656234	Chr5_20656234	T	A	0.185	0.0443288	0.090392	0.621738	AT5G50780	AT5G50780	0.00186086
Average WUE	5	20743393	Chr5_20743393	T	C	0.185	0.0443288	0.090392	0.621738	AT5G51000	AT5G51000	0.00186086
Average WUE	5	20835803	Chr5_20835803	A	G	0.185	0.0443288	0.090392	0.621738	PUB53	AT5G51270	0.00186086
Average WUE	5	20836138	Chr5_20836138	A	G	0.185	0.0443288	0.090392	0.621738	PUB53	AT5G51270	0.00186086
Average WUE	1	6554708	Chr1_6554708	T	A	0.231	-0.0454727	0.0929542	0.621931	GLP1	AT1G18970	0.0018517
Average WUE	1	6630115	Chr1_6630115	A	G	0.231	-0.0454727	0.0929542	0.621931	ARF19	AT1G19220	0.0018517
Average WUE	1	6653752	Chr1_6653752	C	T	0.231	-0.0454727	0.0929542	0.621931	AT1G19240	AT1G19240	0.0018517
Average WUE	5	10596781	Chr5_10596781	T	C	0.054	0.0737372	0.150733	0.62196	AT5G28600	AT5G28600	0.00185167
Average WUE	5	11074754	Chr5_11074754	T	C	0.054	0.0737372	0.150733	0.62196	AT5G29036	AT5G29036	0.00185167
Average WUE	5	12922969	Chr5_12922969	T	C	0.054	0.0737372	0.150733	0.62196	AT5G34581	AT5G34581	0.00185167
Average WUE	5	22404364	Chr5_22404364	A	C	0.192	0.0464808	0.0950467	0.622193	PXG2	AT5G55240	0.00185045
Average WUE	5	22451982	Chr5_22451982	G	A	0.192	0.0464808	0.0950467	0.622193	EDM2	AT5G55390	0.00185045
Average WUE	3	14962788	Chr3_14962788	G	T	0.185	0.055125	0.112583	0.622354	AT3G42883	AT3G42883	0.00185505
Average WUE	4	15457774	Chr4_15457774	C	A	0.054	0.0619916	0.126864	0.622568	CYP82C2	AT4G31970	0.00184754
Average WUE	4	15919355	Chr4_15919355	A	C	0.054	0.0619916	0.126864	0.622568	ATH1	AT4G32980	0.00184754
Average WUE	4	6267055	Chr4_6267055	A	T	0.254	-0.0527192	0.107963	0.622659	AT4G10000	AT4G10000	0.001845
Average WUE	1	2118976	Chr1_2118976	C	A	0.285	-0.0394679	0.0809173	0.62301	AT1G06890	AT1G06890	0.00184084
Average WUE	1	145311	Chr1_145311	T	A	0.062	-0.0900266	0.185193	0.623956	ETC1	AT1G01380	0.00182855
Average WUE	1	145710	Chr1_145710	G	A	0.062	-0.0900266	0.185193	0.623956	ETC1	AT1G01380	0.00182855
Average WUE	1	1570193	Chr1_1570193	T	G	0.062	-0.0900266	0.185193	0.623956	KMS2	AT1G05360	0.00182855
Average WUE	1	1673312	Chr1_1673312	G	A	0.062	-0.0900266	0.185193	0.623956	AT1G05600	AT1G05600	0.00182855
Average WUE	1	1739336	Chr1_1739336	G	C	0.062	-0.0900266	0.185193	0.623956	DGL	AT1G05800	0.00182855
Average WUE	1	190461	Chr1_190461	T	C	0.062	-0.0900266	0.185193	0.623956	RVE3	AT1G01520	0.00182855
Average WUE	1	1943259	Chr1_1943259	T	G	0.062	-0.0900266	0.185193	0.623956	AT1G06360	AT1G06360	0.00182855
Average WUE	1	1985723	Chr1_1985723	C	T	0.062	-0.0900266	0.185193	0.623956	CALS7	AT1G06490	0.00182855
Average WUE	1	201395	Chr1_201395	A	G	0.062	-0.0900266	0.185193	0.623956	BPS1	AT1G01550	0.00182855
Average WUE	1	24018	Chr1_24018	T	G	0.062	-0.0900266	0.185193	0.623956	DCL1	AT1G01040	0.00182855
Average WUE	1	256628	Chr1_256628	G	A	0.062	-0.0900266	0.185193	0.623956	ATPRD3	AT1G01690	0.00182855
Average WUE	1	2672863	Chr1_2672863	A	T	0.062	-0.0900266	0.185193	0.623956	CRT3	AT1G08450	0.00182855
Average WUE	1	280201	Chr1_280201	T	C	0.062	-0.0900266	0.185193	0.623956	AT1G01770	AT1G01770	0.00182855
Average WUE	1	443607	Chr1_443607	A	C	0.062	-0.0900266	0.185193	0.623956	NAC005	AT1G02250	0.00182855
Average WUE	1	472309	Chr1_472309	G	C	0.062	-0.0900266	0.185193	0.623956	AT1G02360	AT1G02360	0.00182855
Average WUE	4	1557830	Chr4_1557830	A	G	0.062	-0.0900266	0.185193	0.623956	RMA1	AT4G03510	0.00182855
Average WUE	4	2725653	Chr4_2725653	T	C	0.062	-0.0900266	0.185193	0.623956	AGD13	AT4G05330	0.00182855
Average WUE	1	12279058	Chr1_12279058	A	G	0.1	-0.0796134	0.164195	0.624842	AT1G33820	AT1G33820	0.00181917
Average WUE	1	12415782	Chr1_12415782	C	T	0.1	-0.0796134	0.164195	0.624842	AT1G34095	AT1G34095	0.00181917
Average WUE	1	12471371	Chr1_12471371	A	G	0.1	-0.0796134	0.164195	0.624842	AT1G34230	AT1G34230	0.00181917
Average WUE	1	12602936	Chr1_12602936	T	C	0.1	-0.0796134	0.164195	0.624842	AT1G34470	AT1G34470	0.00181917
Average WUE	1	13082533	Chr1_13082533	T	C	0.1	-0.0796134	0.164195	0.624842	HOS10	AT1G35515	0.00181917
Average WUE	1	13111206	Chr1_13111206	A	G	0.1	-0.0796134	0.164195	0.624842	ARF14	AT1G35540	0.00181917
Average WUE	1	13120032	Chr1_13120032	T	C	0.1	-0.0796134	0.164195	0.624842	TCP23	AT1G35560	0.00181917
Average WUE	1	16069284	Chr1_16069284	C	A	0.1	-0.0796134	0.164195	0.624842	AT1G42705	AT1G42705	0.00181917
Average WUE	1	16129731	Chr1_16129731	C	T	0.1	-0.0796134	0.164195	0.624842	GAPB	AT1G42970	0.00181917
Average WUE	1	16318644	Chr1_16318644	T	C	0.1	-0.0796134	0.164195	0.624842	AT1G43260	AT1G43260	0.00181917
Average WUE	1	16615157	Chr1_16615157	A	G	0.1	-0.0796134	0.164195	0.624842	SEU	AT1G43850	0.00181917
Average WUE	1	17335348	Chr1_17335348	A	G	0.1	-0.0796134	0.164195	0.624842	AT1G47280	AT1G47280	0.00181917
Average WUE	1	17846580	Chr1_17846580	C	T	0.1	-0.0796134	0.164195	0.624842	AT1G48300	AT1G48300	0.00181917
Average WUE	1	18106366	Chr1_18106366	C	T	0.1	-0.0796134	0.164195	0.624842	ENODL6	AT1G48940	0.00181917
Average WUE	1	18287042	Chr1_18287042	T	C	0.1	-0.0796134	0.164195	0.624842	AT1G49405	AT1G49405	0.00181917
Average WUE	5	20196057	Chr5_20196057	A	G	0.154	0.0430607	0.0889953	0.62582	AT5G49710	AT5G49710	0.00181155
Average WUE	2	3936494	Chr2_3936494	G	A	0.138	-0.0561239	0.116167	0.626369	AT2G10256	AT2G10256	0.00180615
Average WUE	1	28540353	Chr1_28540353	G	A	0.392	0.0471202	0.0977034	0.627117	AT1G76050	AT1G76050	0.00179979
Average WUE	1	17640383	Chr1_17640383	T	C	0.462	-0.0393954	0.0819301	0.627788	AtRLP7	AT1G47890	0.00178911
Average WUE	1	9268036	Chr1_9268036	T	C	0.062	0.0727619	0.151176	0.627795	AT1G26771	AT1G26771	0.00179255
Average WUE	3	13979943	Chr3_13979943	C	T	0.5	0.046827	0.09749	0.628094	AT3G33160	AT3G33160	0.00178528
Average WUE	2	4598032	Chr2_4598032	A	G	0.415	-0.0460883	0.0960709	0.628887	AT2G11480	AT2G11480	0.00178087
Average WUE	5	26242911	Chr5_26242911	T	C	0.477	0.0353472	0.0738948	0.630033	BHLH93	AT5G65640	0.00177061
Average WUE	4	1387853	Chr4_1387853	C	T	0.415	-0.0429748	0.0900328	0.63056	AT4G03130	AT4G03130	0.00176307
Average WUE	5	7915230	Chr5_7915230	C	A	0.392	0.0386301	0.0810631	0.631002	AT5G23480	AT5G23480	0.00175733
Average WUE	5	7918177	Chr5_7918177	T	C	0.392	0.0386301	0.0810631	0.631002	AT5G23480	AT5G23480	0.00175733
Average WUE	3	17289724	Chr3_17289724	A	T	0.077	0.0565342	0.118944	0.631852	AT3G46950	AT3G46950	0.0017482
Average WUE	3	17584520	Chr3_17584520	A	G	0.077	0.0565342	0.118944	0.631852	MAG2	AT3G47700	0.0017482
Average WUE	3	17851870	Chr3_17851870	G	T	0.077	0.0565342	0.118944	0.631852	AT3G48230	AT3G48230	0.0017482
Average WUE	1	5695617	Chr1_5695617	T	C	0.392	-0.0374571	0.0788574	0.631862	AT1G16670	AT1G16670	0.00174596
Average WUE	2	11340369	Chr2_11340369	T	C	0.069	0.0691956	0.145573	0.632248	SPX2	AT2G26660	0.00174843
Average WUE	2	11640162	Chr2_11640162	T	C	0.069	0.0691956	0.145573	0.632248	BLH5	AT2G27220	0.00174843
Average WUE	2	11911523	Chr2_11911523	A	G	0.069	0.0691956	0.145573	0.632248	CKS1	AT2G27960	0.00174843
Average WUE	3	11743765	Chr3_11743765	T	C	0.062	-0.0578795	0.122004	0.632668	AT3G29970	AT3G29970	0.00174162
Average WUE	3	3743419	Chr3_3743419	T	C	0.208	-0.0558849	0.117763	0.632942	AT3G11850	AT3G11850	0.0017427
Average WUE	3	3827693	Chr3_3827693	A	G	0.208	-0.0558849	0.117763	0.632942	AT3G12020	AT3G12020	0.0017427
Average WUE	3	3877872	Chr3_3877872	G	C	0.208	-0.0558849	0.117763	0.632942	AT3G12143	AT3G12143	0.0017427
Average WUE	3	3888989	Chr3_3888989	T	C	0.208	-0.0558849	0.117763	0.632942	NEK7	AT3G12200	0.0017427
Average WUE	3	4020319	Chr3_4020319	T	A	0.208	-0.0558849	0.117763	0.632942	emb2742	AT3G12670	0.0017427
Average WUE	3	4022814	Chr3_4022814	T	C	0.208	-0.0558849	0.117763	0.632942	emb2742	AT3G12670	0.0017427
Average WUE	3	4108831	Chr3_4108831	G	A	0.208	-0.0558849	0.117763	0.632942	AT3G12910	AT3G12910	0.0017427
Average WUE	3	4170001	Chr3_4170001	A	G	0.208	-0.0558849	0.117763	0.632942	AT3G13020	AT3G13020	0.0017427
Average WUE	3	4204162	Chr3_4204162	C	G	0.208	-0.0558849	0.117763	0.632942	ABCC6	AT3G13090	0.0017427
[truncated: 4,294 more rows]

## Sheet: Figure 4B
Figure 4B. Principal Component Analysis (PCA) of genomic data within Santo Antao Arabidopsis population. PCs are shown here with the percentage and cumulative percentage of each PC
SeqID	Population	Group	Color	PC1	PC2	PC3
2876_AL	Santo Antao	Lombo de Figueira	#C20088	-0.068833	-0.112462	-0.0206849
22615	Santo Antao	Lombo de Figueira	#C20088	-0.0464874	-0.106665	-0.0322373
13583	Santo Antao	Lombo de Figueira	#C20088	-0.0423284	-0.108162	-0.0381327
13582	Santo Antao	Lombo de Figueira	#C20088	-0.0403316	-0.102083	-0.0359529
3968_A	Santo Antao	Lombo de Figueira	#C20088	-0.111016	-0.12991	-0.00671439
3968_B	Santo Antao	Lombo de Figueira	#C20088	-0.158084	-0.186641	-0.00720502
3968_C	Santo Antao	Lombo de Figueira	#C20088	-0.106067	-0.117694	-0.00784711
22628	Santo Antao	Pico da Cruz	#2BCE48	0.06592	-0.000140256	-0.0094249
2876_AM	Santo Antao	Pico da Cruz	#2BCE48	0.00613813	0.0307965	-0.0186124
22637	Santo Antao	Pico da Cruz	#2BCE48	0.0304039	-0.0165424	-0.0209308
22619	Santo Antao	Pico da Cruz	#2BCE48	0.0294982	0.0148298	-0.023168
27158	Santo Antao	Pico da Cruz	#2BCE48	0.0155731	0.0569664	-0.0689175
15673	Santo Antao	Pico da Cruz	#2BCE48	0.0199207	-0.00730526	-0.0421607
15671	Santo Antao	Pico da Cruz	#2BCE48	0.0449944	0.00605603	-0.0260567
15672	Santo Antao	Pico da Cruz	#2BCE48	0.0207668	-0.0100636	-0.0425015
3541_H	Santo Antao	Pico da Cruz	#2BCE48	0.000104413	0.0270087	-0.0140607
3541_N	Santo Antao	Pico da Cruz	#2BCE48	0.00194454	0.0322588	-0.0187398
3619_P	Santo Antao	Pico da Cruz	#2BCE48	0.00113267	0.031283	-0.0173541
2876_AN	Santo Antao	Espongeiro	yellow4	0.0388841	0.0103683	-0.00633565
22620	Santo Antao	Espongeiro	yellow4	0.0260688	-0.00131106	-0.0410012
22642	Santo Antao	Espongeiro	yellow4	0.0265657	-0.000822882	-0.0222954
22623	Santo Antao	Espongeiro	yellow4	0.0433766	-0.000238176	-0.0266787
2876_AO	Santo Antao	Espongeiro	yellow4	0.00755375	0.0156551	-0.0208121
15674	Santo Antao	Espongeiro	yellow4	0.0376656	0.0134071	-0.0412942
35517	Santo Antao	Espongeiro	yellow4	0.0529574	0.00450649	-0.0102448
16293	Santo Antao	Espongeiro	yellow4	0.0608106	0.00162915	-0.0287147
2876_AP	Santo Antao	Espongeiro	yellow4	0.00824307	-0.00880719	-0.00428431
27169	Santo Antao	Espongeiro	yellow4	0.0184164	-0.0131974	-0.0163736
27174	Santo Antao	Espongeiro	yellow4	0.0341814	0.0132178	-0.0218599
27181	Santo Antao	Espongeiro	yellow4	0.0372705	0.0182664	-0.0162165
16151	Santo Antao	Espongeiro	yellow4	0.0357422	0.0113977	-0.0370517
27182	Santo Antao	Espongeiro	yellow4	0.0299731	0.011643	-0.0303749
27175	Santo Antao	Espongeiro	yellow4	0.0299015	0.0118953	-0.030965
27170	Santo Antao	Espongeiro	yellow4	0.00495834	-0.000699932	-0.0232631
27160	Santo Antao	Espongeiro	yellow4	0.0344413	0.0147856	-0.020157
35516	Santo Antao	Espongeiro	yellow4	-0.00260079	-0.0237325	-0.0310911
2876_D	Santo Antao	Espongeiro	yellow4	0.0500019	0.0035513	0.00295422
27161	Santo Antao	Espongeiro	yellow4	0.0592768	-0.00115895	-0.00867161
27162	Santo Antao	Espongeiro	yellow4	0.0573893	-0.000906005	-0.00856911
15675	Santo Antao	Espongeiro	yellow4	0.0700978	-0.00381352	-0.0188372
27180	Santo Antao	Espongeiro	yellow4	0.0304378	0.0172592	-0.033531
2876_W	Santo Antao	Espongeiro	yellow4	0.0285082	0.00922396	-0.0139021
22631	Santo Antao	Espongeiro	yellow4	0.062832	-0.00467675	-0.00923797
22616	Santo Antao	Espongeiro	yellow4	0.0103635	0.016491	-0.0420073
22641	Santo Antao	Espongeiro	yellow4	0.0104611	0.015905	-0.0404787
22609	Santo Antao	Espongeiro	yellow4	0.0411427	-0.0104404	0.021483
20681	Santo Antao	Espongeiro	yellow4	0.0569149	-0.00376424	-0.00894121
20682	Santo Antao	Espongeiro	yellow4	0.0550187	-0.00337895	-0.0111011
22013	Santo Antao	Espongeiro	yellow4	0.0597609	0.000754486	-0.00796675
22622	Santo Antao	Espongeiro	yellow4	0.0436062	0.0028467	-0.0242275
22634	Santo Antao	Espongeiro	yellow4	0.0293062	0.0111802	0.0966021
22636	Santo Antao	Espongeiro	yellow4	0.0287314	0.0115156	0.0966078
2876_C	Santo Antao	Espongeiro	yellow4	0.0500079	-2.69248e-05	0.00145126
2876_O	Santo Antao	Espongeiro	yellow4	0.0696351	-0.000835123	0.00066218
2876_N	Santo Antao	Espongeiro	yellow4	0.0501241	-0.000735201	0.00122591
2876_M	Santo Antao	Espongeiro	yellow4	0.0567962	-0.00123567	0.000350033
2876_R	Santo Antao	Espongeiro	yellow4	0.0285488	0.00977435	-0.0207049
2876_AB	Santo Antao	Espongeiro	yellow4	0.0271938	0.00985279	-0.0194513
2876_F	Santo Antao	Espongeiro	yellow4	0.0442494	0.0118368	-0.0332285
2876_E	Santo Antao	Espongeiro	yellow4	0.0655134	0.0124549	-0.0155674
2876_X	Santo Antao	Espongeiro	yellow4	0.0230228	0.00789161	-0.0474752
2876_A	Santo Antao	Espongeiro	yellow4	0.0518565	0.00467992	0.00310123
2876_S	Santo Antao	Espongeiro	yellow4	0.0226131	0.0135943	-0.01774
2876_G	Santo Antao	Espongeiro	yellow4	0.0698035	0.00464781	0.0310578
2876_AR	Santo Antao	Espongeiro	yellow4	0.0469204	0.00451977	0.00308258
2876_AS	Santo Antao	Espongeiro	yellow4	0.0480322	0.00469962	0.00304837
20686	Santo Antao	Espongeiro	yellow4	0.0554458	5.28084e-05	-0.00653653
20684	Santo Antao	Espongeiro	yellow4	0.0450479	0.00821312	-0.0106756
20685	Santo Antao	Espongeiro	yellow4	0.0553833	0.000194446	-0.00730667
2876_K	Santo Antao	Espongeiro	yellow4	0.0501182	0.00400102	0.00368199
2876_Q	Santo Antao	Espongeiro	yellow4	0.0516077	0.00450512	0.00207916
2876_L	Santo Antao	Espongeiro	yellow4	0.0536499	0.00501143	0.0022651
2876_J	Santo Antao	Espongeiro	yellow4	0.0546406	0.00428676	0.00261045
2876_I	Santo Antao	Espongeiro	yellow4	0.0404744	0.013681	-0.00207643
2876_H	Santo Antao	Espongeiro	yellow4	0.0494795	0.00443633	0.00314845
2876_P	Santo Antao	Espongeiro	yellow4	0.0760946	0.00632784	0.000188509
2876_B	Santo Antao	Espongeiro	yellow4	0.0405276	0.0112987	-0.000895679
22627	Santo Antao	Espongeiro	yellow4	0.0498164	0.00827856	-0.0134999
22639	Santo Antao	Espongeiro	yellow4	0.0450912	0.00496827	0.106678
20683	Santo Antao	Espongeiro	yellow4	0.0397243	0.00428833	0.0885242
22630	Santo Antao	Espongeiro	yellow4	0.0321833	-0.0188218	-0.0533572
22643	Santo Antao	Espongeiro	yellow4	0.0302958	-0.0164636	-0.0467595
27163	Santo Antao	Espongeiro	yellow4	0.0439409	-0.000430335	-0.0274157
22633	Santo Antao	Espongeiro	yellow4	0.0593004	0.00026667	-0.00840042
20687	Santo Antao	Espongeiro	yellow4	0.0553166	0.000149297	-0.00708654
2876_AA	Santo Antao	Espongeiro	yellow4	0.0773566	0.00679653	0.000533557
2876_U	Santo Antao	Espongeiro	yellow4	0.0130539	0.00320097	-0.0421298
3541_Y	Santo Antao	Cova de Paúl	#0075DC	-0.09111	0.11362	-0.0256588
3968_K	Santo Antao	Cova de Paúl	#0075DC	-0.233194	0.217189	-0.0131202
3968_L	Santo Antao	Cova de Paúl	#0075DC	-0.0623207	0.0594737	-0.0135101
3968_M	Santo Antao	Cova de Paúl	#0075DC	-0.1594	0.140571	-0.0111416
3968_N	Santo Antao	Cova de Paúl	#0075DC	-0.172265	0.154029	-0.0118782
3968_O	Santo Antao	Cova de Paúl	#0075DC	-0.153295	0.13449	-0.00914347
3968_P	Santo Antao	Cova de Paúl	#0075DC	-0.308684	0.319308	-0.0155757
3968_Q	Santo Antao	Cova de Paúl	#0075DC	-0.292792	0.291814	-0.0209394
3968_R	Santo Antao	Cova de Paúl	#0075DC	-0.138355	0.120385	-0.0109623
3968_S	Santo Antao	Cova de Paúl	#0075DC	-0.257088	0.244781	-0.00772423
3541_AF	Santo Antao	Cova de Paúl	#0075DC	-0.0822853	0.0964105	-0.0191929
3536_AE	Santo Antao	Cova de Paúl	#0075DC	-0.00737338	0.0619242	-0.0388096
3541_F	Santo Antao	Pico da Cruz	#2BCE48	0.0219948	0.0036946	-0.0141895
4073_K	Santo Antao	Pico da Cruz	#2BCE48	-0.00816901	-0.0183187	0.00573339
4073_I	Santo Antao	Pico da Cruz	#2BCE48	-0.01798	0.00286903	0.00626584
4073_J	Santo Antao	Pico da Cruz	#2BCE48	-0.0160603	0.00542387	0.00715004
3968_AM	Santo Antao	Ribeira de Poio	#F0A3FF	0.0047205	0.00731474	0.170171
3968_AN	Santo Antao	Ribeira de Poio	#F0A3FF	-0.00548293	-0.00236722	0.771038
3541_AB	Santo Antao	Ribeira de Poio	#F0A3FF	0.0378488	0.000140515	0.183981
3536_W	Santo Antao	Ribeira de Poio	#F0A3FF	0.0427454	0.000802998	0.212501
3968_AO	Santo Antao	Ribeira de Poio	#F0A3FF	0.00249666	-0.00285995	0.2854
3968_AP	Santo Antao	Ribeira de Poio	#F0A3FF	0.0153312	-0.00151046	0.00710231
3541_L	Santo Antao	Ribeira de Poio	#F0A3FF	0.0565309	-0.00126636	0.247823
3541_T	Santo Antao	Espongeiro	yellow4	0.0405427	0.0131299	-0.00188899
3968_AQ	Santo Antao	Espongeiro	yellow4	0.0113019	0.0144021	0.0173818
3968_AR	Santo Antao	Espongeiro	yellow4	0.0131723	0.0145954	0.0167708
4073_A	Santo Antao	Pico da Cruz	#2BCE48	-0.00183657	-0.00665866	0.00974897
4073_B	Santo Antao	Pico da Cruz	#2BCE48	-0.00828005	0.0166955	0.0161468
4073_C	Santo Antao	Pico da Cruz	#2BCE48	-0.0174508	-0.0203538	0.017534
4073_D	Santo Antao	Pico da Cruz	#2BCE48	-0.0120122	-0.0137061	0.0143615
4073_E	Santo Antao	Pico da Cruz	#2BCE48	-0.00697983	-0.0106464	0.0111117
3968_T	Santo Antao	Pico da Cruz	#2BCE48	-0.0446123	0.038874	-0.000185049
3968_U	Santo Antao	Pico da Cruz	#2BCE48	-0.0397461	0.036272	-0.000557442
3968_V	Santo Antao	Pico da Cruz	#2BCE48	-0.00698083	-0.0128004	0.00476392
3968_W	Santo Antao	Pico da Cruz	#2BCE48	-0.0161219	-0.01878	0.0123884
3968_X	Santo Antao	Pico da Cruz	#2BCE48	-0.0382942	0.0360479	-0.00508788
3968_Y	Santo Antao	Pico da Cruz	#2BCE48	-0.0297836	0.0285755	-0.00590372
3968_Z	Santo Antao	Pico da Cruz	#2BCE48	-0.0480119	0.0417481	-0.00522064
3968_AA	Santo Antao	Pico da Cruz	#2BCE48	-0.0395634	0.0350612	-0.00505826
3968_AB	Santo Antao	Pico da Cruz	#2BCE48	-0.0467031	0.0416105	-0.00284513
3968_AC	Santo Antao	Pico da Cruz	#2BCE48	-0.00892734	0.0165423	0.0210238
3968_AD	Santo Antao	Pico da Cruz	#2BCE48	-0.0475294	0.0444427	-0.00609882
3968_AE	Santo Antao	Pico da Cruz	#2BCE48	0.0267875	0.00572886	0.0412378
3968_AF	Santo Antao	Pico da Cruz	#2BCE48	0.0300173	0.00516679	0.0405975
3968_AG	Santo Antao	Pico da Cruz	#2BCE48	0.0239666	0.0029761	0.0256578
3968_AH	Santo Antao	Pico da Cruz	#2BCE48	0.0249918	0.00377339	0.0230743
3968_AI	Santo Antao	Pico da Cruz	#2BCE48	0.0229545	0.00212904	0.0183826
3968_AJ	Santo Antao	Pico da Cruz	#2BCE48	-0.0546806	0.0189734	0.0354258
3968_AK	Santo Antao	Pico da Cruz	#2BCE48	0.0245664	0.00254247	0.0192162
13175	Santo Antao	Espongeiro	yellow4	0.0704078	-0.000798248	-0.0226445
2876_AT	Santo Antao	Espongeiro	yellow4	0.0464968	0.00687407	-0.00155198
12911	Santo Antao	Espongeiro	yellow4	0.0652093	-0.000506071	-0.0213423
12912	Santo Antao	Espongeiro	yellow4	0.0582096	0.00221113	-0.020594
13179	Santo Antao	Espongeiro	yellow4	0.081639	-0.00121555	-0.0271099
13172	Santo Antao	Espongeiro	yellow4	0.0728386	-0.00124751	-0.0232919
13173	Santo Antao	Espongeiro	yellow4	0.0713509	-0.000940152	-0.0223041
13183	Santo Antao	Espongeiro	yellow4	0.0587133	-0.00170644	-0.0184154
12914	Santo Antao	Espongeiro	yellow4	0.0480792	0.00905756	-0.0285982
2876_AK	Santo Antao	Espongeiro	yellow4	0.0328184	0.0186193	-0.00987933
12766	Santo Antao	Espongeiro	yellow4	0.0492472	0.00915646	-0.0295739
13580	Santo Antao	Espongeiro	yellow4	0.0483575	0.00863471	-0.028194
13581	Santo Antao	Espongeiro	yellow4	0.0274119	0.00211846	-0.0586884
27177	Santo Antao	Espongeiro	yellow4	0.053916	0.00436505	-0.0138397
2876_Y	Santo Antao	Espongeiro	yellow4	0.0171792	0.00326131	-0.0167014
2876_AU	Santo Antao	Espongeiro	yellow4	0.0529581	0.0087377	-0.00107998
22624	Santo Antao	Espongeiro	yellow4	0.0564888	0.00393935	-0.0109279
22632	Santo Antao	Espongeiro	yellow4	0.0277378	-0.00143201	-0.0449168
22618	Santo Antao	Espongeiro	yellow4	0.0606734	0.00454706	-0.0118481
13177	Santo Antao	Espongeiro	yellow4	0.0667104	-0.000370756	-0.0206517
13178	Santo Antao	Espongeiro	yellow4	0.0702289	7.97879e-05	-0.0214079
2876_AE	Santo Antao	Espongeiro	yellow4	0.0452303	0.00779762	-0.000252986
13578	Santo Antao	Espongeiro	yellow4	0.0470243	-0.00234461	-0.0427508
15668	Santo Antao	Espongeiro	yellow4	0.0487752	-0.00260611	-0.0444432
2876_AV	Santo Antao	Espongeiro	yellow4	0.0195919	-0.0141925	-0.0393521
22629	Santo Antao	Espongeiro	yellow4	0.0320476	-0.017857	-0.0518967
27165	Santo Antao	Espongeiro	yellow4	0.0322066	-0.0179909	-0.0516346
35518	Santo Antao	Espongeiro	yellow4	0.0418428	0.00189814	-0.0388992
16150	Santo Antao	Espongeiro	yellow4	0.0485644	-0.0021694	-0.0442903
35519	Santo Antao	Espongeiro	yellow4	0.0301323	-0.0192289	-0.0532138
27172	Santo Antao	Espongeiro	yellow4	0.0386098	-0.0239206	-0.0722439
2876_AW	Santo Antao	Espongeiro	yellow4	0.0208439	-0.0148546	-0.0428481
15669	Santo Antao	Espongeiro	yellow4	0.0389788	-0.0206907	-0.0577021
2876_AD	Santo Antao	Espongeiro	yellow4	0.0198936	-0.0141614	-0.0393617
2876_Z	Santo Antao	Espongeiro	yellow4	0.0193901	-0.0138198	-0.0375347
2876_AF	Santo Antao	Espongeiro	yellow4	0.0381725	-0.000975114	-0.0134695
2876_T	Santo Antao	Espongeiro	yellow4	0.0181821	-0.0133392	-0.0364582
2876_V	Santo Antao	Espongeiro	yellow4	0.0318533	0.00581693	-0.0257946
22617	Santo Antao	Espongeiro	yellow4	0.0335566	-0.019441	-0.0558214
27179	Santo Antao	Espongeiro	yellow4	0.0313669	-0.0178675	-0.050387
3968_E	Santo Antao	Lombo de Figueira	#C20088	-0.254546	-0.343106	0.00266018
3968_F	Santo Antao	Lombo de Figueira	#C20088	-0.109851	-0.127041	-0.0078388
3968_G	Santo Antao	Lombo de Figueira	#C20088	-0.282022	-0.391599	0.00252936
3968_H	Santo Antao	Lombo de Figueira	#C20088	-0.114327	-0.130334	-0.00678994
3968_I	Santo Antao	Lombo de Figueira	#C20088	-0.103489	-0.119929	-0.00417993
3968_J	Santo Antao	Lombo de Figueira	#C20088	-0.231468	-0.305065	0.000809295
22626	Santo Antao	Lombo de Figueira	#C20088	-0.0553847	-0.113982	-0.0322581
16292	Santo Antao	Lombo de Figueira	#C20088	-0.0675262	-0.146902	-0.0366921
2876_AC	Santo Antao	Lombo de Figueira	#C20088	-0.0555391	-0.0931566	-0.0150989
15670	Santo Antao	Pico da Cruz	#2BCE48	0.033534	-0.0178941	-0.03187
3536_X	Santo Antao	Espongeiro	yellow4	0.0542686	0.00548957	0.00349393
			Percent	7.56005	6.84555	6.32933
			Cumulative Percent	7.56005	14.4056	20.7349

## Sheet: Figure 5C
Figure 5C. Genealogical trees estimated for MPK12 53R (Chr2:18947614) using RELATE
MCMC_sample	tree
0	((182:172.204575,(184:22.154720,(177:6.164215,179:6.164215):15.990504):150.049866):2892.918945,(((((78:38.005939,(79:1.144141,103:1.144141):36.861801):167.799698,(45:184.394653,(109:104.495239,(106:34.356701,(105:12.313276,(104:8.018941,107:8.018941):4.294335):22.043427):70.138535):79.899414):21.410982):1475.366089,(((52:0.295239,55:0.295239):104.141739,((46:0.080930,47:0.080930):25.677507,(42:4.…
1	((182:125.507095,(184:51.423512,(177:32.602467,179:32.602467):18.821045):74.083588):2935.156982,(((((78:30.948845,(79:13.202700,103:13.202700):17.746145):133.569458,(45:113.747475,(109:47.242439,(106:23.924263,(105:13.541322,(104:0.741887,107:0.741887):12.799434):10.382942):23.318176):66.505035):50.770840):1758.804688,(((52:1.377006,55:1.377006):163.178436,((46:9.911736,47:9.911736):38.597397,(42…
2	((182:111.314651,(184:28.007507,(177:3.470209,179:3.470209):24.537300):83.307144):2687.461914,(((((78:107.067497,(79:18.641691,103:18.641691):88.425812):31.668861,(45:126.867218,(109:45.090462,(106:31.628181,(105:25.324596,(104:15.880165,107:15.880165):9.444430):6.303585):13.462279):81.776756):11.869143):565.472290,(((52:0.086581,55:0.086581):50.306953,((46:0.255828,47:0.255828):15.888727,(42:9.5…
3	((182:84.969948,(184:19.367727,(177:3.983225,179:3.983225):15.384502):65.602219):2940.584961,(((((78:75.455231,(79:3.383490,103:3.383490):72.071739):1.833794,(45:75.825211,(109:25.047184,(106:8.976465,(105:1.412839,(104:0.127761,107:0.127761):1.285077):7.563626):16.070719):50.778023):1.463817):762.798035,(((52:0.703357,55:0.703357):69.837280,((46:6.600871,47:6.600871):25.727049,(42:18.976460,(53:…
4	((182:78.380531,(184:15.653582,(177:3.637115,179:3.637115):12.016467):62.726948):2837.625488,(((((78:43.246117,(79:13.058344,103:13.058344):30.187775):116.129204,(45:45.055241,(109:44.455990,(106:28.064384,(105:17.469196,(104:17.333567,107:17.333567):0.135629):10.595189):16.391605):0.599249):114.320084):1362.906982,(((52:6.118454,55:6.118454):81.209824,((46:12.723671,47:12.723671):0.710425,(42:11…
5	((182:64.191307,(184:8.818351,(177:4.121465,179:4.121465):4.696886):55.372959):3727.076904,(((((78:33.719711,(79:3.212218,103:3.212218):30.507494):207.846939,(45:112.383957,(109:71.281433,(106:53.691208,(105:33.108238,(104:19.791151,107:19.791151):13.317086):20.582970):17.590225):41.102528):129.182693):1381.766968,(((52:3.106760,55:3.106760):39.626945,((46:3.623127,47:3.623127):21.528431,(42:15.4…
6	((182:63.200539,(184:27.464441,(177:2.055187,179:2.055187):25.409254):35.736095):2626.044922,(((((78:102.561226,(79:13.252368,103:13.252368):89.308861):416.115784,(45:195.781616,(109:78.705582,(106:20.288912,(105:11.905826,(104:9.484511,107:9.484511):2.421314):8.383086):58.416672):117.076042):322.895386):977.525391,(((52:18.470768,55:18.470768):67.664757,((46:6.696739,47:6.696739):11.531853,(42:1…
7	((182:116.579193,(184:25.558310,(177:13.112299,179:13.112299):12.446011):91.020882):2924.579590,(((((78:29.668648,(79:2.147835,103:2.147835):27.520811):146.630508,(45:102.382599,(109:21.605328,(106:8.862226,(105:7.677565,(104:7.080297,107:7.080297):0.597268):1.184662):12.743102):80.777275):73.916550):1376.683105,(((52:5.773437,55:5.773437):76.769310,((46:0.216063,47:0.216063):25.081470,(42:23.967…
8	((182:84.705864,(184:12.176327,(177:1.516460,179:1.516460):10.659867):72.529541):3053.847168,(((((78:40.718430,(79:11.031087,103:11.031087):29.687342):174.008163,(45:145.015564,(109:104.504066,(106:29.227205,(105:27.917463,(104:9.589273,107:9.589273):18.328190):1.309742):75.276863):40.511497):69.711021):1717.862305,(((52:14.450468,55:14.450468):46.922375,((46:6.466428,47:6.466428):29.388458,(42:1…
9	((182:227.876038,(184:35.448322,(177:10.366179,179:10.366179):25.082144):192.427719):2702.514160,(((((78:26.611086,(79:9.036570,103:9.036570):17.574516):187.002930,(45:98.104195,(109:40.271515,(106:26.992588,(105:15.666702,(104:1.503151,107:1.503151):14.163551):11.325886):13.278928):57.832676):115.509819):1619.318848,(((52:3.969194,55:3.969194):75.695152,((46:0.149700,47:0.149700):26.315819,(42:1…
10	((182:233.941574,(184:37.371403,(177:5.793563,179:5.793563):31.577841):196.570160):2580.744629,(((((78:52.350590,(79:3.814654,103:3.814654):48.535934):42.731579,(45:53.182426,(109:24.808611,(106:18.938974,(105:6.411586,(104:1.681300,107:1.681300):4.730287):12.527389):5.869637):28.373814):41.899742):880.486755,(((52:2.880593,55:2.880593):117.643753,((46:4.611095,47:4.611095):18.091402,(42:17.91724…
11	((182:81.204147,(184:22.794746,(177:8.835316,179:8.835316):13.959431):58.409405):2858.500488,(((((78:33.377712,(79:4.322515,103:4.322515):29.055199):140.484726,(45:111.320572,(109:93.065575,(106:14.797731,(105:5.193757,(104:1.570171,107:1.570171):3.623586):9.603974):78.267845):18.254997):62.541866):1499.399414,(((52:6.072097,55:6.072097):33.249134,((46:7.635174,47:7.635174):4.333657,(42:3.859622,…
12	((182:131.004303,(184:34.500980,(177:8.051220,179:8.051220):26.449762):96.503326):2833.237549,(((((78:72.138443,(79:3.308964,103:3.308964):68.829475):56.972172,(45:58.406109,(109:40.255127,(106:37.684441,(105:29.277910,(104:8.625253,107:8.625253):20.652658):8.406528):2.570689):18.150982):70.704506):828.073975,(((52:27.943167,55:27.943167):48.005726,((46:24.863033,47:24.863033):1.873818,(42:15.430…
13	((182:125.881943,(184:68.653709,(177:5.305728,179:5.305728):63.347984):57.228226):2840.800293,(((((78:87.494095,(79:8.180158,103:8.180158):79.313942):306.386688,(45:326.541260,(109:80.314980,(106:36.574284,(105:30.618326,(104:7.271870,107:7.271870):23.346457):5.955958):43.740696):246.226273):67.339539):1171.090942,(((52:14.898672,55:14.898672):86.390625,((46:11.326573,47:11.326573):22.039438,(42:…
14	((182:161.811646,(184:19.677202,(177:4.528919,179:4.528919):15.148282):142.134445):2557.896973,(((((78:25.438347,(79:0.098150,103:0.098150):25.340199):97.985489,(45:102.781578,(109:65.881569,(106:39.632008,(105:3.647059,(104:0.749241,107:0.749241):2.897818):35.984951):26.249559):36.900013):20.642254):915.292297,(((52:4.604950,55:4.604950):183.157166,((46:3.963148,47:3.963148):28.534384,(42:14.670…
15	((182:82.421059,(184:11.249066,(177:6.266852,179:6.266852):4.982215):71.171989):2767.607422,(((((78:22.181295,(79:1.098979,103:1.098979):21.082317):126.466881,(45:124.009872,(109:58.285912,(106:50.063263,(105:27.406576,(104:23.526688,107:23.526688):3.879888):22.656685):8.222651):65.723961):24.638304):670.525940,(((52:6.010910,55:6.010910):33.972477,((46:0.694146,47:0.694146):8.025351,(42:8.285011…
16	((182:68.766716,(184:14.953218,(177:5.172203,179:5.172203):9.781014):53.813499):2900.298340,(((((78:94.389191,(79:5.873019,103:5.873019):88.516174):69.127617,(45:107.735771,(109:49.610905,(106:26.465357,(105:26.405310,(104:1.161029,107:1.161029):25.244280):0.060046):23.145548):58.124863):55.781036):1637.167847,(((52:9.588199,55:9.588199):88.018631,((46:0.416811,47:0.416811):49.902298,(42:35.43623…
17	((182:131.571152,(184:62.296722,(177:11.104008,179:11.104008):51.192715):69.274429):2627.319092,(((((78:66.212997,(79:4.735088,103:4.735088):61.477913):305.238037,(45:337.412598,(109:54.819595,(106:48.326408,(105:28.165758,(104:22.842482,107:22.842482):5.323277):20.160650):6.493186):282.593018):34.038429):1095.807983,(((52:9.277875,55:9.277875):245.515289,((46:9.064492,47:9.064492):32.539886,(42:…
18	((182:147.632263,(184:48.470486,(177:4.398350,179:4.398350):44.072136):99.161774):2616.120361,(((((78:14.951035,(79:1.772387,103:1.772387):13.178648):213.660507,(45:138.662628,(109:136.724243,(106:12.411317,(105:7.928916,(104:6.614745,107:6.614745):1.314171):4.482401):124.312927):1.938387):89.948914):1162.193115,(((52:0.862385,55:0.862385):88.980682,((46:9.990509,47:9.990509):1.955561,(42:8.70183…
19	((182:76.433289,(184:13.388413,(177:1.493900,179:1.493900):11.894514):63.044880):2884.762451,(((((78:41.895714,(79:4.549065,103:4.549065):37.346649):324.971985,(45:242.345703,(109:78.397064,(106:40.941612,(105:30.534597,(104:13.321929,107:13.321929):17.212667):10.407016):37.455452):163.948639):124.522003):963.630493,(((52:9.017269,55:9.017269):72.637398,((46:3.883803,47:3.883803):15.965858,(42:2.…
20	((182:128.240692,(184:12.449729,(177:1.098145,179:1.098145):11.351583):115.790962):2906.594238,(((((78:33.321789,(79:2.738081,103:2.738081):30.583710):134.355698,(45:87.701752,(109:65.823265,(106:55.459488,(105:35.418373,(104:31.675966,107:31.675966):3.742407):20.041115):10.363777):21.878485):79.975739):833.194214,(((52:13.937293,55:13.937293):59.623589,((46:9.322599,47:9.322599):41.227959,(42:4.…
21	((182:107.446892,(184:42.568424,(177:9.797158,179:9.797158):32.771263):64.878471):2555.767090,(((((78:46.041683,(79:4.189768,103:4.189768):41.851913):134.350037,(45:30.613791,(109:10.283441,(106:7.208445,(105:0.952400,(104:0.431477,107:0.431477):0.520923):6.256044):3.074996):20.330351):149.777939):858.158752,(((52:12.548092,55:12.548092):20.214163,((46:0.328434,47:0.328434):27.910561,(42:27.26703…
22	((182:181.738617,(184:42.985867,(177:10.393110,179:10.393110):32.592754):138.752762):3134.697754,(((((78:33.201565,(79:3.577924,103:3.577924):29.623642):187.661942,(45:161.593430,(109:53.365376,(106:15.154543,(105:7.720647,(104:7.459462,107:7.459462):0.261185):7.433896):38.210831):108.228058):59.270084):474.635437,(((52:2.220929,55:2.220929):31.059631,((46:0.570532,47:0.570532):20.013056,(42:9.74…
23	((182:198.685928,(184:76.773605,(177:61.299866,179:61.299866):15.473736):121.912331):3036.743652,(((((78:59.533585,(79:1.186596,103:1.186596):58.346989):23.026630,(45:22.678913,(109:22.109438,(106:10.283312,(105:4.156247,(104:1.040998,107:1.040998):3.115249):6.127065):11.826127):0.569475):59.881298):913.206665,(((52:0.597132,55:0.597132):84.497223,((46:1.495857,47:1.495857):23.621019,(42:18.83502…
24	((182:109.543579,(184:44.664448,(177:2.297106,179:2.297106):42.367344):64.879135):2864.751953,(((((78:55.760929,(79:10.306880,103:10.306880):45.454052):71.899551,(45:111.172691,(109:23.095156,(106:9.743473,(105:3.458930,(104:3.213255,107:3.213255):0.245675):6.284544):13.351684):88.077538):16.487793):1607.128906,(((52:20.397516,55:20.397516):11.139317,((46:6.612158,47:6.612158):1.145615,(42:5.4315…
25	((182:127.955994,(184:19.137674,(177:3.614724,179:3.614724):15.522950):108.818321):2666.647949,(((((78:69.289436,(79:0.441890,103:0.441890):68.847542):61.737267,(45:66.694611,(109:62.450916,(106:36.778008,(105:12.415314,(104:11.591794,107:11.591794):0.823520):24.362694):25.672909):4.243690):64.332092):1468.623657,(((52:0.316752,55:0.316752):59.195721,((46:11.970692,47:11.970692):42.213737,(42:16.…
26	((182:124.537003,(184:46.919769,(177:17.924648,179:17.924648):28.995123):77.617233):2615.151855,(((((78:37.656227,(79:8.599016,103:8.599016):29.057211):87.788216,(45:99.183517,(109:47.281361,(106:31.680569,(105:29.229448,(104:8.600563,107:8.600563):20.628885):2.451121):15.600791):51.902157):26.260927):586.337463,(((52:13.250133,55:13.250133):35.214207,((46:5.178872,47:5.178872):7.330051,(42:10.40…
27	((182:183.923599,(184:23.952663,(177:7.468507,179:7.468507):16.484156):159.970932):2628.475342,(((((78:33.666836,(79:2.809322,103:2.809322):30.857515):155.754211,(45:96.447380,(109:65.252655,(106:21.472113,(105:7.020028,(104:3.367192,107:3.367192):3.652836):14.452085):43.780540):31.194731):92.973671):1608.970215,(((52:1.069280,55:1.069280):56.247070,((46:3.035507,47:3.035507):13.585288,(42:14.586…
28	((182:151.735611,(184:25.161671,(177:2.785197,179:2.785197):22.376472):126.573952):2939.274658,(((((78:49.708744,(79:0.993483,103:0.993483):48.715263):241.083115,(45:45.156349,(109:42.170971,(106:21.196751,(105:19.322666,(104:5.283919,107:5.283919):14.038747):1.874085):20.974220):2.985379):245.635513):727.087769,(((52:0.654346,55:0.654346):190.232361,((46:8.888278,47:8.888278):10.843172,(42:14.11…
29	((182:96.591347,(184:40.175903,(177:10.894664,179:10.894664):29.281239):56.415443):3162.773193,(((((78:45.413864,(79:6.256036,103:6.256036):39.157829):332.449799,(45:204.884064,(109:153.529526,(106:149.242218,(105:54.326488,(104:7.285671,107:7.285671):47.040817):94.915733):4.287302):51.354534):172.979599):488.747192,(((52:11.961401,55:11.961401):45.690475,((46:5.761787,47:5.761787):36.458679,(42:…
30	((182:42.416664,(184:29.144949,(177:13.410323,179:13.410323):15.734625):13.271715):3517.057373,(((((78:31.824257,(79:2.450219,103:2.450219):29.374039):261.532501,(45:120.670609,(109:59.518978,(106:10.771517,(105:3.330142,(104:2.075302,107:2.075302):1.254840):7.441375):48.747463):61.151627):172.686142):663.735046,(((52:5.438812,55:5.438812):118.874390,((46:6.600074,47:6.600074):9.842482,(42:6.8892…
31	((182:42.976227,(184:16.775248,(177:8.052771,179:8.052771):8.722477):26.200979):2926.033691,(((((78:23.120403,(79:10.399577,103:10.399577):12.720826):175.002029,(45:134.201706,(109:40.713421,(106:29.445675,(105:10.123073,(104:0.406203,107:0.406203):9.716869):19.322601):11.267746):93.488281):63.920723):941.635498,(((52:11.341287,55:11.341287):51.894627,((46:1.415534,47:1.415534):33.237885,(42:19.2…
32	((182:141.118484,(184:9.375785,(177:5.425672,179:5.425672):3.950113):131.742691):2811.040527,(((((78:25.597265,(79:11.114550,103:11.114550):14.482716):137.058426,(45:41.376476,(109:33.695797,(106:6.166359,(105:5.754308,(104:5.716870,107:5.716870):0.037438):0.412051):27.529438):7.680679):121.279221):1365.116821,(((52:4.561553,55:4.561553):169.430222,((46:30.836733,47:30.836733):64.995583,(42:27.12…
33	((182:178.873489,(184:26.684620,(177:16.325949,179:16.325949):10.358669):152.188873):2857.698242,(((((78:43.776123,(79:10.600040,103:10.600040):33.176083):44.191078,(45:51.081593,(109:24.728291,(106:15.421171,(105:14.534474,(104:12.888318,107:12.888318):1.646156):0.886697):9.307119):26.353300):36.885612):782.188049,(((52:13.772159,55:13.772159):75.543716,((46:27.559021,47:27.559021):26.978313,(42…
34	((182:50.219761,(184:9.244184,(177:3.234623,179:3.234623):6.009561):40.975578):3081.314453,(((((78:31.602991,(79:4.178454,103:4.178454):27.424538):63.469589,(45:79.845100,(109:50.162086,(106:14.816093,(105:6.739429,(104:5.690788,107:5.690788):1.048642):8.076664):35.345993):29.683018):15.227479):508.771576,(((52:10.155724,55:10.155724):84.436447,((46:5.567110,47:5.567110):28.840307,(42:20.878565,(…
35	((182:121.534386,(184:34.784367,(177:24.483170,179:24.483170):10.301196):86.750023):2788.929688,(((((78:44.198498,(79:7.375979,103:7.375979):36.822521):243.281204,(45:281.053741,(109:23.190811,(106:18.926336,(105:6.028262,(104:4.033840,107:4.033840):1.994422):12.898075):4.264474):257.862915):6.425966):644.619507,(((52:0.811908,55:0.811908):72.944298,((46:13.917178,47:13.917178):3.366986,(42:17.10…
36	((182:92.690666,(184:34.500740,(177:15.141025,179:15.141025):19.359715):58.189930):2999.397705,(((((78:129.893250,(79:6.154397,103:6.154397):123.738861):142.526886,(45:94.193832,(109:71.212524,(106:8.762720,(105:6.233963,(104:1.940945,107:1.940945):4.293018):2.528757):62.449802):22.981312):178.226303):663.657837,(((52:0.238534,55:0.238534):55.940300,((46:4.438589,47:4.438589):7.649151,(42:9.79293…
37	((182:234.096008,(184:50.902683,(177:7.369244,179:7.369244):43.533440):183.193329):2696.685791,(((((78:26.582993,(79:1.685711,103:1.685711):24.897282):259.553589,(45:56.345394,(109:54.485916,(106:36.712929,(105:12.713944,(104:9.690401,107:9.690401):3.023544):23.998983):17.772989):1.859476):229.791183):1514.343506,(((52:35.091400,55:35.091400):4.210433,((46:6.197093,47:6.197093):4.179038,(42:9.997…
38	((182:52.049217,(184:6.191840,(177:4.781384,179:4.781384):1.410457):45.857376):2791.156006,(((((78:39.493347,(79:12.937449,103:12.937449):26.555899):271.499420,(45:128.937714,(109:84.916695,(106:21.534754,(105:13.794935,(104:4.199015,107:4.199015):9.595920):7.739819):63.381943):44.021023):182.055054):615.623352,(((52:7.897661,55:7.897661):72.153732,((46:4.376413,47:4.376413):18.302494,(42:4.83259…
39	((182:93.235985,(184:20.960497,(177:2.347236,179:2.347236):18.613260):72.275490):2654.056396,(((((78:63.438686,(79:7.601033,103:7.601033):55.837654):96.027573,(45:134.974731,(109:28.922199,(106:28.047291,(105:9.726035,(104:8.375275,107:8.375275):1.350761):18.321255):0.874909):106.052528):24.491531):1322.916382,(((52:0.597506,55:0.597506):100.718254,((46:17.569462,47:17.569462):10.817789,(42:9.063…
40	((182:131.627350,(184:38.578686,(177:6.963068,179:6.963068):31.615618):93.048668):2125.291992,(((((78:44.721531,(79:8.313519,103:8.313519):36.408012):118.129265,(45:97.607079,(109:91.959946,(106:91.722069,(105:55.829956,(104:12.793126,107:12.793126):43.036827):35.892117):0.237873):5.647135):65.243713):574.727234,(((52:9.339750,55:9.339750):142.062393,((46:2.400707,47:2.400707):33.990868,(42:34.63…
41	((182:117.556725,(184:5.884300,(177:1.007163,179:1.007163):4.877137):111.672424):2482.229004,(((((78:23.894751,(79:2.343337,103:2.343337):21.551413):25.786156,(45:41.981949,(109:32.148170,(106:22.921982,(105:8.480464,(104:1.413711,107:1.413711):7.066753):14.441517):9.226188):9.833778):7.698958):1699.077637,(((52:1.385006,55:1.385006):87.395874,((46:19.094746,47:19.094746):47.454163,(42:7.256190,(…
42	((182:103.851654,(184:51.600460,(177:2.764531,179:2.764531):48.835930):52.251190):2701.842285,(((((78:46.972370,(79:12.639010,103:12.639010):34.333363):198.039368,(45:238.591919,(109:76.915573,(106:56.230751,(105:12.647559,(104:3.217027,107:3.217027):9.430532):43.583191):20.684820):161.676346):6.419828):1738.896362,(((52:2.320049,55:2.320049):97.652336,((46:1.454092,47:1.454092):46.534691,(42:17.…
43	((182:173.249603,(184:70.343597,(177:22.117327,179:22.117327):48.226269):102.906013):2579.351807,(((((78:25.137213,(79:0.872170,103:0.872170):24.265043):133.721222,(45:122.798599,(109:33.634968,(106:18.933804,(105:12.105667,(104:3.347096,107:3.347096):8.758572):6.828135):14.701163):89.163635):36.059834):653.435547,(((52:1.075897,55:1.075897):64.973221,((46:3.815316,47:3.815316):24.270393,(42:21.1…
44	((182:159.237579,(184:16.412220,(177:10.804888,179:10.804888):5.607332):142.825363):2595.493652,(((((78:27.936666,(79:1.411971,103:1.411971):26.524696):230.638458,(45:62.259975,(109:60.141155,(106:58.015553,(105:21.696579,(104:9.052787,107:9.052787):12.643792):36.318974):2.125606):2.118819):196.315140):646.131409,(((52:5.126646,55:5.126646):146.575165,((46:1.981679,47:1.981679):92.667000,(42:31.8…
45	((182:78.218887,(184:35.945976,(177:5.989090,179:5.989090):29.956888):42.272911):2747.044922,(((((78:65.454033,(79:17.884834,103:17.884834):47.569199):13.898050,(45:21.187754,(109:9.404112,(106:9.045903,(105:7.868725,(104:5.540620,107:5.540620):2.328105):1.177178):0.358208):11.783642):58.164326):1386.861206,(((52:8.736254,55:8.736254):67.771248,((46:17.233927,47:17.233927):1.433409,(42:11.768584,…
46	((182:128.965622,(184:61.992855,(177:3.375650,179:3.375650):58.617207):66.972771):3143.324219,(((((78:85.001526,(79:1.364052,103:1.364052):83.637474):210.562622,(45:130.226456,(109:62.407524,(106:10.951057,(105:10.645691,(104:7.151424,107:7.151424):3.494267):0.305366):51.456467):67.818939):165.337692):1520.251709,(((52:2.708809,55:2.708809):127.312759,((46:2.273362,47:2.273362):16.967833,(42:16.3…
47	((182:154.064178,(184:72.606789,(177:3.495524,179:3.495524):69.111259):81.457397):2660.403320,(((((78:23.049353,(79:10.093166,103:10.093166):12.956186):27.211998,(45:49.583820,(109:27.811049,(106:24.374350,(105:4.116781,(104:3.132333,107:3.132333):0.984448):20.257568):3.436700):21.772772):0.677531):1662.885864,(((52:15.665340,55:15.665340):66.770638,((46:0.653868,47:0.653868):41.576942,(42:17.862…
48	((182:146.593719,(184:25.151695,(177:11.742808,179:11.742808):13.408888):121.442024):2900.476562,(((((78:38.710651,(79:1.682422,103:1.682422):37.028229):134.146881,(45:120.120377,(109:59.232315,(106:22.710154,(105:22.476988,(104:4.090738,107:4.090738):18.386250):0.233166):36.522160):60.888065):52.737152):1493.195557,(((52:0.254897,55:0.254897):50.045990,((46:11.324935,47:11.324935):25.118347,(42:…
49	((182:63.905193,(184:36.657246,(177:9.637683,179:9.637683):27.019562):27.247948):2650.410156,(((((78:65.577629,(79:9.068289,103:9.068289):56.509342):29.897081,(45:78.038795,(109:20.511362,(106:5.559507,(105:3.399659,(104:0.433667,107:0.433667):2.965992):2.159848):14.951856):57.527431):17.435917):2089.595947,(((52:0.360226,55:0.360226):55.342064,((46:0.897842,47:0.897842):21.568375,(42:14.817867,(…
50	((182:207.725998,(184:60.249027,(177:28.487667,179:28.487667):31.761360):147.476974):2752.754639,(((((78:42.902725,(79:3.489069,103:3.489069):39.413658):3.257150,(45:35.604057,(109:34.057198,(106:33.659275,(105:9.106093,(104:4.107327,107:4.107327):4.998766):24.553181):0.397923):1.546860):10.555820):1056.537231,(((52:50.582397,55:50.582397):160.435440,((46:4.982075,47:4.982075):20.727793,(42:3.397…
51	((182:128.335922,(184:44.427853,(177:18.993275,179:18.993275):25.434576):83.908073):2791.612061,(((((78:79.842529,(79:10.807435,103:10.807435):69.035095):19.290518,(45:93.462410,(109:84.624725,(106:70.622971,(105:42.352692,(104:22.673584,107:22.673584):19.679108):28.270277):14.001758):8.837687):5.670634):1687.140015,(((52:7.430349,55:7.430349):74.419235,((46:0.294802,47:0.294802):3.603746,(42:2.2…
52	((182:171.233109,(184:19.444298,(177:10.902103,179:10.902103):8.542194):151.788803):2562.754639,(((((78:24.383816,(79:6.905423,103:6.905423):17.478392):7.096401,(45:18.504972,(109:9.750854,(106:9.465560,(105:8.607841,(104:2.958680,107:2.958680):5.649161):0.857719):0.285294):8.754118):12.975244):1659.732422,(((52:6.107147,55:6.107147):163.283783,((46:3.406621,47:3.406621):11.340659,(42:13.514064,(…
53	((182:206.154480,(184:114.588623,(177:5.752983,179:5.752983):108.835640):91.565857):2884.693359,(((((78:29.603662,(79:2.961751,103:2.961751):26.641912):483.796234,(45:277.754883,(109:104.172096,(106:89.050911,(105:33.710411,(104:20.790846,107:20.790846):12.919566):55.340496):15.121185):173.582809):235.644989):1497.220337,(((52:19.568739,55:19.568739):99.710587,((46:25.059158,47:25.059158):27.4448…
54	((182:137.584122,(184:10.646789,(177:4.647433,179:4.647433):5.999355):126.937325):2721.292725,(((((78:101.315002,(79:28.493849,103:28.493849):72.821152):415.971802,(45:260.673889,(109:39.471729,(106:7.992399,(105:5.458742,(104:2.284888,107:2.284888):3.173854):2.533657):31.479330):221.202148):256.612915):947.351135,(((52:26.190392,55:26.190392):37.871376,((46:1.530562,47:1.530562):38.171448,(42:5.…
55	((182:81.307907,(184:14.317368,(177:9.076666,179:9.076666):5.240702):66.990540):2633.540771,(((((78:35.745903,(79:4.525893,103:4.525893):31.220011):457.496094,(45:298.330536,(109:61.214172,(106:34.121559,(105:19.284243,(104:5.144978,107:5.144978):14.139264):14.837318):27.092613):237.116348):194.911484):1090.826172,(((52:14.991091,55:14.991091):26.620464,((46:3.595415,47:3.595415):16.367926,(42:14…
56	((182:50.469082,(184:20.772772,(177:15.399117,179:15.399117):5.373654):29.696310):3082.810547,(((((78:36.650219,(79:4.696066,103:4.696066):31.954153):272.002716,(45:32.600853,(109:7.122907,(106:6.656959,(105:3.458533,(104:2.954293,107:2.954293):0.504239):3.198426):0.465948):25.477947):276.052094):1229.136597,(((52:4.544166,55:4.544166):93.861252,((46:11.093285,47:11.093285):16.359003,(42:24.42474…
57	((182:171.398224,(184:50.531052,(177:4.911202,179:4.911202):45.619850):120.867172):2829.946533,(((((78:69.236900,(79:12.403907,103:12.403907):56.832993):135.927170,(45:48.660408,(109:31.873732,(106:12.248488,(105:8.788140,(104:8.279027,107:8.279027):0.509114):3.460348):19.625244):16.786674):156.503662):1547.315796,(((52:6.709396,55:6.709396):122.691505,((46:5.235716,47:5.235716):3.327115,(42:6.83…
58	((182:187.072647,(184:37.613773,(177:20.226192,179:20.226192):17.387581):149.458878):2531.720459,(((((78:21.338501,(79:8.205842,103:8.205842):13.132658):203.624130,(45:205.287643,(109:74.187912,(106:59.532768,(105:41.430676,(104:6.482160,107:6.482160):34.948517):18.102095):14.655143):131.099731):19.674988):1859.269287,(((52:8.060950,55:8.060950):78.795235,((46:12.065032,47:12.065032):48.734676,(4…
59	((182:225.585388,(184:50.752090,(177:6.380177,179:6.380177):44.371914):174.833298):2547.887695,(((((78:49.187042,(79:0.787067,103:0.787067):48.399975):183.826004,(45:209.067139,(109:20.006413,(106:14.441828,(105:5.564186,(104:4.861564,107:4.861564):0.702622):8.877642):5.564585):189.060730):23.945902):1879.882080,(((52:4.359972,55:4.359972):110.587158,((46:13.922616,47:13.922616):38.316097,(42:35.…
60	((182:245.568939,(184:53.086948,(177:26.484608,179:26.484608):26.602339):192.481995):2633.567139,(((((78:46.975830,(79:19.698895,103:19.698895):27.276936):174.132446,(45:56.589394,(109:14.347586,(106:12.255242,(105:7.346690,(104:2.562331,107:2.562331):4.784359):4.908552):2.092344):42.241810):164.518875):1033.016602,(((52:13.101646,55:13.101646):128.633820,((46:0.328253,47:0.328253):62.119293,(42:…
61	((182:106.479759,(184:20.957424,(177:5.109282,179:5.109282):15.848142):85.522339):2641.045898,(((((78:27.801620,(79:4.158439,103:4.158439):23.643181):630.285828,(45:417.946289,(109:31.009974,(106:25.416134,(105:4.121004,(104:0.383945,107:0.383945):3.737060):21.295130):5.593839):386.936310):240.141174):462.154419,(((52:5.849972,55:5.849972):29.397053,((46:16.955593,47:16.955593):10.723294,(42:12.2…
62	((182:38.210037,(184:13.770533,(177:3.477609,179:3.477609):10.292924):24.439503):2788.745850,(((((78:67.801849,(79:7.975251,103:7.975251):59.826599):243.314957,(45:209.431946,(109:31.853796,(106:13.004292,(105:10.005870,(104:9.479149,107:9.479149):0.526720):2.998422):18.849506):177.578156):101.684860):487.643402,(((52:2.074847,55:2.074847):209.898605,((46:13.418792,47:13.418792):37.239666,(42:17.…
63	((182:245.387390,(184:16.859325,(177:8.594388,179:8.594388):8.264938):228.528061):2531.793945,(((((78:41.295837,(79:8.886327,103:8.886327):32.409512):75.391846,(45:88.857880,(109:47.854786,(106:41.227535,(105:10.944717,(104:0.909086,107:0.909086):10.035632):30.282818):6.627251):41.003090):27.829807):854.362610,(((52:3.032585,55:3.032585):122.238762,((46:3.076845,47:3.076845):19.391161,(42:11.6245…
64	((182:77.524818,(184:24.928825,(177:6.374248,179:6.374248):18.554577):52.595993):2746.172363,(((((78:95.006630,(79:4.815732,103:4.815732):90.190895):115.797752,(45:41.716736,(109:32.294937,(106:21.711025,(105:20.546799,(104:16.537209,107:16.537209):4.009591):1.164227):10.583911):9.421798):169.087646):683.002930,(((52:19.421558,55:19.421558):8.375898,((46:8.836720,47:8.836720):6.693641,(42:12.1120…
65	((182:99.333748,(184:36.559834,(177:11.161518,179:11.161518):25.398314):62.773911):2722.707031,(((((78:79.517082,(79:26.136097,103:26.136097):53.380985):44.610420,(45:65.673180,(109:48.173172,(106:9.853186,(105:5.618592,(104:5.307105,107:5.307105):0.311487):4.234593):38.319984):17.500008):58.454323):830.503784,(((52:1.137840,55:1.137840):130.080307,((46:1.494198,47:1.494198):72.383972,(42:42.6336…
66	((182:158.126495,(184:23.819723,(177:16.128849,179:16.128849):7.690875):134.306778):2725.539062,(((((78:22.875465,(79:3.888561,103:3.888561):18.986904):63.621372,(45:12.670193,(109:11.794073,(106:6.439810,(105:5.168667,(104:1.374558,107:1.374558):3.794109):1.271143):5.354263):0.876119):73.826645):715.121216,(((52:7.916846,55:7.916846):53.910599,((46:2.507477,47:2.507477):35.673218,(42:28.764019,(…
67	((182:153.702667,(184:24.009007,(177:6.058037,179:6.058037):17.950968):129.693649):2724.799316,(((((78:63.938198,(79:4.736245,103:4.736245):59.201954):34.749733,(45:92.672813,(109:49.493744,(106:48.064800,(105:26.071159,(104:4.302635,107:4.302635):21.768524):21.993641):1.428944):43.179066):6.015121):811.192932,(((52:4.627844,55:4.627844):45.393627,((46:18.959969,47:18.959969):17.338678,(42:12.732…
68	((182:148.942520,(184:41.351662,(177:7.997009,179:7.997009):33.354652):107.590858):2623.691162,(((((78:76.848503,(79:2.783553,103:2.783553):74.064949):95.794983,(45:99.251717,(109:14.957420,(106:10.933108,(105:10.317854,(104:2.287660,107:2.287660):8.030194):0.615255):4.024312):84.294296):73.391777):1334.802124,(((52:14.345457,55:14.345457):61.574879,((46:0.804374,47:0.804374):11.288671,(42:11.342…
69	((182:139.154114,(184:76.303360,(177:29.714743,179:29.714743):46.588615):62.850761):3300.288086,(((((78:100.086937,(79:4.869538,103:4.869538):95.217400):46.793716,(45:50.320850,(109:48.202038,(106:46.932888,(105:40.943901,(104:12.226409,107:12.226409):28.717493):5.988986):1.269149):2.118813):96.559799):1527.407349,(((52:6.265074,55:6.265074):35.384991,((46:4.850386,47:4.850386):15.698926,(42:1.38…
70	((182:161.341064,(184:35.488827,(177:13.690556,179:13.690556):21.798271):125.852234):2777.673828,(((((78:66.038483,(79:2.999286,103:2.999286):63.039192):148.688385,(45:114.986885,(109:81.935081,(106:53.182800,(105:32.392796,(104:30.254475,107:30.254475):2.138320):20.790005):28.752283):33.051804):99.739975):280.084747,(((52:16.860495,55:16.860495):23.321068,((46:0.307113,47:0.307113):28.211754,(42…
71	((182:46.830563,(184:18.470207,(177:6.912866,179:6.912866):11.557342):28.360357):2538.471436,(((((78:14.335316,(79:0.738473,103:0.738473):13.596843):279.977020,(45:164.680298,(109:50.647648,(106:5.492352,(105:4.110125,(104:2.778345,107:2.778345):1.331780):1.382227):45.155296):114.032654):129.632050):1551.227661,(((52:7.900771,55:7.900771):158.445297,((46:11.529968,47:11.529968):116.134117,(42:19.…
72	((182:93.588188,(184:37.701782,(177:0.247205,179:0.247205):37.454578):55.886406):2592.008301,(((((78:42.909241,(79:0.833392,103:0.833392):42.075851):45.535851,(45:54.172276,(109:8.731050,(106:5.236459,(105:4.736086,(104:3.709392,107:3.709392):1.026695):0.500373):3.494591):45.441223):34.272816):753.770569,(((52:21.184378,55:21.184378):71.001488,((46:1.417024,47:1.417024):16.234898,(42:15.143435,(5…
73	((182:57.513988,(184:8.283497,(177:4.729416,179:4.729416):3.554081):49.230492):2883.032471,(((((78:51.060017,(79:9.373127,103:9.373127):41.686893):76.670517,(45:90.433846,(109:54.736198,(106:34.470566,(105:10.532625,(104:1.405514,107:1.405514):9.127111):23.937941):20.265633):35.697643):37.296692):573.577698,(((52:3.549488,55:3.549488):46.170208,((46:0.274449,47:0.274449):38.760323,(42:6.243614,(5…
74	((182:74.090820,(184:10.554780,(177:2.451524,179:2.451524):8.103255):63.536045):2718.741699,(((((78:47.228935,(79:2.438425,103:2.438425):44.790512):95.585754,(45:72.452530,(109:30.667343,(106:15.101318,(105:10.171613,(104:5.886874,107:5.886874):4.284739):4.929706):15.566026):41.785191):70.362152):486.066345,(((52:0.168945,55:0.168945):47.300968,((46:0.404188,47:0.404188):5.185557,(42:4.252326,(53…
75	((182:157.636230,(184:30.813610,(177:13.297245,179:13.297245):17.516365):126.822624):2746.091797,(((((78:44.980289,(79:8.540934,103:8.540934):36.439358):10.551887,(45:46.265980,(109:25.867569,(106:8.744022,(105:3.962375,(104:1.469881,107:1.469881):2.492494):4.781648):17.123547):20.398411):9.266196):800.497498,(((52:5.176044,55:5.176044):8.261761,((46:3.772411,47:3.772411):0.494185,(42:2.282636,(5…
76	((182:119.479927,(184:33.246750,(177:4.968776,179:4.968776):28.277975):86.233177):2832.219238,(((((78:22.792482,(79:5.689305,103:5.689305):17.103178):156.251923,(45:129.943390,(109:111.328217,(106:103.064621,(105:21.260592,(104:0.672442,107:0.672442):20.588150):81.804031):8.263597):18.615170):49.101021):1267.390381,(((52:0.524821,55:0.524821):124.231682,((46:0.152550,47:0.152550):86.179222,(42:49…
77	((182:73.130989,(184:36.546936,(177:13.281585,179:13.281585):23.265352):36.584049):2679.519531,(((((78:23.790810,(79:3.147604,103:3.147604):20.643206):50.579472,(45:56.361691,(109:56.172863,(106:39.673508,(105:31.149342,(104:27.053711,107:27.053711):4.095630):8.524166):16.499355):0.188828):18.008593):1368.228394,(((52:2.915269,55:2.915269):14.957922,((46:7.149130,47:7.149130):0.596902,(42:5.62090…
78	((182:99.276161,(184:25.984642,(177:9.934626,179:9.934626):16.050018):73.291519):2837.808105,(((((78:19.889431,(79:4.756124,103:4.756124):15.133307):144.060822,(45:160.701889,(109:33.524021,(106:14.859428,(105:9.012405,(104:4.230445,107:4.230445):4.781960):5.847023):18.664593):127.177872):3.248363):1196.380249,(((52:11.238105,55:11.238105):149.289444,((46:15.917345,47:15.917345):3.128480,(42:15.8…
79	((182:105.152100,(184:81.974312,(177:31.872608,179:31.872608):50.101704):23.177788):2856.166016,(((((78:51.404285,(79:0.914657,103:0.914657):50.489628):127.644409,(45:160.408905,(109:124.471420,(106:15.692101,(105:14.283028,(104:1.057747,107:1.057747):13.225280):1.409074):108.779320):35.937492):18.639782):1172.749512,(((52:21.921486,55:21.921486):93.169189,((46:0.485334,47:0.485334):18.657949,(42…
80	((182:127.431046,(184:38.500587,(177:3.559955,179:3.559955):34.940632):88.930458):3010.977051,(((((78:26.233004,(79:1.869151,103:1.869151):24.363853):169.650589,(45:97.927338,(109:48.611225,(106:43.567066,(105:36.180218,(104:7.154256,107:7.154256):29.025959):7.386848):5.044162):49.316109):97.956261):421.224335,(((52:9.420978,55:9.420978):109.197502,((46:19.222103,47:19.222103):59.862907,(42:53.93…
81	((182:252.945251,(184:25.177401,(177:0.757247,179:0.757247):24.420153):227.767853):2718.847656,(((((78:78.076813,(79:3.620076,103:3.620076):74.456741):422.128937,(45:409.002014,(109:65.909874,(106:31.657446,(105:10.254670,(104:0.393188,107:0.393188):9.861483):21.402775):34.252430):343.092163):91.203712):535.146179,(((52:2.366684,55:2.366684):64.930122,((46:0.763846,47:0.763846):19.283930,(42:19.9…
82	((182:189.698624,(184:14.386683,(177:3.562077,179:3.562077):10.824606):175.311935):3564.917480,(((((78:19.277752,(79:0.741950,103:0.741950):18.535801):131.991577,(45:113.629539,(109:63.167107,(106:19.136868,(105:8.120848,(104:1.681296,107:1.681296):6.439552):11.016020):44.030239):50.462437):37.639793):729.798767,(((52:30.149794,55:30.149794):111.447502,((46:19.398849,47:19.398849):13.973262,(42:8…
83	((182:85.661911,(184:24.255472,(177:1.916769,179:1.916769):22.338705):61.406437):2343.137451,(((((78:25.605766,(79:3.003652,103:3.003652):22.602116):44.836174,(45:55.003868,(109:25.400177,(106:20.475739,(105:12.693376,(104:11.667460,107:11.667460):1.025916):7.782363):4.924438):29.603691):15.438074):703.384338,(((52:1.146239,55:1.146239):27.736206,((46:4.606591,47:4.606591):13.643126,(42:10.983681…
84	((182:70.515968,(184:19.641232,(177:5.994944,179:5.994944):13.646288):50.874741):2798.343506,(((((78:80.849770,(79:0.003089,103:0.003089):80.846680):32.202408,(45:32.138405,(109:9.744497,(106:5.389397,(105:2.325489,(104:0.369531,107:0.369531):1.955958):3.063907):4.355101):22.393908):80.913773):544.802124,(((52:10.389478,55:10.389478):93.950691,((46:4.238163,47:4.238163):24.899670,(42:16.745659,(5…
85	((182:103.093636,(184:60.585426,(177:6.010685,179:6.010685):54.574741):42.508209):2948.099854,(((((78:55.405319,(79:10.030065,103:10.030065):45.375256):179.981140,(45:113.850288,(109:85.250153,(106:29.911276,(105:8.171809,(104:8.077599,107:8.077599):0.094211):21.739468):55.338875):28.600134):121.536179):1259.204224,(((52:15.190892,55:15.190892):144.384094,((46:21.185940,47:21.185940):37.123985,(4…
86	((182:101.880501,(184:51.948814,(177:4.692336,179:4.692336):47.256477):49.931690):2818.652100,(((((78:15.554769,(79:2.601616,103:2.601616):12.953154):35.748993,(45:44.212303,(109:11.500105,(106:9.500033,(105:7.753717,(104:2.366522,107:2.366522):5.387196):1.746316):2.000071):32.712196):7.091458):1798.951294,(((52:15.660352,55:15.660352):39.158096,((46:5.077033,47:5.077033):11.929413,(42:13.040532,…
87	((182:141.906662,(184:24.837971,(177:9.217325,179:9.217325):15.620646):117.068695):2542.092285,(((((78:63.715340,(79:9.065522,103:9.065522):54.649818):73.501900,(45:38.135212,(109:19.846485,(106:18.387894,(105:10.343349,(104:1.031357,107:1.031357):9.311993):8.044543):1.458592):18.288725):99.082031):1390.020386,(((52:8.657233,55:8.657233):158.846878,((46:21.202335,47:21.202335):95.552078,(42:11.08…
88	((182:105.759018,(184:11.518119,(177:6.430486,179:6.430486):5.087634):94.240898):3193.344238,(((((78:45.920292,(79:3.808914,103:3.808914):42.111378):494.160675,(45:199.879211,(109:78.780472,(106:42.292583,(105:6.892705,(104:0.138541,107:0.138541):6.754164):35.399879):36.487885):121.098732):340.201752):857.103943,(((52:0.775600,55:0.775600):97.177193,((46:3.379588,47:3.379588):7.272440,(42:9.09503…
89	((182:69.461838,(184:8.598222,(177:0.287490,179:0.287490):8.310733):60.863617):2961.278809,(((((78:38.165428,(79:0.074968,103:0.074968):38.090458):165.170013,(45:79.922302,(109:40.331322,(106:3.941562,(105:2.898723,(104:2.563741,107:2.563741):0.334982):1.042838):36.389759):39.590981):123.413132):1210.509644,(((52:2.776773,55:2.776773):57.004002,((46:0.386361,47:0.386361):48.003078,(42:44.518944,(…
90	((182:128.886475,(184:41.194412,(177:2.538491,179:2.538491):38.655918):87.692070):2962.193848,(((((78:32.709648,(79:1.840691,103:1.840691):30.868956):184.743195,(45:169.023026,(109:47.990753,(106:29.749765,(105:9.481787,(104:4.087536,107:4.087536):5.394251):20.267981):18.240988):121.032272):48.429817):1443.812988,(((52:1.936387,55:1.936387):34.407375,((46:7.691686,47:7.691686):21.201612,(42:12.07…
91	((182:120.836548,(184:20.922237,(177:2.364126,179:2.364126):18.558111):99.914314):2826.266846,(((((78:41.680992,(79:4.583819,103:4.583819):37.097172):77.799561,(45:56.088615,(109:33.192215,(106:11.506965,(105:6.351664,(104:4.180196,107:4.180196):2.171468):5.155301):21.685249):22.896400):63.391933):1486.225098,(((52:12.573906,55:12.573906):57.648659,((46:6.104970,47:6.104970):26.775650,(42:25.8771…
92	((182:78.019196,(184:37.111172,(177:7.802592,179:7.802592):29.308580):40.908020):3195.971924,(((((78:18.957119,(79:2.286097,103:2.286097):16.671022):208.517944,(45:166.745667,(109:67.609032,(106:59.796135,(105:25.228174,(104:9.339968,107:9.339968):15.888206):34.567963):7.812893):99.136627):60.729404):1315.770264,(((52:8.335130,55:8.335130):144.095001,((46:6.314789,47:6.314789):17.273230,(42:19.43…
93	((182:124.794754,(184:27.611031,(177:16.360083,179:16.360083):11.250948):97.183723):2976.096191,(((((78:27.407810,(79:12.566280,103:12.566280):14.841529):48.580475,(45:48.199627,(109:7.865653,(106:1.877907,(105:1.842397,(104:0.966256,107:0.966256):0.876140):0.035511):5.987746):40.333977):27.788658):1644.092407,(((52:34.233955,55:34.233955):70.341568,((46:0.625975,47:0.625975):67.992569,(42:14.024…
94	((182:109.644783,(184:20.261980,(177:6.235629,179:6.235629):14.026351):89.382805):3599.501709,(((((78:66.399963,(79:7.497164,103:7.497164):58.902798):89.839432,(45:73.149002,(109:28.318874,(106:22.736395,(105:14.195454,(104:7.015172,107:7.015172):7.180282):8.540940):5.582480):44.830132):83.090393):1645.432739,(((52:5.688071,55:5.688071):135.738098,((46:0.494123,47:0.494123):30.001198,(42:29.72761…
95	((182:167.736038,(184:28.209309,(177:19.839005,179:19.839005):8.370304):139.526733):3128.957031,(((((78:56.482754,(79:1.374017,103:1.374017):55.108734):44.769611,(45:71.802414,(109:44.981300,(106:16.521103,(105:13.781596,(104:7.783733,107:7.783733):5.997863):2.739508):28.460196):26.821115):29.449949):1769.096069,(((52:11.052868,55:11.052868):181.738327,((46:3.717230,47:3.717230):73.211639,(42:31.…
96	((182:68.380264,(184:32.212337,(177:6.486787,179:6.486787):25.725550):36.167927):2846.707275,(((((78:60.693779,(79:0.583731,103:0.583731):60.110050):206.809402,(45:52.560616,(109:39.436295,(106:27.562389,(105:11.654065,(104:0.987890,107:0.987890):10.666176):15.908324):11.873905):13.124321):214.942566):1731.916382,(((52:5.108373,55:5.108373):119.663879,((46:3.861960,47:3.861960):45.413124,(42:9.40…
97	((182:110.209900,(184:53.172184,(177:23.819994,179:23.819994):29.352192):57.037716):3295.251465,(((((78:76.674225,(79:14.540741,103:14.540741):62.133480):89.605858,(45:88.763985,(109:86.265465,(106:81.677734,(105:59.856831,(104:5.381179,107:5.381179):54.475651):21.820904):4.587729):2.498526):77.516090):1275.567627,(((52:0.570901,55:0.570901):84.702393,((46:5.535738,47:5.535738):52.744175,(42:20.7…
98	((182:64.104515,(184:19.636080,(177:5.854883,179:5.854883):13.781197):44.468437):2743.156982,(((((78:21.102060,(79:2.295525,103:2.295525):18.806536):14.692466,(45:29.847805,(109:23.596870,(106:9.122271,(105:6.438093,(104:0.205408,107:0.205408):6.232685):2.684177):14.474600):6.250936):5.946721):1221.036255,(((52:19.067492,55:19.067492):36.504169,((46:3.498685,47:3.498685):22.125988,(42:22.793434,(…
99	((182:120.287628,(184:31.818029,(177:8.950037,179:8.950037):22.867992):88.469597):3150.687012,(((((78:80.637451,(79:3.943906,103:3.943906):76.693542):4.665753,(45:66.296165,(109:39.173912,(106:21.640953,(105:19.549822,(104:14.995277,107:14.995277):4.554543):2.091133):17.532957):27.122255):19.007038):489.075775,(((52:29.590006,55:29.590006):106.978920,((46:18.566877,47:18.566877):8.734127,(42:18.6…
100	((182:97.737541,(184:43.718277,(177:15.947585,179:15.947585):27.770693):54.019260):3001.707275,(((((78:62.076599,(79:0.594117,103:0.594117):61.482483):179.245209,(45:99.288132,(109:73.510635,(106:67.283852,(105:23.195761,(104:1.086927,107:1.086927):22.108833):44.088089):6.226783):25.777494):142.033676):571.747498,(((52:0.857837,55:0.857837):35.494713,((46:9.239774,47:9.239774):12.893931,(42:15.12…
101	((182:112.663086,(184:51.161335,(177:24.444511,179:24.444511):26.716824):61.501747):2290.619629,(((((78:134.555527,(79:17.268198,103:17.268198):117.287331):146.421082,(45:220.322235,(109:135.031067,(106:34.035019,(105:16.413345,(104:4.889604,107:4.889604):11.523741):17.621674):100.996048):85.291168):60.654377):1165.835083,(((52:5.138762,55:5.138762):79.901276,((46:24.307817,47:24.307817):10.94306…
102	((182:55.522629,(184:27.135298,(177:9.447312,179:9.447312):17.687984):28.387333):2900.254883,(((((78:18.240532,(79:0.465042,103:0.465042):17.775490):95.745461,(45:110.627396,(109:41.670540,(106:21.332741,(105:17.112183,(104:11.984406,107:11.984406):5.127776):4.220559):20.337799):68.956848):3.358601):609.843567,(((52:47.041344,55:47.041344):19.543673,((46:0.432559,47:0.432559):31.017786,(42:30.197…
103	((182:67.160263,(184:13.068553,(177:10.125739,179:10.125739):2.942815):54.091713):2758.895508,(((((78:89.593285,(79:9.944758,103:9.944758):79.648529):146.159302,(45:230.428574,(109:125.163002,(106:91.236832,(105:76.248619,(104:36.990868,107:36.990868):39.257751):14.988214):33.926174):105.265564):5.324026):652.796387,(((52:0.073813,55:0.073813):43.742939,((46:0.715971,47:0.715971):36.475677,(42:15…
104	((182:253.177826,(184:33.344681,(177:6.575162,179:6.575162):26.769518):219.833145):3175.943359,(((((78:36.691715,(79:1.508267,103:1.508267):35.183449):49.480148,(45:62.549061,(109:13.094769,(106:10.222203,(105:7.401189,(104:3.594916,107:3.594916):3.806273):2.821014):2.872565):49.454292):23.622803):911.447693,(((52:26.153002,55:26.153002):45.881168,((46:19.441740,47:19.441740):0.898777,(42:8.21708…
105	((182:130.031296,(184:53.521343,(177:25.577930,179:25.577930):27.943415):76.509956):2785.620117,(((((78:44.272633,(79:5.239720,103:5.239720):39.032913):227.449799,(45:217.566208,(109:19.421841,(106:18.525946,(105:14.105168,(104:7.698227,107:7.698227):6.406940):4.420779):0.895894):198.144363):54.156227):478.966736,(((52:9.494832,55:9.494832):21.324720,((46:16.268822,47:16.268822):0.874654,(42:11.3…
106	((182:216.100052,(184:36.701424,(177:7.001410,179:7.001410):29.700014):179.398636):2805.081787,(((((78:27.423153,(79:4.939689,103:4.939689):22.483463):74.837456,(45:40.253250,(109:13.348233,(106:9.917986,(105:5.000956,(104:1.141306,107:1.141306):3.859650):4.917030):3.430247):26.905020):62.007355):1486.896362,(((52:8.145438,55:8.145438):167.543121,((46:4.075595,47:4.075595):33.463776,(42:21.794933…
107	((182:148.666199,(184:40.057545,(177:2.391372,179:2.391372):37.666172):108.608650):2619.202881,(((((78:52.374130,(79:0.700853,103:0.700853):51.673275):10.557670,(45:51.382381,(109:36.361641,(106:31.397507,(105:20.221712,(104:14.710639,107:14.710639):5.511074):11.175794):4.964133):15.020741):11.549418):1589.635986,(((52:7.855804,55:7.855804):105.171806,((46:1.213511,47:1.213511):32.340061,(42:23.8…
108	((182:71.025986,(184:36.949966,(177:13.756603,179:13.756603):23.193361):34.076019):2902.868896,(((((78:12.011662,(79:1.009001,103:1.009001):11.002662):102.702545,(45:66.316650,(109:55.766918,(106:28.767931,(105:22.618607,(104:5.113274,107:5.113274):17.505333):6.149324):26.998985):10.549736):48.397552):644.999939,(((52:0.039631,55:0.039631):35.439384,((46:3.762982,47:3.762982):12.603615,(42:15.113…
109	((182:148.381866,(184:59.933804,(177:14.325876,179:14.325876):45.607925):88.448067):2701.118896,(((((78:50.619995,(79:12.025732,103:12.025732):38.594265):193.803345,(45:102.075554,(109:6.758057,(106:5.746049,(105:5.407889,(104:2.370234,107:2.370234):3.037655):0.338160):1.012008):95.317497):142.347794):1204.218628,(((52:0.840819,55:0.840819):207.057831,((46:3.320019,47:3.320019):7.715036,(42:7.252…
110	((182:120.212044,(184:50.132229,(177:3.597884,179:3.597884):46.534344):70.079819):2677.906738,(((((78:21.789888,(79:0.996206,103:0.996206):20.793680):40.605339,(45:44.602856,(109:43.337662,(106:18.132521,(105:10.758292,(104:7.351216,107:7.351216):3.407076):7.374228):25.205141):1.265194):17.792372):1651.807373,(((52:5.279923,55:5.279923):98.147217,((46:9.166357,47:9.166357):21.068419,(42:7.328707,…
111	((182:113.408699,(184:18.435276,(177:10.790668,179:10.790668):7.644608):94.973419):2665.182617,(((((78:24.685242,(79:4.516049,103:4.516049):20.169193):133.551636,(45:48.993622,(109:36.953712,(106:12.719568,(105:2.711247,(104:0.717225,107:0.717225):1.994023):10.008322):24.234142):12.039909):109.243256):1488.541626,(((52:1.115080,55:1.115080):152.511765,((46:9.584919,47:9.584919):20.944183,(42:8.98…
112	((182:205.948288,(184:40.100815,(177:3.446228,179:3.446228):36.654587):165.847473):2886.336670,(((((78:89.204399,(79:24.485630,103:24.485630):64.718773):22.253046,(45:42.497692,(109:29.489468,(106:25.451408,(105:11.421703,(104:9.466514,107:9.466514):1.955189):14.029706):4.038058):13.008226):68.959755):1511.288818,(((52:2.401042,55:2.401042):118.357574,((46:3.901036,47:3.901036):17.479324,(42:16.3…
113	((182:78.853561,(184:25.679958,(177:1.553244,179:1.553244):24.126713):53.173603):2784.002441,(((((78:46.562679,(79:4.957867,103:4.957867):41.604813):74.878395,(45:70.546967,(109:58.204025,(106:8.474202,(105:3.549917,(104:3.191262,107:3.191262):0.358655):4.924285):49.729824):12.342940):50.894108):1379.922852,(((52:17.216496,55:17.216496):43.852226,((46:15.786106,47:15.786106):4.317266,(42:12.22905…
114	((182:145.254013,(184:32.187195,(177:18.224201,179:18.224201):13.962994):113.066811):2864.613037,(((((78:52.082333,(79:22.452560,103:22.452560):29.629772):51.833229,(45:71.286003,(109:61.434101,(106:57.269173,(105:19.925262,(104:7.460137,107:7.460137):12.465126):37.343910):4.164930):9.851898):32.629562):1527.723511,(((52:6.192399,55:6.192399):29.907890,((46:2.257631,47:2.257631):11.127896,(42:6.3…
115	((182:197.996689,(184:35.720261,(177:12.369712,179:12.369712):23.350550):162.276428):2594.804199,(((((78:52.126984,(79:11.040028,103:11.040028):41.086956):54.519382,(45:77.143982,(109:11.019544,(106:10.128094,(105:2.503284,(104:0.279072,107:0.279072):2.224212):7.624810):0.891449):66.124443):29.502380):1469.109863,(((52:14.342129,55:14.342129):75.511360,((46:9.061858,47:9.061858):41.024876,(42:42.…
116	((182:124.185303,(184:8.362308,(177:2.554230,179:2.554230):5.808077):115.822990):2629.544189,(((((78:52.380844,(79:9.434766,103:9.434766):42.946079):139.914719,(45:189.417786,(109:63.631470,(106:50.382698,(105:18.255753,(104:5.255164,107:5.255164):13.000589):32.126945):13.248770):125.786316):2.877775):1351.326660,(((52:0.326325,55:0.326325):107.734444,((46:4.638348,47:4.638348):3.517856,(42:5.646…
117	((182:121.442078,(184:29.224390,(177:18.074764,179:18.074764):11.149626):92.217682):3137.683594,(((((78:76.705101,(79:6.175210,103:6.175210):70.529892):118.590515,(45:89.542717,(109:87.560394,(106:61.491268,(105:9.442873,(104:4.785989,107:4.785989):4.656883):52.048397):26.069128):1.982321):105.752899):1453.414917,(((52:0.122281,55:0.122281):131.252563,((46:10.018420,47:10.018420):22.103880,(42:29…
118	((182:104.409103,(184:36.543865,(177:1.874164,179:1.874164):34.669704):67.865234):2898.699707,(((((78:74.754738,(79:8.355900,103:8.355900):66.398842):106.063652,(45:126.169807,(109:49.938549,(106:39.616566,(105:14.722061,(104:6.486364,107:6.486364):8.235697):24.894503):10.321982):76.231262):54.648586):598.030212,(((52:4.332212,55:4.332212):38.709583,((46:2.107226,47:2.107226):20.686119,(42:19.116…
119	((182:83.061783,(184:16.767487,(177:1.293684,179:1.293684):15.473803):66.294296):3067.637939,(((((78:29.774536,(79:2.639473,103:2.639473):27.135063):102.272339,(45:121.738853,(109:38.319817,(106:27.979536,(105:17.309242,(104:14.959629,107:14.959629):2.349613):10.670294):10.340281):83.419037):10.308020):1377.906250,(((52:3.970593,55:3.970593):21.765684,((46:11.558735,47:11.558735):8.900270,(42:15.…
120	((182:258.186554,(184:34.717846,(177:12.077308,179:12.077308):22.640537):223.468689):2499.361328,(((((78:46.297737,(79:3.991859,103:3.991859):42.305878):161.932159,(45:167.979309,(109:164.902725,(106:33.331429,(105:24.659853,(104:20.229979,107:20.229979):4.429874):8.671576):131.571304):3.076572):40.250587):707.867737,(((52:3.748825,55:3.748825):138.959854,((46:4.081978,47:4.081978):51.529324,(42:…
121	((182:182.865372,(184:42.742172,(177:4.677842,179:4.677842):38.064331):140.123199):2787.715820,(((((78:37.907040,(79:3.562245,103:3.562245):34.344791):64.407356,(45:79.199394,(109:54.486446,(106:27.105185,(105:10.816912,(104:0.589981,107:0.589981):10.226931):16.288273):27.381262):24.712948):23.115002):885.816833,(((52:3.242797,55:3.242797):94.446411,((46:10.929900,47:10.929900):46.132511,(42:14.2…
122	((182:171.750717,(184:20.687149,(177:9.696300,179:9.696300):10.990849):151.063568):2368.618164,(((((78:60.120033,(79:0.350146,103:0.350146):59.769886):60.790752,(45:102.369217,(109:36.144367,(106:27.389883,(105:23.118872,(104:10.292974,107:10.292974):12.825898):4.271011):8.754484):66.224846):18.541573):734.346802,(((52:0.815517,55:0.815517):190.697815,((46:10.328910,47:10.328910):43.981926,(42:25…
123	((182:76.198669,(184:17.390432,(177:15.716640,179:15.716640):1.673793):58.808239):3294.330322,(((((78:41.459419,(79:10.287667,103:10.287667):31.171753):33.212860,(45:61.728687,(109:61.063042,(106:51.461807,(105:13.849617,(104:5.749352,107:5.749352):8.100266):37.612190):9.601233):0.665644):12.943592):1161.499146,(((52:26.143059,55:26.143059):38.087074,((46:3.486198,47:3.486198):30.410940,(42:18.14…
124	((182:98.265816,(184:8.644719,(177:0.986961,179:0.986961):7.657758):89.621094):3215.501221,(((((78:35.500652,(79:5.416455,103:5.416455):30.084198):252.830765,(45:54.942436,(109:43.318146,(106:36.272285,(105:11.391876,(104:5.185693,107:5.185693):6.206184):24.880409):7.045860):11.624290):233.388977):1180.921875,(((52:3.048831,55:3.048831):64.396492,((46:0.631674,47:0.631674):27.003555,(42:5.522820,…
125	((182:72.347588,(184:45.501640,(177:15.279238,179:15.279238):30.222403):26.845949):3668.165771,(((((78:51.146790,(79:3.423785,103:3.423785):47.723007):34.396172,(45:66.240730,(109:34.975231,(106:20.264452,(105:15.943385,(104:1.514640,107:1.514640):14.428744):4.321068):14.710777):31.265501):19.302231):1334.734131,(((52:4.227717,55:4.227717):90.373848,((46:3.596165,47:3.596165):21.969778,(42:14.572…
126	((182:70.427490,(184:4.262663,(177:1.306690,179:1.306690):2.955973):66.164825):2819.869385,(((((78:108.928902,(79:7.078603,103:7.078603):101.850296):14.169767,(45:88.117500,(109:44.755310,(106:32.981556,(105:2.276008,(104:2.147635,107:2.147635):0.128374):30.705547):11.773756):43.362190):34.981167):1622.720093,(((52:1.317539,55:1.317539):27.897371,((46:2.996830,47:2.996830):10.137409,(42:12.858585…
127	((182:102.708908,(184:22.030909,(177:8.403189,179:8.403189):13.627720):80.677994):2710.351318,(((((78:28.720556,(79:1.927402,103:1.927402):26.793156):184.073151,(45:109.929634,(109:51.009792,(106:49.689228,(105:6.433434,(104:0.539068,107:0.539068):5.894366):43.255795):1.320563):58.919842):102.864067):1748.037598,(((52:0.123945,55:0.123945):32.308346,((46:5.662845,47:5.662845):4.889440,(42:4.48731…
128	((182:97.718727,(184:30.921236,(177:9.414490,179:9.414490):21.506746):66.797493):2873.968750,(((((78:52.804501,(79:3.749367,103:3.749367):49.055134):65.699051,(45:85.589897,(109:26.791994,(106:15.727488,(105:6.355482,(104:3.125554,107:3.125554):3.229928):9.372005):11.064507):58.797901):32.913654):1578.099731,(((52:0.794362,55:0.794362):69.732994,((46:5.410290,47:5.410290):42.371792,(42:19.313921,…
129	((182:71.122528,(184:51.390362,(177:14.629964,179:14.629964):36.760399):19.732164):2753.083740,(((((78:118.150650,(79:23.684956,103:23.684956):94.465691):225.006958,(45:102.916603,(109:48.931404,(106:37.399879,(105:15.936042,(104:0.469783,107:0.469783):15.466259):21.463839):11.531527):53.985203):240.240997):1622.693848,(((52:3.763973,55:3.763973):47.622082,((46:1.930508,47:1.930508):11.716212,(42…
130	((182:121.131859,(184:64.815254,(177:15.108989,179:15.108989):49.706264):56.316608):2779.155518,(((((78:33.589497,(79:11.345482,103:11.345482):22.244013):130.271042,(45:91.400406,(109:69.592003,(106:40.917580,(105:6.298862,(104:3.186340,107:3.186340):3.112523):34.618717):28.674425):21.808401):72.460136):1377.460938,(((52:2.012152,55:2.012152):184.833298,((46:10.529160,47:10.529160):10.095796,(42:…
131	((182:89.283127,(184:33.037582,(177:5.470082,179:5.470082):27.567499):56.245541):2704.871826,(((((78:40.981300,(79:0.995950,103:0.995950):39.985348):186.884476,(45:216.892059,(109:50.918957,(106:35.810272,(105:29.570217,(104:3.332084,107:3.332084):26.238132):6.240056):15.108684):165.973099):10.973719):640.139526,(((52:5.562566,55:5.562566):109.829506,((46:26.754677,47:26.754677):7.907616,(42:24.9…
132	((182:69.999588,(184:25.979462,(177:11.811069,179:11.811069):14.168393):44.020126):1777.443481,(((((78:63.020107,(79:7.152041,103:7.152041):55.868069):105.953896,(45:36.064026,(109:33.586147,(106:21.253763,(105:20.557796,(104:15.299450,107:15.299450):5.258347):0.695966):12.332384):2.477880):132.909973):731.841980,(((52:3.568086,55:3.568086):55.330135,((46:6.957437,47:6.957437):33.692986,(42:23.76…
133	((182:157.533829,(184:20.490906,(177:2.346944,179:2.346944):18.143963):137.042923):2549.799561,(((((78:58.508278,(79:2.573920,103:2.573920):55.934357):506.101593,(45:301.564056,(109:29.554514,(106:24.132919,(105:2.134271,(104:0.845373,107:0.845373):1.288897):21.998648):5.421596):272.009552):263.045807):125.331131,(((52:3.779014,55:3.779014):147.009567,((46:4.788095,47:4.788095):13.812665,(42:7.07…
134	((182:114.612816,(184:13.923746,(177:4.072167,179:4.072167):9.851579):100.689064):2792.578369,(((((78:15.726370,(79:3.895531,103:3.895531):11.830838):189.950653,(45:113.952362,(109:14.446187,(106:10.031339,(105:9.926762,(104:2.106987,107:2.106987):7.819775):0.104577):4.414849):99.506172):91.724663):583.062073,(((52:10.475683,55:10.475683):49.229534,((46:20.838657,47:20.838657):3.484908,(42:15.225…
135	((182:218.966629,(184:22.745775,(177:8.525176,179:8.525176):14.220599):196.220856):3615.098145,(((((78:35.955669,(79:1.400140,103:1.400140):34.555531):17.406990,(45:38.573391,(109:21.858480,(106:3.454768,(105:2.465120,(104:2.049668,107:2.049668):0.415452):0.989648):18.403713):16.714912):14.789268):928.095886,(((52:3.719548,55:3.719548):62.313778,((46:30.841394,47:30.841394):20.880043,(42:29.13195…
136	((182:113.735054,(184:22.002003,(177:8.639377,179:8.639377):13.362626):91.733047):2103.011963,(((((78:30.879158,(79:1.000589,103:1.000589):29.878569):18.915735,(45:29.037374,(109:9.130166,(106:6.782596,(105:4.075321,(104:1.787544,107:1.787544):2.287777):2.707275):2.347569):19.907209):20.757519):1366.499634,(((52:10.746154,55:10.746154):124.496353,((46:5.907407,47:5.907407):34.563190,(42:7.725528,…
137	((182:172.545715,(184:29.020588,(177:14.226622,179:14.226622):14.793967):143.525116):2786.557617,(((((78:88.048393,(79:21.387846,103:21.387846):66.660545):225.853470,(45:222.246048,(109:130.746353,(106:8.129520,(105:7.213998,(104:7.074700,107:7.074700):0.139297):0.915523):122.616837):91.499680):91.655815):1147.347900,(((52:17.869925,55:17.869925):32.609367,((46:14.994392,47:14.994392):1.519133,(4…
138	((182:134.292770,(184:41.994385,(177:3.947309,179:3.947309):38.047077):92.298386):2647.290283,(((((78:83.818466,(79:33.922569,103:33.922569):49.895897):89.028419,(45:120.010506,(109:68.082314,(106:34.648312,(105:21.285694,(104:1.303807,107:1.303807):19.981888):13.362618):33.434006):51.928188):52.836380):795.636780,(((52:3.353521,55:3.353521):63.085529,((46:12.971230,47:12.971230):20.703747,(42:28…
139	((182:163.250336,(184:42.955727,(177:0.565543,179:0.565543):42.390182):120.294609):2527.692139,(((((78:32.821682,(79:1.567377,103:1.567377):31.254303):183.766068,(45:105.166016,(109:21.237246,(106:14.078202,(105:10.362471,(104:1.938161,107:1.938161):8.424310):3.715731):7.159043):83.928772):111.421730):1483.120483,(((52:0.016219,55:0.016219):172.154236,((46:5.268931,47:5.268931):19.611126,(42:13.8…
140	((182:283.151855,(184:23.646070,(177:15.050218,179:15.050218):8.595853):259.505798):2444.529541,(((((78:54.973694,(79:0.914451,103:0.914451):54.059242):33.176266,(45:33.817242,(109:4.295697,(106:3.801125,(105:1.332553,(104:0.945013,107:0.945013):0.387540):2.468573):0.494572):29.521547):54.332714):1576.022217,(((52:3.105869,55:3.105869):126.651207,((46:5.032012,47:5.032012):101.589241,(42:24.17372…
141	((182:51.937668,(184:11.389380,(177:2.677724,179:2.677724):8.711658):40.548286):2667.125488,(((((78:121.818703,(79:18.829744,103:18.829744):102.988953):101.773140,(45:218.310440,(109:74.344917,(106:19.156815,(105:7.828215,(104:3.174831,107:3.174831):4.653384):11.328600):55.188099):143.965530):5.281395):1580.847534,(((52:0.921573,55:0.921573):124.632057,((46:31.308767,47:31.308767):34.955292,(42:1…
142	((182:131.912567,(184:13.982020,(177:2.316456,179:2.316456):11.665565):117.930550):2734.757812,(((((78:21.108009,(79:3.835889,103:3.835889):17.272121):136.001480,(45:76.282288,(109:75.787003,(106:73.816605,(105:37.546818,(104:10.952975,107:10.952975):26.593842):36.269787):1.970398):0.495289):80.827194):2106.087891,(((52:2.185633,55:2.185633):53.117409,((46:1.791501,47:1.791501):27.010813,(42:6.48…
143	((182:139.613327,(184:61.726555,(177:14.675426,179:14.675426):47.051128):77.886772):2696.626953,(((((78:39.698681,(79:7.185385,103:7.185385):32.513298):148.221527,(45:45.325787,(109:18.282927,(106:12.107628,(105:2.612458,(104:0.844400,107:0.844400):1.768058):9.495170):6.175300):27.042860):142.594421):1424.068115,(((52:6.391237,55:6.391237):42.305325,((46:4.328546,47:4.328546):6.672537,(42:7.75305…
144	((182:122.921654,(184:16.473331,(177:1.497751,179:1.497751):14.975580):106.448318):2811.195068,(((((78:37.326725,(79:5.076771,103:5.076771):32.249954):79.063606,(45:92.431580,(109:49.706123,(106:48.618141,(105:39.499359,(104:8.282691,107:8.282691):31.216669):9.118780):1.087981):42.725456):23.958750):2040.797119,(((52:7.509782,55:7.509782):26.091269,((46:4.560736,47:4.560736):13.900489,(42:17.1520…
145	((182:192.250092,(184:37.501522,(177:10.363752,179:10.363752):27.137768):154.748581):2608.261475,(((((78:31.208567,(79:1.276734,103:1.276734):29.931833):55.581333,(45:36.749413,(109:27.941969,(106:26.913818,(105:3.527553,(104:0.214501,107:0.214501):3.313052):23.386267):1.028150):8.807445):50.040489):1206.637939,(((52:0.906482,55:0.906482):85.015732,((46:14.255239,47:14.255239):24.149845,(42:9.963…
146	((182:119.360832,(184:16.652729,(177:8.863585,179:8.863585):7.789145):102.708099):3953.972656,(((((78:106.775681,(79:6.080057,103:6.080057):100.695625):68.814110,(45:139.010223,(109:45.843166,(106:6.719147,(105:5.143592,(104:0.425881,107:0.425881):4.717711):1.575554):39.124020):93.167061):36.579559):1553.869873,(((52:0.074341,55:0.074341):52.150856,((46:8.577135,47:8.577135):20.955320,(42:23.1070…
147	((182:144.378387,(184:40.027832,(177:8.089896,179:8.089896):31.937935):104.350555):2719.971924,(((((78:30.942513,(79:2.054918,103:2.054918):28.887596):142.724289,(45:111.898048,(109:82.166931,(106:26.746107,(105:18.839083,(104:4.664507,107:4.664507):14.174574):7.907025):55.420822):29.731121):61.768757):1511.844360,(((52:12.481312,55:12.481312):43.654526,((46:4.922590,47:4.922590):6.332298,(42:9.3…
148	((182:54.263432,(184:23.419188,(177:13.450888,179:13.450888):9.968300):30.844242):3193.856445,(((((78:39.422199,(79:2.331194,103:2.331194):37.091007):73.234657,(45:26.964684,(109:21.176413,(106:12.234814,(105:4.951066,(104:1.119401,107:1.119401):3.831666):7.283748):8.941598):5.788270):85.692177):1588.252808,(((52:2.090692,55:2.090692):95.458519,((46:4.585043,47:4.585043):14.488898,(42:14.024887,(…
149	((182:130.820404,(184:38.486191,(177:17.134886,179:17.134886):21.351303):92.334213):2644.273193,(((((78:95.035370,(79:3.695911,103:3.695911):91.339462):136.943756,(45:177.387711,(109:67.750786,(106:47.249218,(105:8.056432,(104:2.996970,107:2.996970):5.059462):39.192783):20.501572):109.636917):54.591427):1353.109375,(((52:0.614879,55:0.614879):43.521103,((46:2.133428,47:2.133428):30.835108,(42:14.…
150	((182:42.449936,(184:21.958475,(177:6.810531,179:6.810531):15.147943):20.491459):3242.980225,(((((78:38.488350,(79:3.317848,103:3.317848):35.170502):221.143112,(45:211.019104,(109:48.903202,(106:12.636984,(105:5.527073,(104:2.395327,107:2.395327):3.131746):7.109910):36.266220):162.115906):48.612358):1200.740845,(((52:20.504568,55:20.504568):80.776436,((46:5.116875,47:5.116875):36.036362,(42:30.66…
151	((182:85.692787,(184:21.525877,(177:15.855309,179:15.855309):5.670567):64.166908):2697.590332,(((((78:39.525532,(79:2.537407,103:2.537407):36.988125):618.429138,(45:514.218384,(109:237.855255,(106:75.173897,(105:36.401043,(104:16.726931,107:16.726931):19.674110):38.772850):162.681366):276.363098):143.736298):1078.829102,(((52:2.116399,55:2.116399):37.736652,((46:10.515684,47:10.515684):8.711291,(…
152	((182:177.102249,(184:14.754803,(177:4.053025,179:4.053025):10.701777):162.347443):2754.057861,(((((78:102.177696,(79:1.393463,103:1.393463):100.784233):61.358250,(45:122.321075,(109:65.625237,(106:51.485855,(105:25.476479,(104:3.679465,107:3.679465):21.797012):26.009377):14.139380):56.695843):41.214867):587.983765,(((52:2.126859,55:2.126859):113.218132,((46:1.458477,47:1.458477):20.547329,(42:16…
153	((182:196.224792,(184:88.777214,(177:13.278790,179:13.278790):75.498428):107.447586):2879.890137,(((((78:126.992180,(79:2.349832,103:2.349832):124.642349):812.022583,(45:202.400238,(109:162.201935,(106:140.308273,(105:36.900894,(104:27.963078,107:27.963078):8.937817):103.407379):21.893667):40.198303):736.614563):281.280518,(((52:6.794741,55:6.794741):5.822757,((46:7.644830,47:7.644830):0.624925,(…
154	((182:115.780106,(184:19.171926,(177:6.103197,179:6.103197):13.068730):96.608177):2770.034180,(((((78:53.390736,(79:9.759684,103:9.759684):43.631050):180.374207,(45:231.797852,(109:174.572205,(106:33.710686,(105:12.123299,(104:0.194134,107:0.194134):11.929164):21.587385):140.861526):57.225639):1.967088):1251.418457,(((52:14.598045,55:14.598045):38.049393,((46:3.331389,47:3.331389):31.601931,(42:3…
155	((182:35.729645,(184:17.635130,(177:5.611068,179:5.611068):12.024061):18.094517):2706.248779,(((((78:44.423405,(79:2.523144,103:2.523144):41.900261):212.178864,(45:176.581039,(109:171.087616,(106:149.219269,(105:24.380945,(104:4.037532,107:4.037532):20.343414):124.838326):21.868347):5.493415):80.021240):402.576172,(((52:2.649225,55:2.649225):49.998951,((46:9.623764,47:9.623764):10.695254,(42:7.66…
156	((182:170.936203,(184:66.241806,(177:4.726486,179:4.726486):61.515320):104.694405):3102.972656,(((((78:45.866718,(79:15.137049,103:15.137049):30.729670):288.523926,(45:255.810684,(109:90.961082,(106:52.076832,(105:3.578661,(104:2.800746,107:2.800746):0.777915):48.498173):38.884251):164.849594):78.579979):717.962341,(((52:4.488500,55:4.488500):214.519531,((46:1.117792,47:1.117792):13.692782,(42:9.…
157	((182:101.534752,(184:9.212434,(177:5.506612,179:5.506612):3.705822):92.322319):2743.558838,(((((78:29.290894,(79:2.278059,103:2.278059):27.012835):91.611526,(45:102.552048,(109:96.655151,(106:15.178269,(105:6.080915,(104:3.075566,107:3.075566):3.005349):9.097355):81.476875):5.896898):18.350370):1737.529541,(((52:5.227110,55:5.227110):93.390915,((46:21.069408,47:21.069408):50.348045,(42:26.120495…
158	((182:110.487076,(184:25.582611,(177:8.282157,179:8.282157):17.300453):84.904465):3066.843750,(((((78:59.877010,(79:0.804263,103:0.804263):59.072746):286.082794,(45:265.477386,(109:88.835106,(106:68.280220,(105:38.963711,(104:9.728428,107:9.728428):29.235281):29.316511):20.554886):176.642288):80.482399):1159.222534,(((52:4.578090,55:4.578090):34.496281,((46:0.233954,47:0.233954):14.391872,(42:13.…
159	((182:156.063385,(184:57.242153,(177:2.058879,179:2.058879):55.183273):98.821228):2699.889160,(((((78:43.224037,(79:4.590411,103:4.590411):38.633625):69.914474,(45:71.137703,(109:27.868160,(106:27.486036,(105:14.806016,(104:2.682220,107:2.682220):12.123796):12.680019):0.382123):43.269543):42.000805):526.843323,(((52:4.111780,55:4.111780):104.342781,((46:11.669272,47:11.669272):29.542433,(42:15.19…
160	((182:167.265579,(184:23.350233,(177:1.044052,179:1.044052):22.306181):143.915344):2547.491699,(((((78:40.969711,(79:4.926595,103:4.926595):36.043114):224.774826,(45:134.716293,(109:50.542622,(106:11.468122,(105:4.645138,(104:1.944559,107:1.944559):2.700579):6.822984):39.074501):84.173676):131.028244):719.089233,(((52:35.651398,55:35.651398):11.364252,((46:5.169991,47:5.169991):16.505419,(42:10.6…
161	((182:163.640900,(184:10.859887,(177:3.613419,179:3.613419):7.246468):152.781021):2848.863525,(((((78:63.417110,(79:18.912790,103:18.912790):44.504322):6.011890,(45:51.521076,(109:44.859467,(106:33.951553,(105:21.000225,(104:6.336406,107:6.336406):14.663820):12.951326):10.907913):6.661612):17.907925):769.845032,(((52:24.901226,55:24.901226):72.739304,((46:4.522086,47:4.522086):23.600872,(42:8.822…
162	((182:188.242310,(184:95.604462,(177:24.869604,179:24.869604):70.734856):92.637840):2501.176514,(((((78:30.448336,(79:4.256672,103:4.256672):26.191664):47.267300,(45:55.586746,(109:27.662264,(106:13.499202,(105:8.879119,(104:0.043694,107:0.043694):8.835425):4.620083):14.163062):27.924482):22.128887):777.854431,(((52:4.044779,55:4.044779):57.584606,((46:3.349819,47:3.349819):28.431192,(42:14.20781…
163	((182:107.214279,(184:13.059371,(177:6.053814,179:6.053814):7.005557):94.154907):3027.376709,(((((78:36.729889,(79:2.290669,103:2.290669):34.439220):72.863785,(45:45.171139,(109:31.388416,(106:26.265755,(105:21.292782,(104:9.075174,107:9.075174):12.217607):4.972973):5.122662):13.782723):64.422531):823.962463,(((52:5.966393,55:5.966393):71.669258,((46:24.472519,47:24.472519):3.855069,(42:7.274705,…
164	((182:270.740326,(184:11.688365,(177:5.977224,179:5.977224):5.711141):259.051971):2860.410400,(((((78:54.771812,(79:12.915497,103:12.915497):41.856319):126.070816,(45:41.135357,(109:40.293591,(106:35.360912,(105:31.693167,(104:25.330666,107:25.330666):6.362501):3.667746):4.932678):0.841766):139.707275):717.712891,(((52:1.499799,55:1.499799):134.248428,((46:39.257938,47:39.257938):0.526748,(42:27.…
165	((182:76.142136,(184:52.289959,(177:37.393044,179:37.393044):14.896913):23.852182):2833.473145,(((((78:33.309052,(79:8.991920,103:8.991920):24.317131):51.895611,(45:58.042576,(109:39.452271,(106:6.170005,(105:1.096350,(104:0.398296,107:0.398296):0.698054):5.073655):33.282265):18.590309):27.162085):475.028656,(((52:0.688491,55:0.688491):69.625244,((46:3.456504,47:3.456504):13.766823,(42:11.783242,…
166	((182:113.939484,(184:36.157825,(177:5.303319,179:5.303319):30.854506):77.781654):3042.066650,(((((78:45.470028,(79:1.498311,103:1.498311):43.971714):62.310055,(45:92.945038,(109:82.701447,(106:23.274481,(105:6.672715,(104:4.835836,107:4.835836):1.836879):16.601767):59.426968):10.243587):14.835047):781.514832,(((52:15.441360,55:15.441360):50.849304,((46:2.689995,47:2.689995):8.033515,(42:9.339629…
167	((182:43.717278,(184:24.740871,(177:4.367645,179:4.367645):20.373224):18.976408):3015.811523,(((((78:53.950218,(79:2.383432,103:2.383432):51.566788):27.853559,(45:38.212734,(109:26.031183,(106:11.718336,(105:3.476262,(104:3.396350,107:3.396350):0.079911):8.242074):14.312846):12.181553):43.591042):682.519958,(((52:5.326332,55:5.326332):104.618561,((46:0.756488,47:0.756488):27.889381,(42:17.161854,…
168	((182:100.265350,(184:25.678082,(177:12.377070,179:12.377070):13.301010):74.587273):2876.957275,(((((78:56.870636,(79:5.285326,103:5.285326):51.585312):13.687014,(45:61.677982,(109:12.284142,(106:10.930397,(105:8.369811,(104:2.033671,107:2.033671):6.336140):2.560586):1.353745):49.393841):8.879667):730.998962,(((52:2.203263,55:2.203263):41.400372,((46:0.803294,47:0.803294):4.747235,(42:4.003143,(5…
169	((182:165.039703,(184:38.537994,(177:15.772353,179:15.772353):22.765640):126.501717):3027.380371,(((((78:27.284496,(79:3.214355,103:3.214355):24.070141):157.932663,(45:160.904510,(109:99.873482,(106:36.711266,(105:5.077250,(104:2.213398,107:2.213398):2.863851):31.634018):63.162212):61.031036):24.312643):638.803650,(((52:21.254913,55:21.254913):115.232750,((46:0.391424,47:0.391424):60.110088,(42:3…
170	((182:74.913277,(184:14.890679,(177:3.945155,179:3.945155):10.945524):60.022598):3530.555176,(((((78:44.138783,(79:2.681883,103:2.681883):41.456902):258.221924,(45:182.786057,(109:33.191978,(106:15.575261,(105:8.303080,(104:4.495158,107:4.495158):3.807922):7.272182):17.616714):149.594086):119.574654):239.339386,(((52:7.569091,55:7.569091):114.785736,((46:6.397639,47:6.397639):53.587978,(42:24.420…
171	((182:183.705444,(184:32.508205,(177:7.777688,179:7.777688):24.730516):151.197235):2684.975342,(((((78:34.936245,(79:11.064465,103:11.064465):23.871780):29.284828,(45:64.162819,(109:14.523562,(106:11.065876,(105:7.363419,(104:3.059139,107:3.059139):4.304279):3.702458):3.457686):49.639256):0.058254):720.969543,(((52:26.154383,55:26.154383):117.108154,((46:14.028754,47:14.028754):1.865847,(42:6.469…
172	((182:110.641647,(184:45.333797,(177:24.556881,179:24.556881):20.776915):65.307854):2859.131836,(((((78:95.752739,(79:4.639669,103:4.639669):91.113075):152.321793,(45:232.768478,(109:61.456020,(106:44.628071,(105:15.054502,(104:4.543940,107:4.543940):10.510563):29.573568):16.827950):171.312454):15.306056):1152.921387,(((52:8.947991,55:8.947991):93.366631,((46:30.540478,47:30.540478):64.934586,(42…
173	((182:150.473907,(184:47.329281,(177:12.315760,179:12.315760):35.013519):103.144630):2753.274170,(((((78:62.902554,(79:6.240371,103:6.240371):56.662186):374.565033,(45:116.835304,(109:11.846869,(106:9.069638,(105:4.499067,(104:3.180432,107:3.180432):1.318635):4.570571):2.777231):104.988441):320.632294):983.756348,(((52:2.542521,55:2.542521):35.619003,((46:2.398720,47:2.398720):10.479398,(42:12.77…
174	((182:174.611816,(184:36.831364,(177:16.318264,179:16.318264):20.513098):137.780457):2872.839355,(((((78:45.915337,(79:3.008818,103:3.008818):42.906517):146.258347,(45:120.372322,(109:102.892151,(106:33.630531,(105:5.740356,(104:0.264097,107:0.264097):5.476260):27.890177):69.261620):17.480167):71.801353):667.072510,(((52:5.908187,55:5.908187):102.720001,((46:2.253650,47:2.253650):13.523971,(42:12…
175	((182:191.919785,(184:84.233086,(177:18.962801,179:18.962801):65.270287):107.686699):2849.300537,(((((78:48.951118,(79:1.014749,103:1.014749):47.936371):117.529884,(45:153.086227,(109:67.601624,(106:39.741215,(105:4.570344,(104:0.603779,107:0.603779):3.966565):35.170872):27.860409):85.484604):13.394780):1301.538452,(((52:0.547919,55:0.547919):37.053799,((46:3.562143,47:3.562143):22.116579,(42:7.1…
176	((182:143.385605,(184:33.463081,(177:20.171940,179:20.171940):13.291142):109.922523):3425.757568,(((((78:51.352455,(79:9.240377,103:9.240377):42.112076):391.534393,(45:53.594090,(109:32.407959,(106:18.873980,(105:17.402275,(104:8.798083,107:8.798083):8.604191):1.471706):13.533980):21.186131):389.292755):813.597351,(((52:10.397709,55:10.397709):53.432259,((46:3.130096,47:3.130096):24.471289,(42:20…
177	((182:198.522827,(184:40.707085,(177:27.168278,179:27.168278):13.538809):157.815750):2713.219482,(((((78:62.714237,(79:14.276086,103:14.276086):48.438152):17.677151,(45:21.022934,(109:15.188173,(106:13.066657,(105:12.593706,(104:12.427804,107:12.427804):0.165903):0.472950):2.121516):5.834760):59.368454):1310.112061,(((52:5.526661,55:5.526661):103.448364,((46:0.824711,47:0.824711):15.130381,(42:11…
178	((182:96.092216,(184:65.277451,(177:23.341118,179:23.341118):41.936337):30.814760):3143.086914,(((((78:42.462227,(79:0.947558,103:0.947558):41.514671):11.669034,(45:25.208336,(109:15.133933,(106:13.760549,(105:13.278819,(104:5.053539,107:5.053539):8.225280):0.481729):1.373385):10.074403):28.922926):1572.076416,(((52:0.328032,55:0.328032):122.092842,((46:0.616078,47:0.616078):12.859127,(42:5.87704…
179	((182:115.081871,(184:17.600691,(177:11.464341,179:11.464341):6.136350):97.481178):2879.146484,(((((78:86.842758,(79:4.219031,103:4.219031):82.623726):68.735191,(45:152.881897,(109:13.872435,(106:9.846602,(105:9.284386,(104:2.572045,107:2.572045):6.712341):0.562217):4.025832):139.009460):2.696057):1482.683350,(((52:1.830287,55:1.830287):88.811935,((46:14.037647,47:14.037647):44.930157,(42:36.3232…
180	((182:63.181538,(184:27.414553,(177:10.093909,179:10.093909):17.320644):35.766983):2864.900146,(((((78:36.309811,(79:1.784029,103:1.784029):34.525784):105.978027,(45:53.317776,(109:14.409628,(106:11.461347,(105:2.091838,(104:0.627030,107:0.627030):1.464808):9.369509):2.948281):38.908150):88.970062):1705.805908,(((52:8.456695,55:8.456695):100.140343,((46:1.510124,47:1.510124):10.891032,(42:9.68563…
181	((182:259.177612,(184:52.043743,(177:12.724574,179:12.724574):39.319168):207.133865):2615.736816,(((((78:43.400063,(79:13.339399,103:13.339399):30.060663):163.639160,(45:152.455490,(109:18.476143,(106:13.733212,(105:10.187991,(104:6.087660,107:6.087660):4.100331):3.545221):4.742930):133.979340):54.583736):623.344849,(((52:11.704774,55:11.704774):74.003654,((46:11.555869,47:11.555869):58.158932,(4…
182	((182:164.757263,(184:17.852642,(177:10.139033,179:10.139033):7.713608):146.904633):2931.931885,(((((78:32.832722,(79:5.269688,103:5.269688):27.563032):194.124786,(45:190.973648,(109:30.683752,(106:9.453297,(105:8.954228,(104:8.314612,107:8.314612):0.639616):0.499068):21.230455):160.289886):35.983864):564.445679,(((52:3.296294,55:3.296294):42.797668,((46:18.422674,47:18.422674):8.956071,(42:16.00…
183	((182:220.945496,(184:22.155840,(177:7.637394,179:7.637394):14.518447):198.789658):2644.859619,(((((78:64.195610,(79:3.049697,103:3.049697):61.145916):31.803888,(45:77.435196,(109:26.927092,(106:20.313940,(105:16.715454,(104:15.494528,107:15.494528):1.220927):3.598486):6.613151):50.508106):18.564304):683.975098,(((52:7.487613,55:7.487613):126.173439,((46:0.219819,47:0.219819):40.220837,(42:22.782…
184	((182:88.218155,(184:12.449181,(177:6.475213,179:6.475213):5.973968):75.768974):2953.532715,(((((78:54.069431,(79:5.483588,103:5.483588):48.585842):25.741835,(45:70.144142,(109:36.661545,(106:32.783958,(105:25.694578,(104:5.222340,107:5.222340):20.472237):7.089381):3.877587):33.482597):9.667120):922.418823,(((52:17.708784,55:17.708784):76.097076,((46:2.326190,47:2.326190):43.734089,(42:32.431187,…
185	((182:73.996796,(184:22.919968,(177:10.877360,179:10.877360):12.042607):51.076832):2737.602539,(((((78:36.504375,(79:4.514707,103:4.514707):31.989668):165.100586,(45:191.431671,(109:33.499657,(106:8.526905,(105:2.097927,(104:1.588961,107:1.588961):0.508966):6.428978):24.972752):157.932007):10.173283):1391.147339,(((52:25.002066,55:25.002066):90.774895,((46:9.170691,47:9.170691):55.745609,(42:9.33…
186	((182:109.545273,(184:39.181374,(177:9.899094,179:9.899094):29.282280):70.363899):3660.874756,(((((78:50.182659,(79:0.975892,103:0.975892):49.206768):629.184143,(45:263.461304,(109:64.084114,(106:29.454399,(105:5.560149,(104:1.147633,107:1.147633):4.412516):23.894251):34.629711):199.377182):415.905518):398.106354,(((52:9.610721,55:9.610721):155.747009,((46:6.334086,47:6.334086):11.203327,(42:10.6…
187	((182:119.541290,(184:47.088455,(177:2.778046,179:2.778046):44.310410):72.452835):3343.360840,(((((78:41.058590,(79:3.392468,103:3.392468):37.666122):59.088009,(45:38.726051,(109:35.744144,(106:12.015374,(105:11.986569,(104:4.579484,107:4.579484):7.407085):0.028804):23.728771):2.981904):61.420547):1377.446045,(((52:5.741644,55:5.741644):65.064240,((46:4.676092,47:4.676092):8.556280,(42:12.006795,…
188	((182:105.126160,(184:24.253235,(177:6.482624,179:6.482624):17.770611):80.872925):2647.133057,(((((78:45.604149,(79:30.997179,103:30.997179):14.606971):107.205872,(45:82.125595,(109:76.536819,(106:50.979069,(105:10.569736,(104:0.598420,107:0.598420):9.971317):40.409332):25.557747):5.588775):70.684425):1857.776855,(((52:0.265634,55:0.265634):76.359001,((46:2.624690,47:2.624690):29.609928,(42:10.93…
189	((182:144.350769,(184:36.150108,(177:11.824422,179:11.824422):24.325686):108.200668):2582.568604,(((((78:39.371113,(79:9.610685,103:9.610685):29.760427):308.465881,(45:329.777863,(109:194.337662,(106:119.509720,(105:25.659840,(104:11.208345,107:11.208345):14.451494):93.849876):74.827942):135.440216):18.059111):1448.526367,(((52:0.315974,55:0.315974):35.869156,((46:5.050046,47:5.050046):23.789738,…
190	((182:101.156364,(184:28.590073,(177:6.186750,179:6.186750):22.403322):72.566292):2877.388428,(((((78:49.957291,(79:0.336685,103:0.336685):49.620605):155.777191,(45:98.725510,(109:53.272076,(106:9.944534,(105:7.992412,(104:6.310910,107:6.310910):1.681503):1.952122):43.327541):45.453430):107.008972):1421.077759,(((52:3.852392,55:3.852392):145.571945,((46:5.616584,47:5.616584):8.842139,(42:10.25608…
191	((182:133.082718,(184:38.384068,(177:5.762250,179:5.762250):32.621819):94.698647):3479.930420,(((((78:58.885380,(79:6.944073,103:6.944073):51.941307):75.792648,(45:38.736279,(109:18.746132,(106:18.196190,(105:14.329171,(104:5.715942,107:5.715942):8.613230):3.867019):0.549942):19.990149):95.941750):2165.569824,(((52:11.282387,55:11.282387):88.294739,((46:6.462254,47:6.462254):75.754158,(42:19.1204…
192	((182:104.245865,(184:29.376680,(177:2.000232,179:2.000232):27.376448):74.869179):3132.114258,(((((78:48.422112,(79:9.723270,103:9.723270):38.698841):251.559311,(45:75.348473,(109:28.826525,(106:10.327625,(105:6.187363,(104:1.560039,107:1.560039):4.627324):4.140263):18.498899):46.521950):224.632950):1230.576416,(((52:6.859170,55:6.859170):58.240017,((46:1.547276,47:1.547276):20.010954,(42:16.2738…
193	((182:98.603462,(184:14.704503,(177:3.850755,179:3.850755):10.853747):83.898964):2812.343750,(((((78:35.462658,(79:7.965447,103:7.965447):27.497211):162.216629,(45:130.344345,(109:113.971313,(106:75.309319,(105:67.240211,(104:20.733286,107:20.733286):46.506931):8.069105):38.661995):16.373034):67.334938):1393.482544,(((52:5.471009,55:5.471009):27.093250,((46:4.476716,47:4.476716):12.702085,(42:8.8…
194	((182:70.808266,(184:26.062325,(177:10.529722,179:10.529722):15.532601):44.745941):2835.653564,(((((78:38.878021,(79:8.201470,103:8.201470):30.676550):42.887192,(45:76.117249,(109:54.806332,(106:22.900154,(105:14.983789,(104:4.717596,107:4.717596):10.266193):7.916364):31.906179):21.310917):5.647964):1745.672363,(((52:3.980336,55:3.980336):161.597824,((46:0.030850,47:0.030850):52.126617,(42:38.667…
195	((182:241.630112,(184:29.861252,(177:8.289979,179:8.289979):21.571274):211.768860):3108.906006,(((((78:67.988197,(79:3.642951,103:3.642951):64.345245):173.414642,(45:106.937729,(109:29.212839,(106:26.856260,(105:12.733423,(104:1.906014,107:1.906014):10.827410):14.122838):2.356579):77.724884):134.465118):1349.463379,(((52:53.585426,55:53.585426):1.741695,((46:23.400892,47:23.400892):20.732685,(42:…
196	((182:289.500946,(184:116.550522,(177:21.735395,179:21.735395):94.815125):172.950409):2750.698486,(((((78:55.744522,(79:9.483942,103:9.483942):46.260582):168.671936,(45:130.940582,(109:103.067482,(106:47.309582,(105:19.171080,(104:10.224451,107:10.224451):8.946628):28.138502):55.757904):27.873098):93.475876):767.190308,(((52:4.937221,55:4.937221):50.197506,((46:0.468935,47:0.468935):19.400667,(42…
197	((182:196.194885,(184:81.440613,(177:58.507915,179:58.507915):22.932699):114.754265):2507.160156,(((((78:65.163734,(79:0.997983,103:0.997983):64.165749):18.568905,(45:82.130745,(109:21.547106,(106:11.200004,(105:9.973120,(104:2.078736,107:2.078736):7.894384):1.226884):10.347102):60.583641):1.601890):687.853943,(((52:2.233676,55:2.233676):137.159790,((46:2.061851,47:2.061851):6.992273,(42:4.244912…
198	((182:62.579010,(184:10.387245,(177:5.316107,179:5.316107):5.071138):52.191765):2874.506104,(((((78:46.870789,(79:2.650494,103:2.650494):44.220295):330.469940,(45:47.267925,(109:18.265383,(106:15.598739,(105:13.444027,(104:13.438844,107:13.438844):0.005183):2.154712):2.666644):29.002542):330.072815):510.032410,(((52:8.307574,55:8.307574):58.434441,((46:0.226912,47:0.226912):9.023829,(42:8.931627,…
199	((182:74.619202,(184:25.079990,(177:6.322026,179:6.322026):18.757963):49.539215):2628.232422,(((((78:43.544666,(79:3.488305,103:3.488305):40.056358):32.331749,(45:45.942009,(109:22.503353,(106:15.832534,(105:2.413839,(104:1.030309,107:1.030309):1.383530):13.418694):6.670818):23.438658):29.934404):1465.671021,(((52:24.526457,55:24.526457):22.196325,((46:1.838445,47:1.838445):32.031891,(42:11.72907…

## Sheet: Figure 6A
Figure 6A. Extended haplotype homozygosity (EHH) for the focal SNP variant MPK12 G53R (Chr2:18947614)
Abbreviations: EHH_A; EHH for the ancestral allele. EHH_D; EHH for the derived allele. NHAPLO_A; the number of evaluated haplotypes at the ancestral allele. NHAPLO_D; the number of evaluated haplotypes at the derived allele.
CHROM	POSITION	EHH_A	EHH_D	NHAPLO_A	NHAPLO_D
2	18095031	0.105787	0.153753	214	158
2	18095285	0.105787	0.153753	214	158
2	18095673	0.105787	0.153753	214	158
2	18095993	0.105787	0.153753	214	158
2	18099510	0.105787	0.153753	214	158
2	18101014	0.105787	0.153753	214	158
2	18101276	0.105787	0.153753	214	158
2	18101392	0.105787	0.153753	214	158
2	18103295	0.105787	0.153753	214	158
2	18103610	0.105787	0.153753	214	158
2	18104341	0.105787	0.153753	214	158
2	18104446	0.105787	0.153753	214	158
2	18105287	0.105787	0.153753	214	158
2	18106141	0.105787	0.153753	214	158
2	18106245	0.105787	0.153753	214	158
2	18108882	0.105787	0.153753	214	158
2	18110839	0.105787	0.153753	214	158
2	18118165	0.105787	0.153753	214	158
2	18118291	0.105787	0.153753	214	158
2	18118508	0.105787	0.153753	214	158
2	18118510	0.105787	0.153753	214	158
2	18118966	0.105787	0.153753	214	158
2	18119183	0.105787	0.153753	214	158
2	18119326	0.105787	0.153753	214	158
2	18120348	0.105787	0.153753	214	158
2	18121588	0.105787	0.153753	214	158
2	18122015	0.105787	0.153753	214	158
2	18124074	0.105787	0.153753	214	158
2	18124187	0.105787	0.153753	214	158
2	18130252	0.105787	0.153753	214	158
2	18130283	0.105787	0.153753	214	158
2	18131137	0.105787	0.153753	214	158
2	18131271	0.105787	0.153753	214	158
2	18131687	0.105787	0.153753	214	158
2	18133899	0.105787	0.153753	214	158
2	18134517	0.105787	0.153753	214	158
2	18135222	0.105787	0.153753	214	158
2	18135747	0.105787	0.153753	214	158
2	18136122	0.105787	0.153753	214	158
2	18137040	0.105787	0.153753	214	158
2	18138943	0.105787	0.153753	214	158
2	18138955	0.105787	0.153753	214	158
2	18139356	0.105787	0.153753	214	158
2	18139440	0.105787	0.153753	214	158
2	18140020	0.105787	0.153753	214	158
2	18140270	0.105787	0.153753	214	158
2	18140349	0.105787	0.153753	214	158
2	18140396	0.105787	0.153753	214	158
2	18140445	0.105787	0.153753	214	158
2	18140462	0.105787	0.153753	214	158
2	18141478	0.105787	0.153753	214	158
2	18141665	0.105787	0.153753	214	158
2	18141685	0.105787	0.153753	214	158
2	18141948	0.105787	0.153753	214	158
2	18141970	0.105787	0.153753	214	158
2	18142288	0.105787	0.153753	214	158
2	18142421	0.105787	0.153753	214	158
2	18143293	0.105787	0.153753	214	158
2	18143452	0.105787	0.153753	214	158
2	18143479	0.105787	0.153753	214	158
2	18143864	0.105787	0.153753	214	158
2	18143866	0.105787	0.153753	214	158
2	18143952	0.105787	0.153753	214	158
2	18144213	0.105787	0.153753	214	158
2	18144258	0.105787	0.153753	214	158
2	18144264	0.105787	0.153753	214	158
2	18145029	0.105787	0.153753	214	158
2	18151838	0.105787	0.153753	214	158
2	18152933	0.105787	0.162461	214	158
2	18153446	0.105787	0.162461	214	158
2	18155210	0.105787	0.162461	214	158
2	18156331	0.105787	0.162461	214	158
2	18160477	0.105787	0.162461	214	158
2	18168458	0.105787	0.162461	214	158
2	18168838	0.105787	0.162461	214	158
2	18170882	0.105787	0.162461	214	158
2	18171822	0.105787	0.162461	214	158
2	18172293	0.105787	0.162461	214	158
2	18172418	0.105787	0.162461	214	158
2	18173085	0.105787	0.162461	214	158
2	18173235	0.105787	0.162461	214	158
2	18176208	0.105787	0.162461	214	158
2	18176549	0.105787	0.162461	214	158
2	18177514	0.105787	0.162461	214	158
2	18177775	0.105787	0.180521	214	158
2	18178961	0.105787	0.180521	214	158
2	18183984	0.105963	0.180521	214	158
2	18184350	0.105963	0.180521	214	158
2	18185003	0.105963	0.180521	214	158
2	18188680	0.105963	0.180521	214	158
2	18188737	0.105963	0.180521	214	158
2	18191254	0.105963	0.180521	214	158
2	18191639	0.105963	0.180521	214	158
2	18191781	0.105963	0.180521	214	158
2	18191786	0.105963	0.180521	214	158
2	18192112	0.105963	0.180521	214	158
2	18192159	0.105963	0.180521	214	158
2	18192970	0.105963	0.180521	214	158
2	18195197	0.105963	0.180521	214	158
2	18195650	0.105963	0.190196	214	158
2	18195804	0.105963	0.190196	214	158
2	18197804	0.105963	0.190196	214	158
2	18197959	0.105963	0.190196	214	158
2	18199561	0.105963	0.190196	214	158
2	18200179	0.105963	0.190196	214	158
2	18200247	0.105963	0.190196	214	158
2	18201611	0.105963	0.190196	214	158
2	18201651	0.105963	0.190196	214	158
2	18201663	0.105963	0.190196	214	158
2	18202051	0.105963	0.190196	214	158
2	18202087	0.105963	0.190196	214	158
2	18202092	0.105963	0.190196	214	158
2	18202396	0.105963	0.190196	214	158
2	18203765	0.105963	0.190196	214	158
2	18204380	0.105963	0.190196	214	158
2	18207696	0.105963	0.190196	214	158
2	18207896	0.105963	0.190196	214	158
2	18208240	0.105963	0.190196	214	158
2	18208410	0.105963	0.190196	214	158
2	18208593	0.105963	0.190196	214	158
2	18209044	0.105963	0.190196	214	158
2	18209250	0.105963	0.190196	214	158
2	18209453	0.105963	0.190196	214	158
2	18209743	0.105963	0.190196	214	158
2	18209755	0.105963	0.190196	214	158
2	18209885	0.105963	0.190196	214	158
2	18210191	0.105963	0.190196	214	158
2	18210705	0.105963	0.190196	214	158
2	18210798	0.105963	0.190196	214	158
2	18210925	0.105963	0.190196	214	158
2	18211036	0.105963	0.190196	214	158
2	18211080	0.105963	0.190196	214	158
2	18211085	0.105963	0.190196	214	158
2	18211356	0.105963	0.190196	214	158
2	18211474	0.105963	0.190196	214	158
2	18211542	0.105963	0.190196	214	158
2	18212284	0.105963	0.190196	214	158
2	18212345	0.105963	0.190196	214	158
2	18212910	0.105963	0.190196	214	158
2	18212912	0.105963	0.190196	214	158
2	18214207	0.105963	0.190196	214	158
2	18214938	0.105963	0.190196	214	158
2	18216191	0.105963	0.190196	214	158
2	18216267	0.105963	0.190196	214	158
2	18216379	0.105963	0.190196	214	158
2	18216666	0.105963	0.190196	214	158
2	18217568	0.105963	0.190196	214	158
2	18217597	0.105963	0.190196	214	158
2	18218589	0.105963	0.190196	214	158
2	18218685	0.105963	0.190196	214	158
2	18218954	0.105963	0.190196	214	158
2	18218997	0.105963	0.190196	214	158
2	18219722	0.105963	0.190196	214	158
2	18220908	0.105963	0.190196	214	158
2	18221089	0.105963	0.190196	214	158
2	18221100	0.105963	0.190196	214	158
2	18221383	0.105963	0.190196	214	158
2	18222674	0.105963	0.190196	214	158
2	18223194	0.105963	0.190196	214	158
2	18223362	0.105963	0.190196	214	158
2	18224918	0.105963	0.190196	214	158
2	18225561	0.105963	0.190196	214	158
2	18226248	0.105963	0.190196	214	158
2	18226254	0.105963	0.190196	214	158
2	18226325	0.105963	0.190196	214	158
2	18227563	0.105963	0.190196	214	158
2	18227782	0.105963	0.190196	214	158
2	18228994	0.105963	0.190196	214	158
2	18229489	0.105963	0.190196	214	158
2	18229600	0.105963	0.190196	214	158
2	18230083	0.105963	0.190196	214	158
2	18230095	0.105963	0.190196	214	158
2	18231299	0.105963	0.190196	214	158
2	18233488	0.105963	0.190196	214	158
2	18234394	0.105963	0.190196	214	158
2	18238206	0.105963	0.190196	214	158
2	18241783	0.105963	0.190196	214	158
2	18242207	0.105963	0.190196	214	158
2	18242546	0.105963	0.190196	214	158
2	18244640	0.105963	0.190196	214	158
2	18245929	0.105963	0.190196	214	158
2	18247314	0.105963	0.190196	214	158
2	18247841	0.105963	0.190196	214	158
2	18248437	0.105963	0.190196	214	158
2	18248486	0.105963	0.190196	214	158
2	18249500	0.105963	0.190196	214	158
2	18249556	0.105963	0.190196	214	158
2	18249559	0.105963	0.190196	214	158
2	18249801	0.105963	0.190196	214	158
2	18249975	0.105963	0.190196	214	158
2	18250019	0.105963	0.190196	214	158
2	18250137	0.105963	0.190196	214	158
2	18250499	0.105963	0.190196	214	158
2	18250619	0.105963	0.190196	214	158
2	18251794	0.105963	0.190196	214	158
2	18253428	0.105963	0.190196	214	158
2	18254500	0.105963	0.190196	214	158
2	18255075	0.105963	0.190196	214	158
2	18255923	0.105963	0.190196	214	158
2	18257850	0.105963	0.190196	214	158
2	18261190	0.105963	0.190196	214	158
2	18262206	0.105963	0.190196	214	158
2	18262225	0.105963	0.190196	214	158
2	18262426	0.105963	0.190196	214	158
2	18262573	0.105963	0.190196	214	158
2	18262660	0.105963	0.190196	214	158
2	18262686	0.105963	0.190196	214	158
2	18262981	0.105963	0.190196	214	158
2	18263031	0.105963	0.190196	214	158
2	18263081	0.105963	0.190196	214	158
2	18263105	0.105963	0.190196	214	158
2	18263194	0.105963	0.190196	214	158
2	18263198	0.105963	0.190196	214	158
2	18263721	0.105963	0.190196	214	158
2	18263921	0.105963	0.190196	214	158
2	18265170	0.105963	0.190196	214	158
2	18265885	0.105963	0.190196	214	158
2	18266561	0.105963	0.190196	214	158
2	18268646	0.105963	0.190196	214	158
2	18268695	0.105963	0.190196	214	158
2	18268758	0.105963	0.190196	214	158
2	18268767	0.105963	0.190196	214	158
2	18268822	0.105963	0.190196	214	158
2	18268905	0.105963	0.190196	214	158
2	18268913	0.105963	0.190196	214	158
2	18269005	0.105963	0.190196	214	158
2	18269063	0.105963	0.190196	214	158
2	18269068	0.105963	0.190196	214	158
2	18269112	0.105963	0.190196	214	158
2	18270783	0.105963	0.190196	214	158
2	18273301	0.105963	0.190196	214	158
2	18273362	0.105963	0.190196	214	158
2	18274314	0.105963	0.190196	214	158
2	18276211	0.105963	0.190196	214	158
2	18276364	0.105963	0.190196	214	158
2	18277198	0.105963	0.190196	214	158
2	18277382	0.105963	0.190196	214	158
2	18277462	0.105963	0.190196	214	158
2	18277470	0.105963	0.190196	214	158
2	18277743	0.105963	0.190196	214	158
2	18277904	0.105963	0.190196	214	158
2	18278860	0.105963	0.190196	214	158
2	18278991	0.105963	0.190196	214	158
2	18279010	0.105963	0.190196	214	158
2	18279133	0.105963	0.190196	214	158
2	18280891	0.105963	0.190196	214	158
2	18280892	0.105963	0.190196	214	158
2	18281181	0.106665	0.190196	214	158
2	18281412	0.106665	0.190196	214	158
2	18281555	0.106665	0.190196	214	158
2	18281753	0.106665	0.190196	214	158
2	18281774	0.106665	0.190196	214	158
2	18282097	0.106665	0.190196	214	158
2	18282100	0.106665	0.190196	214	158
2	18282324	0.106665	0.190196	214	158
2	18284153	0.106665	0.190196	214	158
2	18284714	0.106665	0.190196	214	158
2	18284766	0.106665	0.190196	214	158
2	18285440	0.106665	0.190196	214	158
2	18285966	0.106665	0.190196	214	158
2	18288029	0.106665	0.190196	214	158
2	18288156	0.106665	0.190196	214	158
2	18288188	0.106665	0.190196	214	158
2	18291611	0.106665	0.190196	214	158
2	18291648	0.106665	0.190196	214	158
2	18291652	0.106665	0.190196	214	158
2	18291813	0.106665	0.190196	214	158
2	18292195	0.106665	0.190196	214	158
2	18293392	0.106665	0.190196	214	158
2	18293468	0.106665	0.190196	214	158
2	18295042	0.106665	0.190196	214	158
2	18295536	0.106665	0.190196	214	158
2	18295577	0.106665	0.190196	214	158
2	18296497	0.106665	0.190196	214	158
2	18296611	0.106665	0.190196	214	158
2	18297342	0.106665	0.190196	214	158
2	18298129	0.106665	0.190196	214	158
2	18300499	0.106665	0.190196	214	158
2	18300539	0.106665	0.190196	214	158
2	18301719	0.106665	0.190196	214	158
2	18301947	0.106665	0.190196	214	158
2	18302297	0.106665	0.190196	214	158
2	18302408	0.106665	0.190196	214	158
2	18302497	0.106665	0.190196	214	158
2	18302505	0.106665	0.190196	214	158
2	18302530	0.106665	0.190196	214	158
2	18303094	0.106665	0.190196	214	158
2	18303098	0.106665	0.190196	214	158
2	18303340	0.106665	0.190196	214	158
2	18303343	0.106665	0.190196	214	158
2	18303374	0.106665	0.190196	214	158
2	18303517	0.106665	0.190196	214	158
2	18303549	0.106665	0.190196	214	158
2	18304035	0.106665	0.190196	214	158
2	18305700	0.106665	0.190196	214	158
2	18305971	0.106665	0.190196	214	158
2	18306238	0.106665	0.190196	214	158
2	18311539	0.106665	0.190196	214	158
2	18313957	0.106665	0.190196	214	158
2	18315196	0.106665	0.190196	214	158
2	18315538	0.106665	0.190196	214	158
2	18319326	0.106665	0.190196	214	158
2	18321089	0.106665	0.190196	214	158
2	18322195	0.106665	0.190196	214	158
2	18322597	0.106665	0.190196	214	158
2	18326365	0.106665	0.190196	214	158
2	18327234	0.106665	0.190196	214	158
2	18330597	0.106665	0.190196	214	158
2	18332313	0.106665	0.190196	214	158
2	18333036	0.106665	0.190196	214	158
2	18335584	0.106665	0.190196	214	158
2	18337348	0.106665	0.190196	214	158
2	18337642	0.106665	0.190196	214	158
2	18337971	0.106665	0.190196	214	158
2	18338318	0.106665	0.190196	214	158
2	18339285	0.106665	0.190196	214	158
2	18341848	0.119828	0.190196	214	158
2	18343343	0.119828	0.190196	214	158
2	18343350	0.119828	0.190196	214	158
2	18343469	0.119828	0.190196	214	158
2	18343501	0.119828	0.190196	214	158
2	18343511	0.119828	0.190196	214	158
2	18343527	0.119828	0.190196	214	158
2	18344786	0.119828	0.190196	214	158
2	18345436	0.119828	0.190196	214	158
2	18345846	0.119828	0.190196	214	158
2	18346653	0.119828	0.190196	214	158
2	18346679	0.119828	0.190196	214	158
2	18347852	0.119828	0.190196	214	158
2	18349656	0.119828	0.190196	214	158
2	18349657	0.119828	0.190196	214	158
2	18349860	0.119828	0.190196	214	158
2	18351441	0.119828	0.190196	214	158
2	18354263	0.119828	0.190196	214	158
2	18355543	0.119828	0.190196	214	158
2	18356433	0.119828	0.190196	214	158
2	18358425	0.119828	0.200194	214	158
2	18358426	0.119828	0.200194	214	158
2	18358663	0.119828	0.200194	214	158
2	18358764	0.119828	0.200194	214	158
2	18362935	0.119828	0.200194	214	158
2	18364301	0.119828	0.200194	214	158
2	18366292	0.119828	0.200194	214	158
2	18366671	0.119828	0.200194	214	158
2	18366895	0.119828	0.200194	214	158
2	18367348	0.119828	0.200194	214	158
2	18367577	0.119828	0.200194	214	158
2	18367719	0.119828	0.200194	214	158
2	18369011	0.119828	0.200194	214	158
2	18370469	0.119828	0.200194	214	158
2	18370818	0.119828	0.200194	214	158
2	18370909	0.119828	0.200194	214	158
2	18371800	0.119828	0.200194	214	158
2	18373783	0.119828	0.200194	214	158
2	18373784	0.119828	0.200194	214	158
2	18374467	0.119828	0.200194	214	158
2	18375558	0.119828	0.200194	214	158
2	18376967	0.119828	0.200194	214	158
2	18378110	0.119828	0.200194	214	158
2	18378175	0.119828	0.200194	214	158
2	18378411	0.119828	0.200194	214	158
2	18382477	0.119828	0.200194	214	158
2	18382687	0.119828	0.210514	214	158
2	18384036	0.119828	0.210514	214	158
2	18393858	0.119828	0.210514	214	158
2	18396236	0.119828	0.210514	214	158
2	18397519	0.119828	0.210514	214	158
2	18397873	0.119828	0.210514	214	158
2	18399294	0.119828	0.210514	214	158
2	18401773	0.119828	0.210514	214	158
2	18402054	0.119828	0.210514	214	158
2	18402089	0.119828	0.210514	214	158
2	18403976	0.119828	0.210514	214	158
2	18404127	0.119828	0.210514	214	158
2	18404202	0.119828	0.210514	214	158
2	18405085	0.119828	0.210514	214	158
2	18405103	0.119828	0.210514	214	158
2	18405309	0.119828	0.210514	214	158
2	18405447	0.119828	0.210514	214	158
2	18406407	0.119828	0.210514	214	158
2	18406522	0.119828	0.210514	214	158
2	18407668	0.119828	0.210514	214	158
2	18407820	0.119828	0.210514	214	158
2	18407978	0.119828	0.210514	214	158
2	18407979	0.119828	0.210514	214	158
2	18407980	0.119828	0.210514	214	158
2	18408070	0.119828	0.210514	214	158
2	18408785	0.119828	0.210514	214	158
2	18412414	0.119828	0.210514	214	158
2	18413076	0.119828	0.210514	214	158
2	18413303	0.119828	0.210514	214	158
2	18413457	0.119828	0.210514	214	158
2	18413604	0.119828	0.210514	214	158
2	18413611	0.119828	0.210514	214	158
2	18414169	0.119828	0.210514	214	158
2	18414286	0.124567	0.210514	214	158
2	18415342	0.124567	0.210514	214	158
2	18415551	0.124567	0.210514	214	158
2	18415692	0.124567	0.210514	214	158
2	18415983	0.124567	0.210514	214	158
2	18416108	0.124567	0.210514	214	158
2	18417930	0.124567	0.210514	214	158
2	18418132	0.124567	0.210514	214	158
2	18418172	0.124567	0.210514	214	158
2	18418607	0.124567	0.210514	214	158
2	18418748	0.124567	0.210514	214	158
2	18418878	0.124567	0.210514	214	158
2	18418910	0.124567	0.210514	214	158
2	18419637	0.124567	0.210514	214	158
2	18420355	0.124567	0.210514	214	158
2	18421331	0.124567	0.210514	214	158
2	18421334	0.124567	0.210514	214	158
2	18421415	0.124567	0.210514	214	158
2	18421617	0.124567	0.210514	214	158
2	18421648	0.124567	0.210514	214	158
2	18421672	0.124567	0.210514	214	158
2	18421705	0.124567	0.210514	214	158
2	18421903	0.124567	0.210514	214	158
2	18421918	0.124567	0.210514	214	158
2	18421990	0.124567	0.210514	214	158
2	18422080	0.124567	0.210514	214	158
2	18423542	0.124567	0.210514	214	158
2	18423653	0.124567	0.210514	214	158
2	18424079	0.124567	0.210514	214	158
2	18425248	0.124567	0.210514	214	158
2	18426265	0.124567	0.210514	214	158
2	18426276	0.124567	0.210514	214	158
2	18426698	0.124567	0.210514	214	158
2	18427096	0.124567	0.210514	214	158
2	18427398	0.124567	0.210514	214	158
2	18427877	0.124567	0.210514	214	158
2	18430044	0.124567	0.210514	214	158
2	18430792	0.124567	0.210514	214	158
2	18430933	0.124567	0.210514	214	158
2	18431354	0.124567	0.210514	214	158
2	18432625	0.124567	0.210514	214	158
2	18432874	0.126322	0.210514	214	158
2	18433267	0.126322	0.210514	214	158
2	18433335	0.126322	0.210514	214	158
2	18433413	0.126322	0.210514	214	158
2	18433755	0.126322	0.210514	214	158
2	18434041	0.126322	0.210514	214	158
2	18434092	0.126322	0.210514	214	158
2	18434195	0.126322	0.210514	214	158
2	18434520	0.126322	0.210514	214	158
2	18434579	0.126322	0.210514	214	158
2	18434705	0.126322	0.210514	214	158
2	18435802	0.126322	0.210514	214	158
2	18437412	0.126322	0.210514	214	158
2	18439961	0.126322	0.210514	214	158
2	18440051	0.126322	0.210514	214	158
2	18440197	0.126322	0.210514	214	158
2	18442139	0.126322	0.210514	214	158
2	18442155	0.126322	0.210514	214	158
2	18444201	0.126322	0.210514	214	158
2	18444728	0.126322	0.210514	214	158
2	18445209	0.126322	0.210514	214	158
2	18445210	0.126322	0.210514	214	158
2	18445215	0.126322	0.210514	214	158
2	18446647	0.126322	0.210514	214	158
2	18446847	0.126322	0.210514	214	158
2	18448360	0.126322	0.210514	214	158
2	18448612	0.126322	0.210514	214	158
2	18448746	0.126322	0.210514	214	158
2	18448852	0.126322	0.210514	214	158
2	18449582	0.126322	0.210514	214	158
2	18450026	0.126322	0.210514	214	158
2	18450202	0.126322	0.210514	214	158
2	18450477	0.126322	0.210514	214	158
2	18452721	0.126322	0.210514	214	158
2	18452787	0.126322	0.210514	214	158
2	18453106	0.126322	0.210514	214	158
2	18453191	0.126322	0.210514	214	158
2	18453219	0.126322	0.210514	214	158
2	18453434	0.126322	0.210514	214	158
2	18453450	0.126322	0.210514	214	158
2	18454117	0.126322	0.210514	214	158
2	18454193	0.126322	0.210514	214	158
2	18454279	0.126322	0.210514	214	158
2	18454294	0.126322	0.210514	214	158
2	18454549	0.126322	0.210514	214	158
2	18454562	0.126322	0.210514	214	158
2	18454609	0.126322	0.211804	214	158
2	18454652	0.126322	0.211804	214	158
2	18454695	0.126322	0.211804	214	158
2	18454902	0.126322	0.211804	214	158
2	18455044	0.126322	0.211804	214	158
2	18457734	0.126322	0.211804	214	158
2	18460324	0.126322	0.211804	214	158
2	18461148	0.126322	0.211804	214	158
2	18461156	0.126322	0.211804	214	158
2	18461335	0.126322	0.211804	214	158
2	18461871	0.126322	0.211804	214	158
2	18464503	0.126322	0.211804	214	158
2	18466753	0.126322	0.211804	214	158
2	18468479	0.126322	0.211804	214	158
2	18468990	0.126322	0.211804	214	158
2	18469533	0.126322	0.211804	214	158
2	18470293	0.126322	0.211804	214	158
2	18471037	0.126322	0.211804	214	158
2	18471745	0.126322	0.211804	214	158
2	18472262	0.126322	0.275659	214	158
2	18472502	0.126322	0.275659	214	158
2	18473450	0.126322	0.275659	214	158
2	18474795	0.126322	0.275659	214	158
2	18476405	0.126322	0.275659	214	158
2	18476660	0.126322	0.275659	214	158
2	18476746	0.126322	0.275659	214	158
2	18477445	0.126322	0.275659	214	158
2	18478865	0.126322	0.275659	214	158
2	18478887	0.126322	0.275659	214	158
2	18479080	0.126322	0.275659	214	158
2	18480218	0.126322	0.275659	214	158
2	18480234	0.126322	0.275659	214	158
2	18480370	0.126322	0.275659	214	158
2	18482459	0.126322	0.275659	214	158
2	18485839	0.126322	0.275659	214	158
2	18485961	0.126322	0.275659	214	158
2	18486446	0.126322	0.275659	214	158
2	18486447	0.126322	0.275659	214	158
2	18487046	0.126322	0.275659	214	158
2	18487106	0.126322	0.275659	214	158
2	18487110	0.126322	0.275659	214	158
2	18496990	0.136852	0.275659	214	158
2	18497534	0.136852	0.275659	214	158
2	18497772	0.136852	0.275659	214	158
2	18498018	0.136852	0.275659	214	158
2	18501005	0.136852	0.275659	214	158
2	18503999	0.140011	0.275659	214	158
2	18505232	0.140011	0.275659	214	158
2	18507161	0.140011	0.275659	214	158
2	18508959	0.140011	0.275659	214	158
2	18509735	0.140011	0.275659	214	158
2	18509952	0.140011	0.275659	214	158
2	18510782	0.140011	0.275659	214	158
2	18510786	0.140011	0.275659	214	158
2	18511354	0.140011	0.275659	214	158
2	18515331	0.140011	0.275659	214	158
2	18517611	0.140011	0.275659	214	158
2	18517751	0.140011	0.275659	214	158
2	18519543	0.140011	0.275659	214	158
2	18520331	0.140011	0.275659	214	158
2	18521055	0.140011	0.275659	214	158
2	18522516	0.140011	0.275659	214	158
2	18523140	0.140011	0.275659	214	158
2	18527826	0.140011	0.275659	214	158
2	18528110	0.140011	0.275659	214	158
2	18529496	0.140011	0.275659	214	158
2	18530848	0.140011	0.275659	214	158
2	18530953	0.140011	0.275659	214	158
2	18531679	0.140011	0.275659	214	158
2	18532420	0.140011	0.275659	214	158
2	18533579	0.140011	0.277594	214	158
2	18535032	0.140011	0.277594	214	158
2	18540510	0.140011	0.277594	214	158
2	18542760	0.140011	0.277594	214	158
2	18542904	0.140011	0.277594	214	158
2	18543214	0.140011	0.277594	214	158
2	18546921	0.140011	0.277594	214	158
2	18548840	0.140011	0.277594	214	158
2	18549833	0.140011	0.277594	214	158
2	18552094	0.140011	0.277594	214	158
2	18554530	0.140011	0.277594	214	158
2	18555886	0.140011	0.277594	214	158
2	18555930	0.140011	0.277594	214	158
2	18556689	0.140011	0.277594	214	158
2	18557380	0.140011	0.277594	214	158
2	18557723	0.140011	0.277594	214	158
2	18557801	0.140011	0.277594	214	158
2	18560741	0.140011	0.277594	214	158
2	18564318	0.140011	0.277594	214	158
2	18566073	0.140011	0.277594	214	158
2	18567304	0.140011	0.277594	214	158
2	18568464	0.140011	0.277594	214	158
2	18569757	0.140011	0.277594	214	158
2	18570956	0.140011	0.277594	214	158
2	18571212	0.142469	0.277594	214	158
2	18576408	0.142469	0.277594	214	158
2	18577056	0.142469	0.277594	214	158
2	18578760	0.142469	0.277594	214	158
2	18581750	0.142469	0.277594	214	158
2	18581776	0.142469	0.277594	214	158
2	18581967	0.142469	0.277594	214	158
2	18585126	0.142469	0.277594	214	158
2	18587719	0.142469	0.277594	214	158
2	18587916	0.142469	0.365637	214	158
2	18588711	0.142469	0.365637	214	158
2	18591025	0.142469	0.365637	214	158
2	18593137	0.142469	0.365637	214	158
2	18594371	0.142469	0.365637	214	158
2	18594788	0.142469	0.365637	214	158
2	18594808	0.142469	0.365637	214	158
2	18594856	0.142469	0.365637	214	158
2	18595632	0.142469	0.365637	214	158
2	18597165	0.142469	0.365637	214	158
2	18597186	0.142469	0.365637	214	158
2	18598395	0.142469	0.365637	214	158
2	18599425	0.142469	0.365637	214	158
2	18601479	0.142469	0.365637	214	158
2	18603336	0.142469	0.365637	214	158
2	18606211	0.142469	0.365637	214	158
2	18610383	0.147383	0.365637	214	158
2	18611594	0.147383	0.365637	214	158
2	18612295	0.147383	0.365637	214	158
2	18612763	0.147383	0.365637	214	158
2	18617013	0.147383	0.365637	214	158
2	18617247	0.147383	0.365637	214	158
2	18620656	0.147383	0.365637	214	158
2	18622468	0.147383	0.365637	214	158
2	18625254	0.147383	0.365637	214	158
2	18625276	0.147383	0.365637	214	158
2	18625361	0.147383	0.365637	214	158
2	18625370	0.147383	0.365637	214	158
2	18626897	0.147383	0.365637	214	158
2	18630339	0.147383	0.365637	214	158
2	18631711	0.147383	0.365637	214	158
2	18632876	0.147383	0.365637	214	158
2	18634071	0.147383	0.365637	214	158
2	18636176	0.147383	0.365637	214	158
2	18636505	0.147383	0.365637	214	158
2	18637648	0.147383	0.365637	214	158
2	18639935	0.147383	0.365637	214	158
2	18642780	0.147383	0.365637	214	158
2	18643043	0.147383	0.365637	214	158
2	18643475	0.147383	0.365637	214	158
2	18643630	0.147383	0.365637	214	158
2	18645521	0.147383	0.365637	214	158
2	18646395	0.147383	0.365637	214	158
2	18648902	0.147383	0.365637	214	158
2	18649574	0.147383	0.365637	214	158
2	18656755	0.147383	0.365637	214	158
2	18657437	0.147383	0.365637	214	158
2	18657535	0.147383	0.365637	214	158
2	18657811	0.147383	0.365637	214	158
2	18658390	0.147383	0.365637	214	158
2	18658397	0.147383	0.365637	214	158
2	18659227	0.147383	0.365637	214	158
2	18664970	0.147383	0.365637	214	158
2	18668986	0.147383	0.365637	214	158
2	18673665	0.147383	0.365637	214	158
2	18673707	0.177219	0.365637	214	158
2	18675708	0.177219	0.365637	214	158
2	18675969	0.177219	0.365637	214	158
2	18675981	0.180378	0.365637	214	158
2	18676247	0.180378	0.365637	214	158
2	18676257	0.180378	0.365637	214	158
2	18676375	0.180378	0.365637	214	158
2	18676394	0.180378	0.365637	214	158
2	18676395	0.180378	0.439813	214	158
2	18679620	0.180378	0.439813	214	158
2	18679933	0.180378	0.439813	214	158
2	18680207	0.180378	0.439813	214	158
2	18680217	0.180378	0.439813	214	158
2	18684103	0.180378	0.439813	214	158
2	18684529	0.180378	0.439813	214	158
2	18688791	0.180378	0.439813	214	158
2	18688913	0.180378	0.439813	214	158
2	18689380	0.180378	0.439813	214	158
2	18689491	0.187048	0.439813	214	158
2	18691282	0.187048	0.439813	214	158
2	18691436	0.187048	0.439813	214	158
2	18693564	0.187048	0.439813	214	158
2	18694006	0.187048	0.439813	214	158
2	18694217	0.187048	0.439813	214	158
2	18695014	0.187048	0.439813	214	158
2	18695176	0.187048	0.439813	214	158
2	18696136	0.187048	0.439813	214	158
2	18698190	0.187048	0.439813	214	158
2	18700790	0.187048	0.439813	214	158
2	18700832	0.187048	0.439813	214	158
2	18700888	0.187048	0.439813	214	158
2	18701372	0.187048	0.439813	214	158
2	18703304	0.187048	0.439813	214	158
2	18703412	0.187048	0.441425	214	158
2	18705963	0.187048	0.441425	214	158
2	18706031	0.192137	0.441425	214	158
2	18707399	0.195823	0.441425	214	158
2	18707550	0.195823	0.441425	214	158
2	18707596	0.195823	0.441425	214	158
2	18708424	0.195823	0.441425	214	158
2	18708498	0.195823	0.441425	214	158
2	18710612	0.206353	0.441425	214	158
2	18710728	0.206353	0.441425	214	158
2	18711848	0.206353	0.441425	214	158
2	18712298	0.206353	0.441425	214	158
2	18713149	0.206353	0.441425	214	158
2	18713543	0.206353	0.441425	214	158
2	18717481	0.206353	0.441425	214	158
2	18717743	0.206353	0.441425	214	158
2	18721883	0.206353	0.441425	214	158
2	18729499	0.206353	0.441425	214	158
2	18730132	0.206353	0.441425	214	158
2	18730322	0.206353	0.441425	214	158
2	18731414	0.206353	0.441425	214	158
2	18731661	0.206353	0.441425	214	158
2	18734611	0.206353	0.441425	214	158
2	18735504	0.206353	0.441425	214	158
2	18739043	0.206353	0.441425	214	158
2	18740211	0.206353	0.441425	214	158
2	18744102	0.206353	0.441425	214	158
2	18745950	0.206353	0.457873	214	158
2	18748244	0.206353	0.457873	214	158
2	18748689	0.206353	0.457873	214	158
2	18750210	0.206353	0.457873	214	158
2	18754253	0.206353	0.457873	214	158
2	18755446	0.206353	0.457873	214	158
2	18756536	0.206353	0.457873	214	158
2	18757724	0.206353	0.457873	214	158
2	18761677	0.206353	0.457873	214	158
2	18761951	0.206353	0.457873	214	158
2	18763686	0.206353	0.457873	214	158
2	18766122	0.206353	0.457873	214	158
2	18767705	0.22057	0.457873	214	158
2	18768195	0.22057	0.457873	214	158
2	18769207	0.22057	0.558494	214	158
2	18769450	0.22057	0.558494	214	158
2	18770098	0.22057	0.558494	214	158
2	18771105	0.22057	0.558494	214	158
2	18772460	0.22057	0.558494	214	158
2	18773787	0.22057	0.558494	214	158
2	18774198	0.22057	0.558494	214	158
2	18776172	0.22057	0.558494	214	158
2	18776494	0.22057	0.558494	214	158
2	18777451	0.22057	0.558494	214	158
2	18780578	0.278487	0.558494	214	158
2	18781156	0.278487	0.558494	214	158
2	18781604	0.278487	0.558494	214	158
2	18782027	0.278487	0.558494	214	158
2	18782101	0.278487	0.558494	214	158
2	18783338	0.278487	0.558494	214	158
2	18783469	0.278487	0.558494	214	158
2	18783487	0.278487	0.558494	214	158
2	18784678	0.278487	0.558494	214	158
2	18788887	0.278487	0.558494	214	158
2	18788892	0.278487	0.558494	214	158
2	18789457	0.278487	0.558494	214	158
2	18801359	0.278487	0.558494	214	158
2	18805148	0.278487	0.558494	214	158
2	18805298	0.278487	0.558494	214	158
2	18805824	0.278487	0.558494	214	158
2	18808619	0.278487	0.577199	214	158
2	18808634	0.278487	0.577199	214	158
2	18808852	0.278487	0.577199	214	158
2	18809276	0.30727	0.577199	214	158
2	18811115	0.30727	0.577199	214	158
2	18812113	0.30727	0.577199	214	158
2	18812452	0.30727	0.577199	214	158
2	18812730	0.30727	0.577199	214	158
2	18813694	0.30727	0.577199	214	158
2	18814049	0.30727	0.577199	214	158
2	18814209	0.30727	0.577199	214	158
2	18815193	0.30727	0.577199	214	158
2	18815783	0.560002	0.577199	214	158
2	18818403	0.560002	0.577199	214	158
2	18819506	0.560002	0.577199	214	158
2	18819833	0.560002	0.577199	214	158
2	18819846	0.560002	0.577199	214	158
2	18822201	0.560002	0.577199	214	158
2	18822669	0.560002	0.577199	214	158
2	18831099	0.560002	0.577199	214	158
2	18832018	0.560002	0.577199	214	158
2	18832583	0.560002	0.577199	214	158
2	18833256	0.560002	0.577199	214	158
2	18833969	0.560002	0.577199	214	158
2	18834357	0.560002	0.577199	214	158
2	18834361	0.560002	0.577199	214	158
2	18835716	0.560002	0.577199	214	158
2	18837230	0.560002	0.577199	214	158
2	18837758	0.560002	0.577199	214	158
2	18837772	0.560002	0.577199	214	158
2	18838170	0.560002	0.577199	214	158
2	18838610	0.560002	0.710393	214	158
2	18839659	0.560002	0.710393	214	158
2	18840035	0.560002	0.710393	214	158
2	18841388	0.560002	0.710393	214	158
2	18842308	0.560002	0.710393	214	158
2	18842951	0.560002	0.710393	214	158
2	18847638	0.560002	0.710393	214	158
2	18847906	0.560002	0.710393	214	158
2	18850192	0.560002	0.710393	214	158
2	18850592	0.560002	0.710393	214	158
2	18851654	0.560002	0.710393	214	158
2	18853084	0.614058	0.710393	214	158
2	18857232	0.614058	0.710393	214	158
2	18857542	0.614058	0.710393	214	158
2	18858844	0.614058	0.710393	214	158
2	18862683	0.614058	0.710393	214	158
2	18862737	0.614058	0.710393	214	158
2	18863748	0.614058	0.710393	214	158
2	18866467	0.614058	0.710393	214	158
2	18866838	0.614058	0.710393	214	158
2	18869629	0.614058	0.710393	214	158
2	18869829	0.614058	0.710393	214	158
2	18873394	0.614058	0.710393	214	158
2	18874778	0.614058	0.710393	214	158
2	18875669	0.614058	0.710393	214	158
2	18875819	0.614058	0.710393	214	158
2	18876329	0.614058	0.710393	214	158
2	18880409	0.614058	0.752963	214	158
2	18885912	0.614058	0.752963	214	158
2	18888976	0.614058	0.950335	214	158
2	18894345	0.628274	0.950335	214	158
2	18895426	0.628274	0.950335	214	158
2	18896518	0.628274	0.950335	214	158
2	18896547	0.628274	0.950335	214	158
2	18896572	0.628274	0.950335	214	158
2	18896718	0.628274	0.950335	214	158
2	18896872	0.628274	0.950335	214	158
2	18896881	0.628274	0.950335	214	158
2	18897457	0.628274	0.950335	214	158
2	18899348	0.628274	0.950335	214	158
2	18899687	0.628274	0.950335	214	158
2	18899994	0.628274	0.950335	214	158
2	18900164	0.628274	0.950335	214	158
2	18900262	0.628274	0.950335	214	158
2	18902652	0.628274	0.950335	214	158
2	18906564	0.628274	0.950335	214	158
2	18909720	0.628274	0.950335	214	158
2	18911892	0.657058	0.950335	214	158
2	18915709	0.657058	0.950335	214	158
2	18917251	0.657058	0.950335	214	158
2	18918342	0.657058	0.950335	214	158
2	18919560	0.657058	0.950335	214	158
2	18927693	0.981396	0.950335	214	158
2	18930702	0.981396	1	214	158
2	18934057	1	1	214	158
2	18934164	1	1	214	158
2	18939672	1	1	214	158
2	18940214	1	1	214	158
2	18942760	1	1	214	158
2	18944620	1	1	214	158
2	18944720	1	1	214	158
2	18947614	1	1	214	158
2	18948159	1	1	214	158
2	18950542	1	1	214	158
2	18952711	0.799921	1	214	158
2	18958456	0.799921	1	214	158
2	18960131	0.799921	1	214	158
2	18960188	0.799921	1	214	158
2	18960901	0.799921	1	214	158
2	18961024	0.799921	1	214	158
2	18964731	0.799921	1	214	158
2	18967233	0.799921	1	214	158
2	18969317	0.799921	1	214	158
2	18969737	0.799921	1	214	158
2	18971422	0.500856	1	214	158
2	18972099	0.500856	1	214	158
2	18975525	0.500856	1	214	158
2	18975646	0.500856	1	214	158
2	18978450	0.500856	1	214	158
2	18978629	0.500856	1	214	158
2	18978882	0.500856	1	214	158
2	18980593	0.500856	1	214	158
2	18982256	0.500856	1	214	158
2	18984923	0.500856	1	214	158
2	18985764	0.500856	1	214	158
2	18987170	0.500856	1	214	158
2	18988713	0.500856	1	214	158
2	18990614	0.500856	1	214	158
2	18992290	0.500856	1	214	158
2	18994092	0.500856	1	214	158
2	18994638	0.500856	0.837459	214	158
2	18995250	0.500856	0.837459	214	158
2	18996356	0.500856	0.837459	214	158
2	19001672	0.500856	0.837459	214	158
2	19002075	0.500856	0.837459	214	158
2	19002122	0.500856	0.837459	214	158
2	19002481	0.500856	0.837459	214	158
2	19003073	0.500856	0.837459	214	158
2	19003117	0.500856	0.837459	214	158
2	19003326	0.500856	0.837459	214	158
2	19003638	0.500856	0.837459	214	158
2	19004338	0.500856	0.837459	214	158
2	19005182	0.500856	0.837459	214	158
2	19008860	0.500856	0.837459	214	158
2	19009329	0.500856	0.837459	214	158
2	19010343	0.500856	0.837459	214	158
2	19012417	0.500856	0.837459	214	158
2	19014071	0.500856	0.837459	214	158
2	19014421	0.500856	0.837459	214	158
2	19015054	0.500856	0.6546	214	158
2	19017227	0.500856	0.6546	214	158
2	19018884	0.500856	0.6546	214	158
2	19022027	0.500856	0.6546	214	158
2	19022067	0.500856	0.6546	214	158
2	19022171	0.500856	0.6546	214	158
2	19022252	0.500856	0.6546	214	158
2	19023260	0.500856	0.6546	214	158
2	19023425	0.500856	0.6546	214	158
2	19023497	0.500856	0.6546	214	158
2	19025818	0.500856	0.6546	214	158
2	19025948	0.311658	0.6546	214	158
2	19026084	0.311658	0.6546	214	158
2	19026141	0.311658	0.6546	214	158
2	19027121	0.311658	0.6546	214	158
2	19027301	0.280067	0.6546	214	158
2	19028691	0.280067	0.6546	214	158
2	19029693	0.280067	0.6546	214	158
2	19029885	0.280067	0.6546	214	158
2	19029891	0.280067	0.6546	214	158
2	19029913	0.280067	0.6546	214	158
2	19030551	0.280067	0.6546	214	158
2	19031322	0.280067	0.6546	214	158
2	19031344	0.280067	0.6546	214	158
2	19031350	0.280067	0.6546	214	158
2	19031385	0.276381	0.6546	214	158
2	19033164	0.276381	0.6546	214	158
2	19034467	0.276381	0.6546	214	158
2	19034470	0.276381	0.6546	214	158
2	19034488	0.276381	0.6546	214	158
2	19034497	0.276381	0.6546	214	158
2	19034819	0.276381	0.6546	214	158
2	19034897	0.276381	0.6546	214	158
2	19034922	0.276381	0.6546	214	158
2	19035355	0.276381	0.6546	214	158
2	19036039	0.276381	0.6546	214	158
2	19037763	0.276381	0.6546	214	158
2	19038266	0.276381	0.6546	214	158
2	19039128	0.276381	0.615254	214	158
2	19040087	0.276381	0.615254	214	158
2	19042178	0.276381	0.615254	214	158
2	19042415	0.276381	0.615254	214	158
2	19043631	0.276381	0.615254	214	158
2	19046878	0.276381	0.615254	214	158
2	19047018	0.276381	0.615254	214	158
2	19047314	0.276381	0.615254	214	158
2	19048019	0.276381	0.615254	214	158
2	19051118	0.276381	0.615254	214	158
2	19051392	0.276381	0.615254	214	158
2	19051893	0.276381	0.577199	214	158
2	19051923	0.276381	0.577199	214	158
2	19052859	0.268659	0.577199	214	158
2	19053255	0.268659	0.577199	214	158
2	19054854	0.268659	0.577199	214	158
2	19055605	0.268659	0.577199	214	158
2	19058514	0.268659	0.577199	214	158
2	19058742	0.268659	0.577199	214	158
2	19059859	0.268659	0.577199	214	158
2	19059877	0.268659	0.577199	214	158
2	19060321	0.268659	0.577199	214	158
2	19064627	0.268659	0.577199	214	158
2	19068619	0.268659	0.577199	214	158
2	19069009	0.268659	0.577199	214	158
2	19069099	0.268659	0.577199	214	158
2	19073911	0.268659	0.577199	214	158
2	19077980	0.268659	0.577199	214	158
2	19078905	0.268659	0.577199	214	158
2	19079270	0.268659	0.577199	214	158
2	19079357	0.268659	0.577199	214	158
2	19080317	0.268659	0.577199	214	158
2	19080398	0.268659	0.577199	214	158
2	19080428	0.268659	0.577199	214	158
2	19081221	0.268659	0.577199	214	158
2	19081437	0.268659	0.577199	214	158
2	19081456	0.268659	0.577199	214	158
2	19081619	0.268659	0.577199	214	158
2	19082814	0.268659	0.577199	214	158
2	19083578	0.268659	0.577199	214	158
2	19083649	0.268659	0.577199	214	158
2	19084691	0.268659	0.577199	214	158
2	19084721	0.268659	0.577199	214	158
2	19084912	0.268659	0.577199	214	158
2	19085193	0.268659	0.577199	214	158
2	19086226	0.268659	0.577199	214	158
2	19088013	0.268659	0.577199	214	158
2	19088062	0.268659	0.577199	214	158
2	19088189	0.268659	0.577199	214	158
2	19092333	0.268659	0.577199	214	158
2	19092699	0.268659	0.577199	214	158
2	19094994	0.268659	0.577199	214	158
2	19094996	0.268659	0.577199	214	158
2	19095485	0.268659	0.577199	214	158
2	19095896	0.268659	0.577199	214	158
2	19097669	0.268659	0.577199	214	158
2	19101382	0.268659	0.577199	214	158
2	19101619	0.268659	0.577199	214	158
2	19102262	0.268659	0.577199	214	158
2	19103217	0.268659	0.577199	214	158
2	19109129	0.268659	0.577199	214	158
2	19111501	0.268659	0.577199	214	158
2	19114650	0.268659	0.577199	214	158
2	19121145	0.268659	0.577199	214	158
2	19121250	0.268659	0.577199	214	158
2	19124447	0.268659	0.577199	214	158
2	19125577	0.268659	0.577199	214	158
2	19125863	0.268659	0.577199	214	158
2	19126730	0.268659	0.577199	214	158
2	19127883	0.268659	0.577199	214	158
2	19130993	0.268659	0.577199	214	158
2	19131608	0.268659	0.577199	214	158
2	19131718	0.268659	0.577199	214	158
2	19133733	0.268659	0.577199	214	158
2	19137549	0.268659	0.577199	214	158
2	19138823	0.268659	0.577199	214	158
2	19141857	0.268659	0.577199	214	158
2	19141954	0.268659	0.577199	214	158
2	19142511	0.268659	0.577199	214	158
2	19142889	0.268659	0.577199	214	158
2	19143646	0.268659	0.577199	214	158
2	19144399	0.268659	0.577199	214	158
2	19145115	0.268659	0.577199	214	158
2	19150156	0.268659	0.577199	214	158
2	19154637	0.268659	0.577199	214	158
2	19155759	0.268659	0.577199	214	158
2	19156145	0.268659	0.577199	214	158
2	19157126	0.268659	0.577199	214	158
2	19159593	0.268659	0.577199	214	158
2	19161357	0.268659	0.577199	214	158
2	19161478	0.268659	0.577199	214	158
2	19161502	0.268659	0.577199	214	158
2	19162077	0.268659	0.577199	214	158
2	19162523	0.268659	0.577199	214	158
2	19165109	0.268659	0.577199	214	158
2	19165481	0.268659	0.577199	214	158
2	19165544	0.268659	0.577199	214	158
2	19166510	0.268659	0.577199	214	158
2	19168762	0.268659	0.577199	214	158
2	19171550	0.268659	0.577199	214	158
2	19179675	0.268659	0.577199	214	158
2	19179687	0.268659	0.577199	214	158
2	19181177	0.268659	0.577199	214	158
2	19182096	0.268659	0.577199	214	158
2	19185331	0.268659	0.577199	214	158
2	19186386	0.268659	0.577199	214	158
2	19186656	0.268659	0.577199	214	158
2	19187756	0.268659	0.577199	214	158
2	19188052	0.268659	0.577199	214	158
2	19188538	0.268659	0.577199	214	158
2	19189363	0.268659	0.577199	214	158
2	19189486	0.268659	0.577199	214	158
2	19192697	0.268659	0.577199	214	158
2	19193725	0.268659	0.577199	214	158
2	19193993	0.268659	0.577199	214	158
2	19197523	0.268659	0.577199	214	158
2	19197557	0.268659	0.577199	214	158
2	19197581	0.268659	0.577199	214	158
2	19198035	0.268659	0.577199	214	158
2	19200806	0.268659	0.577199	214	158
2	19200838	0.261112	0.577199	214	158
2	19202922	0.261112	0.577199	214	158
2	19203556	0.261112	0.577199	214	158
2	19207207	0.261112	0.577199	214	158
2	19209321	0.261112	0.577199	214	158
2	19209571	0.261112	0.577199	214	158
2	19209755	0.261112	0.577199	214	158
2	19210062	0.261112	0.577199	214	158
2	19210297	0.261112	0.577199	214	158
2	19213637	0.261112	0.577199	214	158
2	19215748	0.261112	0.577199	214	158
2	19217711	0.261112	0.577199	214	158
2	19218063	0.261112	0.577199	214	158
2	19218456	0.261112	0.577199	214	158
2	19221907	0.261112	0.577199	214	158
2	19221924	0.261112	0.577199	214	158
2	19223261	0.261112	0.577199	214	158
2	19223716	0.261112	0.577199	214	158
2	19224641	0.261112	0.523019	214	158
2	19226098	0.261112	0.523019	214	158
2	19232740	0.261112	0.523019	214	158
2	19232850	0.261112	0.523019	214	158
2	19233555	0.261112	0.523019	214	158
2	19233878	0.261112	0.523019	214	158
2	19234203	0.261112	0.523019	214	158
2	19235234	0.261112	0.523019	214	158
2	19237605	0.261112	0.523019	214	158
2	19241480	0.261112	0.523019	214	158
2	19242569	0.261112	0.523019	214	158
2	19243527	0.261112	0.523019	214	158
2	19244466	0.261112	0.523019	214	158
2	19245351	0.261112	0.523019	214	158
2	19245604	0.261112	0.523019	214	158
2	19245664	0.261112	0.523019	214	158
2	19245665	0.261112	0.523019	214	158
2	19245915	0.261112	0.523019	214	158
2	19247186	0.261112	0.523019	214	158
2	19247677	0.261112	0.523019	214	158
2	19248294	0.261112	0.523019	214	158
2	19248328	0.261112	0.523019	214	158
2	19248501	0.261112	0.523019	214	158
2	19249504	0.261112	0.523019	214	158
2	19249737	0.261112	0.523019	214	158
2	19249748	0.261112	0.523019	214	158
2	19251529	0.261112	0.523019	214	158
2	19252920	0.261112	0.523019	214	158
2	19253911	0.261112	0.523019	214	158
2	19253995	0.261112	0.523019	214	158
2	19255697	0.261112	0.523019	214	158
2	19255982	0.261112	0.523019	214	158
2	19258558	0.261112	0.523019	214	158
2	19259712	0.261112	0.523019	214	158
2	19260777	0.261112	0.523019	214	158
2	19261047	0.261112	0.523019	214	158
2	19262800	0.253741	0.523019	214	158
2	19263664	0.253741	0.523019	214	158
2	19264383	0.253741	0.523019	214	158
2	19264970	0.253741	0.523019	214	158
2	19265079	0.253741	0.523019	214	158
2	19267758	0.253741	0.523019	214	158
2	19267858	0.253741	0.523019	214	158
2	19272471	0.253741	0.523019	214	158
2	19272684	0.253741	0.523019	214	158
2	19273009	0.253741	0.520439	214	158
2	19273041	0.253741	0.520439	214	158
2	19274142	0.253741	0.520439	214	158
2	19275572	0.253741	0.520439	214	158
2	19275965	0.253741	0.520439	214	158
2	19278432	0.246545	0.520439	214	158
2	19279422	0.246545	0.520439	214	158
2	19280037	0.246545	0.520439	214	158
2	19281099	0.246545	0.520439	214	158
2	19281142	0.246545	0.520439	214	158
2	19284891	0.246545	0.520439	214	158
2	19284892	0.246545	0.520439	214	158
2	19285083	0.246545	0.520439	214	158
2	19285111	0.246545	0.520439	214	158
2	19285489	0.246545	0.520439	214	158
2	19286032	0.246545	0.520439	214	158
2	19286092	0.246545	0.520439	214	158
2	19286181	0.246545	0.520439	214	158
2	19286214	0.246545	0.520439	214	158
2	19286709	0.246545	0.520439	214	158
2	19288731	0.246545	0.520439	214	158
2	19290301	0.246545	0.520439	214	158
2	19291392	0.246545	0.520439	214	158
2	19291683	0.246545	0.520439	214	158
2	19291719	0.246545	0.520439	214	158
2	19292648	0.246545	0.520439	214	158
2	19292795	0.246545	0.520439	214	158
2	19293090	0.246545	0.520439	214	158
2	19293202	0.246545	0.520439	214	158
2	19293419	0.246545	0.520439	214	158
2	19293550	0.246545	0.520439	214	158
2	19293767	0.246545	0.520439	214	158
2	19299765	0.246545	0.520439	214	158
2	19299809	0.246545	0.520439	214	158
2	19299833	0.246545	0.520439	214	158
2	19300172	0.246545	0.502701	214	158
2	19301221	0.246545	0.502701	214	158
2	19301228	0.246545	0.502701	214	158
2	19302048	0.246545	0.502701	214	158
2	19303810	0.246545	0.502701	214	158
2	19306583	0.246545	0.502701	214	158
2	19307610	0.246545	0.502701	214	158
2	19308230	0.246545	0.502701	214	158
2	19308540	0.246545	0.502701	214	158
2	19312588	0.246545	0.502701	214	158
2	19314094	0.246545	0.502701	214	158
2	19314224	0.246545	0.502701	214	158
2	19314230	0.246545	0.502701	214	158
2	19315515	0.246545	0.502701	214	158
2	19316596	0.246545	0.502701	214	158
2	19316743	0.246545	0.502701	214	158
2	19320082	0.246545	0.502701	214	158
2	19320744	0.246545	0.502701	214	158
2	19321125	0.246545	0.502701	214	158
2	19321636	0.246545	0.502701	214	158
2	19322167	0.246545	0.485286	214	158
2	19322178	0.246545	0.485286	214	158
2	19324050	0.246545	0.485286	214	158
2	19324060	0.246545	0.485286	214	158
2	19329878	0.246545	0.485286	214	158
2	19334398	0.246545	0.485286	214	158
2	19334625	0.246545	0.485286	214	158
2	19334748	0.246545	0.485286	214	158
2	19334833	0.246545	0.485286	214	158
2	19334844	0.246545	0.485286	214	158
2	19335615	0.246545	0.485286	214	158
2	19336329	0.246545	0.485286	214	158
2	19336339	0.246545	0.485286	214	158
2	19339456	0.246545	0.485286	214	158
2	19339829	0.246545	0.485286	214	158
2	19340742	0.246545	0.485286	214	158
2	19340867	0.246545	0.485286	214	158
2	19343627	0.246545	0.485286	214	158
2	19355220	0.246545	0.485286	214	158
2	19355612	0.246545	0.485286	214	158
2	19356821	0.246545	0.485286	214	158
2	19360539	0.246545	0.485286	214	158
2	19362348	0.246545	0.485286	214	158
2	19362411	0.246545	0.485286	214	158
2	19363637	0.246545	0.485286	214	158
2	19365388	0.239875	0.485286	214	158
2	19367190	0.239875	0.485286	214	158
2	19371352	0.239875	0.485286	214	158
2	19371671	0.239875	0.485286	214	158
2	19371955	0.239875	0.485286	214	158
2	19372805	0.239875	0.485286	214	158
2	19373763	0.239875	0.485286	214	158
2	19373765	0.239875	0.485286	214	158
2	19373782	0.239875	0.485286	214	158
2	19373783	0.239875	0.485286	214	158
2	19373877	0.239875	0.485286	214	158
2	19373928	0.239875	0.485286	214	158
2	19373952	0.239875	0.485286	214	158
2	19374848	0.239875	0.485286	214	158
2	19375262	0.239875	0.485286	214	158
2	19375291	0.239875	0.485286	214	158
2	19377855	0.239875	0.485286	214	158
2	19378873	0.239875	0.485286	214	158
2	19379493	0.233908	0.485286	214	158
2	19381316	0.233908	0.485286	214	158
2	19382920	0.233908	0.485286	214	158
2	19384823	0.233908	0.485286	214	158
2	19384842	0.233908	0.485286	214	158
2	19384873	0.233908	0.485286	214	158
2	19385144	0.233908	0.485286	214	158
2	19388762	0.2311	0.485286	214	158
2	19390153	0.2311	0.485286	214	158
2	19392757	0.2311	0.485286	214	158
2	19392879	0.2311	0.485286	214	158
2	19393116	0.2311	0.485286	214	158
2	19396395	0.2311	0.485286	214	158
2	19396403	0.2311	0.485286	214	158
2	19396533	0.2311	0.485286	214	158
2	19396674	0.2311	0.485286	214	158
2	19399102	0.2311	0.485286	214	158
2	19399108	0.2311	0.485286	214	158
2	19400083	0.2311	0.485286	214	158
2	19400105	0.2311	0.485286	214	158
2	19400701	0.2311	0.485286	214	158
2	19401068	0.2311	0.485286	214	158
2	19405540	0.2311	0.485286	214	158
2	19407234	0.2311	0.485286	214	158
2	19407315	0.2311	0.485286	214	158
2	19407367	0.2311	0.485286	214	158
2	19407449	0.2311	0.485286	214	158
2	19407791	0.2311	0.485286	214	158
2	19408057	0.2311	0.485286	214	158
2	19408498	0.2311	0.485286	214	158
2	19411404	0.2311	0.485286	214	158
2	19411790	0.2311	0.485286	214	158
2	19412473	0.2311	0.485286	214	158
2	19412940	0.21741	0.485286	214	158
2	19413034	0.21741	0.485286	214	158
2	19414220	0.21741	0.485286	214	158
2	19414389	0.21741	0.485286	214	158
2	19414819	0.21741	0.485286	214	158
2	19414864	0.21741	0.485286	214	158
2	19414923	0.21741	0.485286	214	158
2	19415541	0.21741	0.485286	214	158
2	19415900	0.21741	0.485286	214	158
2	19417876	0.21741	0.485286	214	158
2	19419533	0.21741	0.485286	214	158
2	19424278	0.21741	0.485286	214	158
2	19426368	0.21741	0.485286	214	158
2	19427085	0.21741	0.485286	214	158
2	19428201	0.21741	0.485286	214	158
2	19428869	0.216884	0.485286	214	158
2	19429119	0.216884	0.468193	214	158
2	19432461	0.216884	0.468193	214	158
2	19432708	0.216884	0.468193	214	158
2	19432740	0.216884	0.468193	214	158
2	19435417	0.216884	0.468193	214	158
2	19435772	0.216884	0.468193	214	158
2	19435811	0.216884	0.468193	214	158
2	19436436	0.216884	0.451423	214	158
2	19437207	0.216884	0.451423	214	158
2	19437259	0.216884	0.451423	214	158
2	19437364	0.216884	0.451423	214	158
2	19437381	0.216884	0.451423	214	158
2	19437410	0.216884	0.451423	214	158
2	19437688	0.216884	0.451423	214	158
2	19438629	0.216884	0.451423	214	158
2	19438863	0.216884	0.451423	214	158
2	19439564	0.216884	0.451423	214	158
2	19440828	0.216884	0.451423	214	158
2	19442511	0.216884	0.451423	214	158
2	19442926	0.216884	0.451423	214	158
2	19444790	0.216884	0.451423	214	158
2	19445411	0.216884	0.451423	214	158
2	19446457	0.216884	0.451423	214	158
2	19449075	0.216884	0.451423	214	158
2	19453297	0.216884	0.451423	214	158
2	19454577	0.216884	0.451423	214	158
2	19455156	0.216884	0.451423	214	158
2	19456710	0.216884	0.451423	214	158
2	19457218	0.216884	0.451423	214	158
2	19457603	0.216884	0.451423	214	158
2	19462870	0.216884	0.451423	214	158
2	19468691	0.216884	0.451423	214	158
2	19471667	0.216884	0.451423	214	158
2	19472652	0.216884	0.451423	214	158
2	19475211	0.216884	0.451423	214	158
2	19480513	0.216884	0.451423	214	158
2	19481157	0.216884	0.451423	214	158
2	19481967	0.216884	0.451423	214	158
2	19481988	0.216884	0.451423	214	158
2	19482883	0.216884	0.451423	214	158
2	19483106	0.216884	0.451423	214	158
2	19483225	0.216884	0.451423	214	158
2	19483229	0.216884	0.451423	214	158
2	19483276	0.216884	0.451423	214	158
2	19483453	0.216884	0.451423	214	158
2	19483638	0.216884	0.451423	214	158
2	19484182	0.216884	0.451423	214	158
2	19484879	0.216884	0.451423	214	158
2	19485003	0.216884	0.451423	214	158
2	19489497	0.216884	0.451423	214	158
2	19490045	0.216884	0.451423	214	158
2	19494695	0.216884	0.451423	214	158
2	19494725	0.216884	0.451423	214	158
2	19496058	0.216884	0.451423	214	158
2	19498152	0.216884	0.451423	214	158
2	19503939	0.216884	0.451423	214	158
2	19504020	0.216884	0.451423	214	158
2	19504232	0.216884	0.451423	214	158
2	19505146	0.216884	0.451423	214	158
2	19508092	0.216884	0.451423	214	158
2	19508309	0.216884	0.451423	214	158
2	19508371	0.216884	0.451423	214	158
2	19508382	0.216884	0.451423	214	158
2	19508407	0.216884	0.451423	214	158
2	19511804	0.216884	0.451423	214	158
2	19514361	0.216884	0.451423	214	158
2	19515729	0.216884	0.451423	214	158
2	19516032	0.216884	0.451423	214	158
2	19517868	0.216884	0.451423	214	158
2	19518159	0.216884	0.451423	214	158
2	19519015	0.216884	0.451423	214	158
2	19520737	0.216884	0.451423	214	158
2	19521355	0.216884	0.451423	214	158
2	19522690	0.216884	0.451423	214	158
2	19523382	0.216884	0.451423	214	158
2	19524422	0.216884	0.451423	214	158
2	19526034	0.216884	0.451423	214	158
2	19526082	0.216884	0.451423	214	158
2	19526597	0.216884	0.451423	214	158
2	19526970	0.216884	0.451423	214	158
2	19527260	0.216884	0.451423	214	158
2	19527285	0.216884	0.451423	214	158
2	19528894	0.216884	0.451423	214	158
2	19528940	0.216884	0.451423	214	158
2	19529195	0.216884	0.451423	214	158
2	19529934	0.216884	0.451423	214	158
2	19530455	0.216884	0.451423	214	158
2	19531096	0.216884	0.451423	214	158
2	19531224	0.216884	0.451423	214	158
2	19531408	0.216884	0.451423	214	158
2	19531615	0.216884	0.451423	214	158
2	19532110	0.216884	0.451423	214	158
2	19532211	0.216884	0.451423	214	158
2	19535047	0.216884	0.451423	214	158
2	19535491	0.216884	0.451423	214	158
2	19535503	0.216884	0.451423	214	158
2	19537273	0.216884	0.451423	214	158
2	19537431	0.216884	0.451423	214	158
2	19537816	0.216884	0.451423	214	158
2	19539393	0.216884	0.451423	214	158
2	19541960	0.216884	0.451423	214	158
2	19544768	0.216884	0.451423	214	158
2	19545387	0.216884	0.451423	214	158
2	19546874	0.216884	0.451423	214	158
2	19547082	0.216884	0.451423	214	158
2	19549131	0.216884	0.451423	214	158
2	19549149	0.216884	0.451423	214	158
2	19549426	0.216884	0.451423	214	158
2	19549751	0.216884	0.451423	214	158
2	19549760	0.216884	0.451423	214	158
2	19550876	0.216884	0.451423	214	158
2	19552263	0.216884	0.451423	214	158
2	19552346	0.216884	0.451423	214	158
2	19552347	0.216884	0.451423	214	158
2	19552469	0.216884	0.451423	214	158
2	19552477	0.216884	0.451423	214	158
2	19552587	0.216884	0.451423	214	158
2	19554626	0.216884	0.451423	214	158
2	19554922	0.216884	0.451423	214	158
2	19555117	0.216884	0.451423	214	158
2	19555261	0.216884	0.451423	214	158
2	19555330	0.216884	0.451423	214	158
2	19556477	0.216884	0.451423	214	158
2	19556481	0.216884	0.451423	214	158
2	19558667	0.216884	0.451423	214	158
2	19563882	0.216884	0.451423	214	158
2	19564032	0.216884	0.451423	214	158
2	19564984	0.216884	0.451423	214	158
2	19565255	0.216884	0.451423	214	158
2	19565456	0.216884	0.451423	214	158
2	19566252	0.216884	0.451423	214	158
2	19566475	0.216884	0.451423	214	158
2	19566848	0.216884	0.451423	214	158
2	19567555	0.216884	0.451423	214	158
2	19567882	0.216884	0.451423	214	158
2	19570084	0.216884	0.451423	214	158
2	19571275	0.216884	0.451423	214	158
2	19573963	0.216884	0.451423	214	158
2	19576686	0.216884	0.451423	214	158
2	19577769	0.216884	0.451423	214	158
2	19577932	0.216884	0.451423	214	158
2	19579071	0.216884	0.451423	214	158
2	19580552	0.216884	0.451423	214	158
2	19581987	0.216884	0.451423	214	158
2	19585309	0.216884	0.451423	214	158
2	19585357	0.216884	0.451423	214	158
2	19585436	0.216884	0.451423	214	158
2	19585508	0.216884	0.451423	214	158
2	19586658	0.216884	0.451423	214	158
2	19587286	0.216884	0.451423	214	158
2	19603797	0.216884	0.451423	214	158
2	19606410	0.216884	0.451423	214	158
2	19607007	0.216884	0.451423	214	158
2	19607086	0.216884	0.451423	214	158
2	19607764	0.216884	0.451423	214	158
2	19609327	0.216884	0.451423	214	158
2	19612353	0.216884	0.451423	214	158
2	19614154	0.216884	0.451423	214	158
2	19614470	0.216884	0.451423	214	158
2	19614697	0.216884	0.451423	214	158
2	19614781	0.216884	0.451423	214	158
2	19614794	0.216884	0.451423	214	158
2	19615123	0.216884	0.451423	214	158
2	19616177	0.216884	0.451423	214	158
2	19616992	0.216884	0.451423	214	158
2	19620649	0.216884	0.451423	214	158
2	19622818	0.216884	0.451423	214	158
2	19622945	0.216884	0.451423	214	158
2	19624413	0.216884	0.451423	214	158
2	19626915	0.216884	0.451423	214	158
2	19628731	0.216884	0.451423	214	158
2	19629396	0.216884	0.451423	214	158
2	19631993	0.216884	0.451423	214	158
2	19632084	0.216884	0.451423	214	158
2	19632815	0.216884	0.451423	214	158
2	19633533	0.216884	0.451423	214	158
2	19634418	0.216884	0.451423	214	158
2	19637158	0.212847	0.451423	214	158
2	19641457	0.212847	0.451423	214	158
2	19645139	0.212847	0.451423	214	158
2	19645974	0.212847	0.451423	214	158
2	19646993	0.212847	0.451423	214	158
2	19651677	0.212847	0.451423	214	158
2	19651786	0.212847	0.451423	214	158
2	19653165	0.212847	0.451423	214	158
2	19654006	0.212847	0.451423	214	158
2	19655139	0.212847	0.451423	214	158
2	19657472	0.212847	0.451423	214	158
2	19658528	0.212847	0.451423	214	158
2	19659128	0.212847	0.451423	214	158
2	19659984	0.193892	0.451423	214	158
2	19660131	0.193892	0.451423	214	158
2	19662087	0.193892	0.451423	214	158
2	19663718	0.193892	0.451423	214	158
2	19670006	0.193892	0.451423	214	158
2	19672347	0.193892	0.451423	214	158
2	19682087	0.193892	0.451423	214	158
2	19683983	0.193892	0.451423	214	158
2	19684673	0.193892	0.451423	214	158
2	19684912	0.193892	0.451423	214	158
2	19686144	0.193892	0.451423	214	158
2	19686342	0.193892	0.451423	214	158
2	19686363	0.139836	0.451423	214	158
2	19687766	0.139836	0.451423	214	158
2	19687959	0.139836	0.451423	214	158
2	19692274	0.139836	0.451423	214	158
2	19692781	0.139836	0.451423	214	158
2	19692792	0.139836	0.451423	214	158
2	19693710	0.139836	0.451423	214	158
2	19695813	0.139836	0.451423	214	158
2	19697350	0.139836	0.451423	214	158

## Sheet: Figure 6C
Figure 6C. Genome-wide integrated haplotype score (iHS) scores for Santo Antão population
Chromosme	Position	REF	ALT	GeneName	GeneCode	IHS	LOGPVALUE
1	6431924	A	T	IBS1	AT1G18670	-3.95458	4.11538
5	26290426	G	A	HSL2	AT5G65710	-3.70909	3.68192
5	7805398	C	T	CYP86B1	AT5G23190	3.42598	3.21284
2	162513	G	A	ABCG7	AT2G01320	-2.97598	2.53454
1	16065709	T	G	AT1G42700	AT1G42700	2.96108	2.51348
1	4635723	C	A	AT1G13540	AT1G13540	-2.90627	2.4368
5	24910669	G	C	ARF2	AT5G62000	2.87376	2.39188
2	18947614	C	G	MPK12	AT2G46070	2.84662	2.35472
5	19517882	G	A	AT5G48130	AT5G48130	-2.73441	2.20417
4	5290914	C	T	GTA02	AT4G08350	2.73234	2.20144
3	23387493	A	T	FKD1	AT3G63300	-2.69519	2.15275
3	21163288	G	T	AT3G57160	AT3G57160	2.61683	2.05183
3	21163289	A	T	AT3G57160	AT3G57160	2.61683	2.05183
3	23418866	A	C	VTE3	AT3G63410	-2.61142	2.04495
3	21135675	T	C	AT3G57100	AT3G57100	-2.57291	1.99633
1	24778060	C	G	CAM4	AT1G66410	2.55756	1.97712
2	9867370	A	G	GH3.3	AT2G23170	2.53618	1.95052
5	24978301	G	T	AT5G62170	AT5G62170	2.51339	1.92235
3	20344681	T	C	AT3G54910	AT3G54910	2.49931	1.90505
3	22210330	A	C	BGLU16	AT3G60130	2.48094	1.88261
2	17007335	G	C	WRKY54	AT2G40750	-2.47917	1.88046
3	173009	T	G	MED11	AT3G01435	-2.4571	1.85368
4	15158152	G	A	AT4G31180	AT4G31180	-2.43893	1.83177
1	18106366	T	C	ENODL6	AT1G48940	-2.43203	1.8235
1	24200684	C	T	AT1G65130	AT1G65130	2.4251	1.81519
5	3699366	G	A	EMF1	AT5G11530	2.4145	1.80253
4	14050973	A	G	AT4G28405	AT4G28405	-2.41144	1.79889
1	24288860	G	A	CLV2	AT1G65380	2.40934	1.79639
5	1899557	G	C	AT5G06260	AT5G06260	2.407	1.7936
5	1905564	C	T	AT5G06260	AT5G06260	2.40218	1.78787
2	18414169	C	T	RABH1B	AT2G44610	-2.40179	1.78741
1	9031835	G	T	DCP5	AT1G26110	2.39385	1.778
5	2473175	C	T	FH21A	AT5G07760	-2.38672	1.76956
4	7758803	G	C	LRX3	AT4G13340	2.3744	1.75505
3	132509	C	T	SEC13A	AT3G01340	-2.36736	1.74678
5	26230854	C	T	GTE7	AT5G65630	-2.35707	1.73471
3	22476804	C	T	PBF1	AT3G60820	2.34844	1.72464
4	13812922	G	A	PEL1	AT4G27650	2.32414	1.69641
3	23264660	T	A	AT3G62940	AT3G62940	-2.32347	1.69564
5	7954154	C	T	AT5G23590	AT5G23590	-2.32066	1.69239
5	10906983	C	T	AT5G28888	AT5G28888	-2.31676	1.68789
3	23310051	T	A	GPX5	AT3G63080	-2.31626	1.68731
1	30137827	G	T	AT1G80120	AT1G80120	-2.31524	1.68613
1	8908742	C	T	AT1G25390	AT1G25390	-2.31066	1.68086
4	2470689	C	T	AT4G04880	AT4G04880	2.31031	1.68046
4	18431477	A	G	PNSL4	AT4G39710	-2.29752	1.66576
1	9300010	T	A	CUL3A	AT1G26830	-2.28021	1.64599
5	1316606	G	T	SIR	AT5G04590	2.26355	1.62705
1	27273407	G	C	EDA25	AT1G72440	2.24919	1.61082
2	10802722	C	T	AT2G25360	AT2G25360	2.24384	1.6048
3	23168957	G	T	AT3G62650	AT3G62650	-2.23671	1.59679
1	30030363	C	A	GC5	AT1G79830	-2.23595	1.59594
1	16703811	G	A	AT1G43995	AT1G43995	2.23218	1.59171
4	2320887	G	C	2022-04-01	AT4G04610	2.2277	1.58669
4	951908	A	G	GATL6	AT4G02130	-2.2275	1.58647
2	3926480	T	G	AT2G10253	AT2G10253	2.22701	1.58592
5	25364628	C	T	AT5G63260	AT5G63260	2.22025	1.57837
5	5481228	C	G	DHAR3	AT5G16710	-2.21919	1.57719
5	16552861	T	C	XPB2	AT5G41360	2.20971	1.56662
2	19686363	C	T	AT2G48130	AT2G48130	-2.20633	1.56287
5	12355950	G	A	AT5G32800	AT5G32800	-2.20269	1.55883
5	12232919	G	A	AT5G32592	AT5G32592	-2.19362	1.54879
1	20411333	T	A	AT1G54650	AT1G54650	2.19327	1.5484
1	24962649	A	G	AT1G66910	AT1G66910	2.18251	1.53652
3	23153743	C	T	AT3G62590	AT3G62590	-2.179	1.53266
5	3485586	C	T	AT5G11010	AT5G11010	2.17846	1.53207
5	25406761	T	C	emb2746	AT5G63420	2.17692	1.53038
3	23128727	G	A	AT3G62529	AT3G62529	-2.17459	1.52782
5	15020507	C	A	AT5G37790-AT5G37795	AT5G37790-AT5G37795	2.17205	1.52503
5	24384027	T	C	RPL12C	AT5G60670	2.16288	1.51499
5	12181796	C	T	AT5G32522	AT5G32522	2.15902	1.51077
3	19798449	C	A	CPuORF46	AT3G53402	2.14492	1.4954
5	24164795	T	G	LAC17	AT5G60020	-2.14456	1.49501
3	19705702	C	T	AT3G53170	AT3G53170	2.14215	1.49239
3	19901014	G	A	MEE40	AT3G53700	2.13313	1.48262
1	8972217	C	T	MED25	AT1G25540	2.13122	1.48055
2	6909690	C	G	AT2G15860	AT2G15860	2.12377	1.47251
1	29675748	T	A	AVPL1	AT1G78920	-2.12178	1.47036
5	13113994	C	T	PAP26	AT5G34850	-2.11342	1.46136
5	4439945	C	T	ZIFL1	AT5G13750	2.11311	1.46104
3	6021377	A	C	BSH	AT3G17590	2.1123	1.46016
1	9586192	G	A	AT1G27570	AT1G27570	-2.10735	1.45485
5	1618105	G	C	ENGASE1	AT5G05460	2.10624	1.45366
2	4417858	C	T	AT2G11135	AT2G11135	2.10313	1.45033
2	15319674	C	T	CBSCBSPB2	AT2G36500	-2.10294	1.45013
1	17053072	G	A	AT1G45090	AT1G45090	2.09611	1.44282
3	17188712	T	G	AT3G46650	AT3G46650	-2.09563	1.44231
5	5194063	C	T	AT5G15910	AT5G15910	2.09432	1.44092
1	9126247	G	A	AT1G26370	AT1G26370	2.09391	1.44047
5	17152658	T	G	AT5G42765	AT5G42765	-2.08505	1.43104
1	4128769	G	C	AT1G12170	AT1G12170	2.07983	1.42549
4	2547636	C	T	CALS11	AT4G04970	2.06382	1.40855
5	1677305	G	T	AL1	AT5G05610	2.06119	1.40578
5	24517419	T	A	AT5G60930	AT5G60930	-2.05994	1.40445
5	23005122	T	C	AT5G56880	AT5G56880	-2.05496	1.39921
4	1016551	T	C	PME39	AT4G02300	-2.05356	1.39774
5	5086564	G	C	COBL4	AT5G15630	-2.05192	1.39602
4	8121933	G	C	AT4G14100	AT4G14100	2.04548	1.38926
5	13344806	C	T	AT5G35073	AT5G35073	-2.0449	1.38865
3	20445454	T	C	AT3G55160	AT3G55160	2.04461	1.38835
2	4338914	A	T	AT2G10990	AT2G10990	2.03622	1.37956
5	1628640	A	T	AT5G05480	AT5G05480	2.03494	1.37823
2	4822040	A	C	AT2G11940	AT2G11940	2.03352	1.37675
2	5720041	T	C	AT2G13720	AT2G13720	-2.02687	1.36982
1	8948995	A	G	ALMT4	AT1G25480	2.02392	1.36675
5	19324807	A	T	AT5G47690	AT5G47690	-2.02101	1.36372
4	2013610	C	T	AT4G04165	AT4G04165	2.00953	1.35183
1	6094813	G	A	AT1G17710	AT1G17710	1.993	1.33478
5	3890734	G	A	AT5G12050	AT5G12050	1.99015	1.33185
3	17052335	A	G	AT3G46375	AT3G46375	1.98943	1.33112
1	23707605	A	T	AT1G63870	AT1G63870	1.9887	1.33037
4	8170116	G	A	AT4G14165	AT4G14165	1.98719	1.32881
2	12057242	T	G	AT2G28280	AT2G28280	1.98577	1.32736
4	4127907	G	A	AT4G07327	AT4G07327	1.96914	1.31036
4	4117187	G	A	AT4G07324	AT4G07324	1.96914	1.31036
4	323408	T	A	PUX9	AT4G00752	-1.96914	1.31036
4	2075795	G	A	AT4G04293	AT4G04293	1.96463	1.30577
1	6259674	A	G	GC2	AT1G18190	1.9597	1.30076
2	5820377	G	T	AT2G13890	AT2G13890	-1.95561	1.29661
5	21777715	T	A	AT5G53610	AT5G53610	-1.95495	1.29595
1	18287042	C	T	AT1G49405	AT1G49405	-1.9533	1.29428
5	1833571	C	T	RBE	AT5G06070	-1.94787	1.28878
1	11235928	G	C	AT1G31370	AT1G31370	1.94556	1.28644
4	14063780	T	G	AT4G28460	AT4G28460	-1.94517	1.28605
1	25531654	C	T	BPC3	AT1G68120	-1.94462	1.2855
3	17630747	A	G	ABCA8	AT3G47790	1.9426	1.28346
3	17593823	T	C	PRE4	AT3G47710	1.9426	1.28346
1	1406199	C	T	AT1G04970	AT1G04970	1.94238	1.28323
4	4105938	C	A	AT4G06752	AT4G06752	1.93617	1.27698
5	21872611	A	G	ENODL1	AT5G53870	-1.92478	1.26554
3	23194130	A	G	ABCC14	AT3G62700	-1.9186	1.25936
2	10381022	T	C	AT2G24400	AT2G24400	1.91799	1.25875
5	13565067	C	T	AT5G35344	AT5G35344	1.91518	1.25594
5	2711104	A	G	AT5G08400	AT5G08400	1.91085	1.25163
5	21660011	C	G	AT5G53390	AT5G53390	-1.90947	1.25025
5	2617959	A	G	AtbZIP75	AT5G08141	1.90914	1.24992
2	10922196	C	A	emb2410	AT2G25660	1.90683	1.24762
4	16251907	C	T	AT4G33900	AT4G33900	1.90318	1.24399
3	56005	G	T	AT3G01170	AT3G01170	-1.90303	1.24385
1	17017339	G	A	AT1G45010	AT1G45010	-1.90227	1.2431
3	217045	G	A	RH14	AT3G01540	-1.9017	1.24253
1	11395157	T	A	PCMP-A1	AT1G31790	-1.89286	1.23377
2	10510159	A	G	AT2G24696	AT2G24696	1.89157	1.23248
4	3889221	G	T	AT4G06672	AT4G06672	1.88743	1.2284
5	25575874	A	C	AT5G63905	AT5G63905	1.88568	1.22667
5	15035192	C	T	AT5G37795	AT5G37795	-1.8841	1.22511
4	2882186	G	A	AT4G05587	AT4G05587	1.88078	1.22184
2	7138407	C	T	NERD	AT2G16485	1.87925	1.22033
1	6588157	C	T	AT1G19060	AT1G19060	-1.87321	1.21439
4	2907578	T	C	AT4G05594	AT4G05594	1.86918	1.21044
5	17677253	T	C	FLS6	AT5G43935	1.86604	1.20735
2	12681727	T	A	AT2G29654	AT2G29654	1.8641	1.20546
5	22164904	C	A	AT5G54569	AT5G54569	-1.86205	1.20345
2	14476893	C	T	AT2G34290	AT2G34290	-1.85857	1.20006
4	6749152	T	C	AT4G11040	AT4G11040	1.8578	1.1993
2	2385550	C	T	AT2G06110	AT2G06110	1.85563	1.19719
2	17131211	A	T	DPBF4	AT2G41070	1.85556	1.19712
5	24289324	T	C	A3	AT5G60390	-1.85124	1.19291
2	13242977	A	T	CLE4	AT2G31081	1.85061	1.19229
2	10781313	C	T	AT2G25310	AT2G25310	-1.84825	1.19
3	430835	T	A	AT3G02250	AT3G02250	-1.84807	1.18982
2	3669206	G	A	AT2G09795	AT2G09795	1.84731	1.18908
5	8444852	A	G	LSU4	AT5G24655	-1.84576	1.18757
1	12226376	C	T	CYP76C6	AT1G33720	1.83963	1.18162
1	14288538	A	C	AT1G38065	AT1G38065	1.83744	1.1795
3	17837460	A	G	AT3G48200	AT3G48200	-1.83486	1.177
2	18402089	C	A	AT2G44580	AT2G44580	-1.83371	1.17589
4	2076618	C	T	AT4G04293	AT4G04293	-1.82991	1.17222
5	2777177	G	C	AT5G08565	AT5G08565	1.82236	1.16494
1	5272286	C	A	AT1G15320	AT1G15320	-1.82159	1.1642
1	9716612	A	G	AT1G27900	AT1G27900	1.81073	1.15377
1	5183990	G	A	AT1G15060	AT1G15060	-1.80872	1.15185
5	21795669	G	A	GRF7	AT5G53660	-1.80852	1.15166
1	10061913	T	A	AT1G28630	AT1G28630	1.80769	1.15085
3	23024433	G	C	AT3G62200	AT3G62200	1.80344	1.14679
3	22891223	A	G	ARF18	AT3G61830	-1.79517	1.13891
3	255938	T	A	AT3G01690	AT3G01690	-1.79513	1.13887
1	25137009	T	G	AT1G67200	AT1G67200	1.79376	1.13757
4	3668538	C	T	AT4G06599	AT4G06599	1.78621	1.13038
4	4015808	T	A	AT4G06718	AT4G06718	-1.78546	1.12967
2	7057233	A	G	KCS9	AT2G16280	1.78352	1.12784
1	25517534	C	T	AT1G68080	AT1G68080	1.77911	1.12365
3	1761607	G	C	AT3G05900	AT3G05900	1.77643	1.12112
3	3319873	C	G	RPS17C	AT3G10610	1.77578	1.12051
5	12609825	A	G	AT5G33381	AT5G33381	1.77578	1.12051
3	15184535	A	G	SUS4	AT3G43190	1.7752	1.11996
3	23115762	C	T	AT3G62480	AT3G62480	-1.7746	1.11939
4	3642630	G	A	AT4G06633	AT4G06633	1.77258	1.11748
4	3656826	C	T	AT4G06597	AT4G06597	1.77047	1.11549
2	13844501	T	A	AT2G32630	AT2G32630	1.76985	1.11491
1	25366459	T	C	AT1G67680	AT1G67680	1.76462	1.10998
1	25348461	T	C	AT1G67626	AT1G67626	1.76462	1.10998
1	5537541	A	C	WAKL5	AT1G16160	-1.76237	1.10787
1	5539993	A	T	AT1G16170	AT1G16170	-1.76237	1.10787
2	12589681	A	G	AT2G29300	AT2G29300	1.76066	1.10626
2	2014807	A	T	AT2G05510	AT2G05510	1.75865	1.10437
2	11211312	A	T	ERECTA	AT2G26330	1.75551	1.10142
3	10883163	C	T	AT3G28865	AT3G28865	1.74965	1.09594
4	3659950	T	G	AT4G06598	AT4G06598	1.74956	1.09586
2	955808	C	G	emb1579	AT2G03150	1.74766	1.09408
3	14498018	A	C	AT3G42353	AT3G42353	-1.74491	1.09152
1	17846580	T	C	AT1G48300	AT1G48300	-1.7419	1.0887
1	29260666	T	C	B3GALT7	AT1G77810	-1.74172	1.08853
5	8057760	C	T	CPSF100	AT5G23880	-1.73662	1.08378
5	19935360	G	T	DMT1	AT5G49160	-1.73571	1.08294
1	25438868	T	A	AT1G67856	AT1G67856	1.73482	1.08212
1	25446725	G	A	AT1G67865	AT1G67865	1.73482	1.08212
1	25446027	G	C	AT1G67855	AT1G67855	1.73482	1.08212
2	15702653	A	T	AT2G37420	AT2G37420	-1.73388	1.08124
5	12912683	G	A	AT5G34540	AT5G34540	1.73383	1.08119
3	15018005	T	C	AT3G42950	AT3G42950	-1.7316	1.07912
5	22954431	C	T	HAG2	AT5G56740	-1.73107	1.07863
1	24526367	G	T	AT1G65920	AT1G65920	1.73054	1.07814
3	4887745	C	T	TPS19	AT3G14540	-1.73044	1.07805
4	3170825	G	A	AT4G06501	AT4G06501	1.72868	1.07641
2	19659984	C	T	RPH1	AT2G48070	-1.72491	1.07292
4	11557652	T	C	BGLU47	AT4G21760	1.71766	1.06622
3	4937309	C	A	CYP72A15	AT3G14690	-1.71754	1.06611
5	1867005	C	A	ATO	AT5G06160	-1.71609	1.06477
1	9569529	A	G	AT1G27540	AT1G27540	1.7145	1.0633
3	19933316	G	T	LECRK42	AT3G53810	1.71398	1.06282
3	19933899	C	A	LECRK42	AT3G53810	1.71398	1.06282
4	8649044	T	G	ATXR3	AT4G15180	-1.71342	1.0623
2	9427257	C	T	AT2G22170	AT2G22170	1.71243	1.06139
5	16406901	T	C	FLA20	AT5G40940	1.71218	1.06117
1	21875362	G	T	AT1G59535	AT1G59535	-1.71035	1.05947
2	19686144	T	C	AT2G48130	AT2G48130	-1.71025	1.05939
5	12636576	A	G	AT5G33385	AT5G33385	1.70982	1.05899
5	8438226	T	G	AT5G24650	AT5G24650	1.70694	1.05635
5	24880986	G	A	AT5G61950	AT5G61950	-1.70329	1.05299
1	5691141	A	G	AT1G16650	AT1G16650	-1.70312	1.05284
1	13082533	C	T	HOS10	AT1G35515	-1.70306	1.05278
4	999386	A	C	SUS3	AT4G02280	-1.70129	1.05115
4	8754501	G	T	PEN1	AT4G15340	-1.70077	1.05068
1	5683603	A	C	AT1G16630	AT1G16630	-1.69984	1.04983
1	5085297	G	A	SDS	AT1G14750	-1.69956	1.04957
3	4875058	C	T	AT3G14517	AT3G14517	1.69955	1.04956
1	5694253	C	T	AT1G16670	AT1G16670	-1.69889	1.04895
5	13685997	G	A	AT5G35470	AT5G35470	1.69761	1.04778
3	4770093	G	A	PME26	AT3G14300	-1.69709	1.0473
3	408274	A	G	RPL39B	AT3G02190	-1.69658	1.04684
3	20676442	G	A	AT3G55720	AT3G55720	1.69575	1.04608
1	13111206	G	A	ARF14	AT1G35540	-1.69443	1.04487
5	11537917	C	T	AT5G30420	AT5G30420	1.69347	1.044
5	5133790	T	G	CRLK2	AT5G15730	-1.68999	1.04082
2	163092	G	A	ABCG7	AT2G01320	1.68927	1.04016
2	163093	C	A	ABCG7	AT2G01320	1.68927	1.04016
1	6017610	A	C	AT1G17495	AT1G17495	1.68669	1.0378
1	13120032	C	T	TCP23	AT1G35560	-1.6855	1.03672
2	189789	C	T	ATHB-17	AT2G01430	1.6823	1.03381
1	4940608	A	G	ZHD4	AT1G14440	-1.68179	1.03334
4	3271950	G	A	AT4G06513	AT4G06513	1.68068	1.03234
2	15494786	G	A	AT2G36895	AT2G36895	1.68045	1.03213
5	9347193	T	C	AT5G26630	AT5G26630	1.67873	1.03056
1	7198291	C	T	AT1G20735	AT1G20735	1.67706	1.02904
1	13400719	C	T	AT1G35960	AT1G35960	-1.6763	1.02835
1	1186604	C	T	CRY2	AT1G04400	1.67439	1.02662
5	19996091	A	T	AT5G49320	AT5G49320	-1.67308	1.02543
1	4967292	A	C	AL7	AT1G14510	-1.67164	1.02413
2	14757712	C	A	ATL9	AT2G35000	1.67057	1.02316
2	15537013	T	G	ROT4	AT2G36985	-1.66841	1.02121
1	18028155	A	C	AT1G48740	AT1G48740	-1.6612	1.01469
2	14417352	C	T	CDF4	AT2G34140	-1.65919	1.01288
5	19095370	A	C	LON2	AT5G47040	-1.65688	1.0108
2	15772937	T	C	DOF2.4	AT2G37590	-1.65346	1.00772
2	15778435	A	G	RPL36A	AT2G37600	-1.65346	1.00772
1	26729619	C	T	AT1G70885	AT1G70885	-1.651	1.00551
3	21173952	A	T	AT3G57210	AT3G57210	-1.65027	1.00486
3	9227779	C	T	AT3G25430	AT3G25430	-1.64931	1.00399
1	25170061	A	C	TCP1	AT1G67260	1.64859	1.00335
1	21873095	C	T	AT1G59535	AT1G59535	-1.6473	1.00219
1	4957154	G	A	AT1G14480	AT1G14480	-1.64551	1.00059
4	18368987	C	G	CYP96A12	AT4G39510	-1.64404	0.999269
1	9530397	A	C	AT1G27430	AT1G27430	1.64284	0.998194
1	2514503	C	T	PCMP-H12	AT1G08070	1.63943	0.995151
1	12509126	C	G	ARF12	AT1G34310	1.63916	0.994906
1	2535794	T	A	AT1G08110	AT1G08110	1.63907	0.994821
3	8587990	C	A	SAHH2	AT3G23810	1.63771	0.993609
2	15806825	G	A	AT2G37690	AT2G37690	-1.63395	0.990254
1	5629312	C	A	AT1G16480	AT1G16480	-1.62921	0.986032
3	22795013	C	T	POB1	AT3G61600	-1.62799	0.98495
3	15063367	C	T	AT3G43025	AT3G43025	1.62701	0.984079
1	5728544	A	G	UP6	AT1G16730	-1.62642	0.983549
1	28590905	C	T	AT1G76170	AT1G76170	-1.62436	0.981721
5	86583	A	G	AT5G01215	AT5G01215	-1.6221	0.979711
2	14963814	A	T	MOR1	AT2G35630	-1.62178	0.979426
4	17722624	A	G	PSK4	AT4G37720	1.61982	0.977691
1	12415782	T	C	AT1G34095	AT1G34095	-1.6189	0.976873
2	16432278	G	T	ABCG1	AT2G39350	-1.61841	0.97644
4	6137806	A	G	RH39	AT4G09730	-1.61658	0.974826
5	18647430	T	A	AT5G45973	AT5G45973	1.61161	0.970428
5	1142031	A	G	BHLH101	AT5G04150	1.61118	0.970043
5	17805294	C	T	CBP20	AT5G44200	1.61094	0.969834
2	408815	C	G	AT2G01900	AT2G01900	-1.61066	0.969588
1	5239130	A	G	ABCG35	AT1G15210	1.60901	0.968131
1	28187594	C	G	AT1G75090	AT1G75090	-1.60876	0.967909
5	5166438	G	A	AtbZIP3	AT5G15830	-1.60848	0.967663
2	994261	C	G	AT2G03270	AT2G03270	1.60796	0.967206
2	9351409	T	C	SK1	AT2G21940	1.60769	0.966967
3	13875838	G	A	AT3G33112	AT3G33112	1.60596	0.965445
1	27979974	G	A	AT1G74450	AT1G74450	-1.59972	0.959951
2	17917368	G	A	SPPL3	AT2G43070	1.59802	0.958455
3	20275845	T	A	ARP1	AT3G54770	1.59699	0.957547
5	24824549	C	T	CNX1	AT5G61790	1.59595	0.956639
2	13980850	C	A	AGO6	AT2G32940	1.59423	0.95513
1	4520800	G	A	PII-2	AT1G13230	-1.59202	0.953191
3	5077247	G	A	AT3G15070	AT3G15070	-1.59158	0.95281
4	1830461	A	C	AT4G03880	AT4G03880	1.59127	0.952532
3	5064890	G	A	AT3G15040	AT3G15040	-1.58959	0.951065
2	19215748	C	T	GULLO2	AT2G46750	-1.58893	0.95049
1	20030976	C	A	CID8	AT1G53650	1.58787	0.949558
1	12917043	C	A	AGP5	AT1G35230	1.58661	0.948462
1	25823097	G	A	PPC4	AT1G68750	1.5853	0.947312
3	17792027	C	G	ALDH10A9	AT3G48170	1.58467	0.946764
2	17912999	C	T	SPPL3	AT2G43070	1.58086	0.943442
3	13900619	G	A	AT3G33124	AT3G33124	1.58075	0.943344
3	20019072	T	A	AT3G54060	AT3G54060	1.57985	0.942562
4	1915681	T	C	AT4G04000	AT4G04000	1.57952	0.942272
3	350989	G	C	GDPD1	AT3G02040	-1.57884	0.941674
3	16612056	C	G	SYP72	AT3G45280	-1.57816	0.941085
1	28613056	C	T	DWA2	AT1G76260	-1.57598	0.939189
5	18759204	C	T	AT5G46260	AT5G46260	-1.57585	0.939076
1	19798320	A	G	GRI	AT1G53130	1.57433	0.937756
5	11550842	G	A	AT5G31807	AT5G31807	1.57433	0.937753
2	16297126	A	T	NATA1	AT2G39030	-1.57432	0.937741
5	7633300	A	G	AT5G22840	AT5G22840	1.57063	0.934537
5	25854528	T	A	AT5G64680	AT5G64680	1.56885	0.932992
3	10024066	G	T	CLC-B	AT3G27170	1.5687	0.932866
3	10068482	C	T	GTE8	AT3G27260	1.56759	0.931903
1	29085659	A	C	CYCA1-2	AT1G77390	1.56601	0.930527
3	4251345	G	A	GIP1	AT3G13222	1.566	0.930525
1	17241072	A	C	WOX4	AT1G46480	-1.56337	0.928247
3	21687786	T	A	AT3G58630	AT3G58630	-1.56333	0.928214
4	261703	A	G	KEA2	AT4G00630	-1.56291	0.927845
5	21934030	C	T	AT5G54050	AT5G54050	-1.56171	0.926808
5	21766622	G	A	PLR1	AT5G53580	-1.55766	0.92331
1	17335348	G	A	AT1G47280	AT1G47280	-1.55511	0.921107
1	5017489	C	T	VALRS	AT1G14610	-1.55185	0.918304
3	4008917	T	C	DRT100	AT3G12610	1.54995	0.916667
5	25095817	C	G	AT5G62510	AT5G62510	-1.54975	0.916492
5	25821599	C	T	AT5G64580	AT5G64580	1.54831	0.915251
3	19926632	G	A	ATRBL4	AT3G53780	1.54668	0.913856
2	14422257	A	C	AT2G34160	AT2G34160	1.54611	0.913362
2	13376184	A	G	ADS2	AT2G31360	1.54597	0.913243
5	16001717	G	A	AT5G39980	AT5G39980	1.54435	0.911853
1	12626256	T	A	AT1G34530	AT1G34530	-1.54275	0.910481
2	13635643	A	T	AT2G32040	AT2G32040	1.54269	0.910429
5	10976111	G	A	AT5G28930	AT5G28930	-1.5424	0.910174
5	5506119	T	C	TOZ	AT5G16750	1.537	0.905554
1	7021300	T	A	AT1G20280	AT1G20280	1.53654	0.90516
2	14460893	A	G	AT2G34240	AT2G34240	1.53624	0.904906
1	24193577	C	A	AT1G65120	AT1G65120	1.53603	0.904721
1	24196836	C	G	AT1G65130	AT1G65130	1.53603	0.904721
1	158355	G	A	TBL25	AT1G01430	1.53565	0.904401
5	15896743	C	T	EMB2745	AT5G39710	-1.53357	0.902623
5	4069865	C	A	UGT92A1	AT5G12890	1.53287	0.902024
1	9955181	C	A	ERF12	AT1G28360	1.53219	0.901437
2	19213637	G	A	GULLO6	AT2G46760	-1.53098	0.90041
4	6737477	T	A	NDPK3	AT4G11010	1.52934	0.899012
5	4198568	G	A	ANAC083	AT5G13180	1.52889	0.898628
5	4167847	C	T	AT5G13130	AT5G13130	1.52831	0.898129
4	15364637	G	C	WIN2	AT4G31750	-1.5281	0.897953
3	20499253	T	C	RPL23AB	AT3G55280	1.52736	0.897324
5	13013089	C	T	AT5G34838	AT5G34838	1.52683	0.896866
1	12891840	C	G	AT1G35190	AT1G35190	-1.52524	0.895515
1	24648243	G	A	AT1G66180	AT1G66180	1.52412	0.894561
1	26930383	T	A	PCMP-A3	AT1G71460	1.5227	0.893357
2	12766275	C	A	ABCG31	AT2G29940	1.52246	0.893153
1	2483302	C	T	GATA10	AT1G08000	-1.52244	0.893137
3	774132	C	T	AT3G03305	AT3G03305	-1.52231	0.89302
3	20509828	T	C	ABCB20	AT3G55320	-1.52158	0.892401
5	2079369	T	G	PER53	AT5G06720	1.52049	0.891474
1	12471371	G	A	AT1G34230	AT1G34230	-1.51903	0.890234
4	988957	A	G	RSH1	AT4G02260	-1.51727	0.888743
4	14666803	G	A	AT4G29990	AT4G29990	1.51686	0.888393
3	4020319	A	T	emb2742	AT3G12670	-1.51596	0.88763
3	4022814	C	T	emb2742	AT3G12670	-1.51596	0.88763
1	24149726	T	G	GTG1	AT1G64990	1.51486	0.886697
4	6711553	G	A	AT4G10950	AT4G10950	1.51412	0.886075
4	6036652	C	T	AT4G09545	AT4G09545	1.51403	0.885998
3	20381321	G	T	SMZ	AT3G54990	-1.50997	0.882559
3	13574968	A	G	AT3G33010	AT3G33010	1.50795	0.880856
5	23906497	C	T	RPS8B	AT5G59240	-1.50755	0.880514
3	740148	A	T	NAC045	AT3G03200	-1.50699	0.88004
2	2411335	C	T	AT2G06160	AT2G06160	1.50687	0.879943
1	11058511	C	T	AT1G31000	AT1G31000	1.50468	0.878089
5	3479952	G	A	AT5G11000	AT5G11000	1.50449	0.877929
3	18164542	G	A	AT3G49000	AT3G49000	-1.50404	0.877551
1	11613496	C	T	RCD1	AT1G32230	-1.50366	0.877227
2	11021076	C	T	OVA4	AT2G25840	1.50345	0.877053
1	110635	G	A	BHLH13	AT1G01260	-1.50287	0.876564
2	18457734	G	T	AT2G44760	AT2G44760	-1.50282	0.876519
1	13421171	T	C	AT1G35995	AT1G35995	1.50212	0.875932
2	3822590	G	A	AT2G10070	AT2G10070	1.50022	0.87433
1	12279058	G	A	AT1G33820	AT1G33820	-1.49975	0.87394
2	18471745	A	G	AT2G44798	AT2G44798	-1.49906	0.873357
3	4651094	T	A	RSH2	AT3G14050	1.49489	0.869847
5	13113553	A	G	PAP26	AT5G34850	1.49341	0.868605
1	244584	C	T	PUB56	AT1G01670	1.49294	0.868213
1	21181598	C	T	AT1G56520	AT1G56520	-1.49052	0.866182
2	5618107	C	T	AT2G13469	AT2G13469	1.48863	0.864594
5	5310799	G	T	AT5G16250	AT5G16250	-1.48682	0.863083
1	21309774	A	T	AT1G57460	AT1G57460	-1.48532	0.861825
3	7578018	G	T	DXPS1	AT3G21500	-1.48529	0.861802
3	8476791	A	C	PUX12	AT3G23605	1.48258	0.859537
2	12552560	A	G	APUM2	AT2G29190	-1.48219	0.859213
1	17307064	G	A	CYCA3-4	AT1G47230	1.4816	0.858718
5	7894418	C	A	AT5G23430	AT5G23430	-1.48104	0.858249
5	26850539	A	T	AT5G67290	AT5G67290	1.48083	0.858077
4	18474736	A	T	IPS1	AT4G39800	-1.48062	0.8579
1	1414042	C	T	PDIL2-2	AT1G04980	-1.47963	0.857069
1	8662778	A	C	AT1G24430	AT1G24430	-1.47591	0.853972
1	6561884	A	G	AT1G18980	AT1G18980	-1.47581	0.853889
1	4724910	C	T	AT1G13780	AT1G13780	-1.4758	0.853881
3	13574510	A	C	AT3G33010	AT3G33010	1.47366	0.852099
4	1873473	C	T	AT4G03940	AT4G03940	-1.47256	0.85118
1	12602936	C	T	AT1G34470	AT1G34470	-1.47241	0.851058
1	19718972	A	G	PAP5	AT1G52940	1.4709	0.849801
3	15659299	G	A	GSTU27	AT3G43800	1.46953	0.848661
4	17628321	C	T	AT4G37510	AT4G37510	-1.46856	0.847861
2	16570318	C	T	AT2G39725	AT2G39725	-1.46856	0.84786
1	2446214	C	G	ATRNL	AT1G07910	1.46741	0.846899
4	16975591	T	C	P4H11	AT4G35820	-1.46666	0.846281
4	13490990	G	A	AT4G26800	AT4G26800	1.46581	0.845576
2	360586	A	T	AT2G01820	AT2G01820	-1.46554	0.845352
3	3114467	C	A	RPS28A	AT3G10090	1.46551	0.845329
1	2183607	A	C	AT1G07119	AT1G07119	1.4646	0.844571
2	18838170	C	T	PEX11D	AT2G45740	-1.46441	0.844414
5	2443737	C	A	MYB29	AT5G07690	1.46332	0.843508
5	7462806	T	C	AT5G22490	AT5G22490	-1.46288	0.843148
5	25143945	T	C	HIPL2	AT5G62630	-1.46138	0.841906
4	13160904	A	T	RPP3A	AT4G25890	-1.46071	0.841351
3	10612622	G	T	ABCB16	AT3G28360	1.46028	0.840999
4	6616893	C	T	AT4G10730	AT4G10730	1.46023	0.840953
1	7284561	T	A	ARID6	AT1G20910	1.45945	0.840312
1	7290200	A	C	RH42	AT1G20920	1.45945	0.840312
1	7298530	C	A	CDKB2-2	AT1G20930	1.45945	0.840312
2	18040309	G	A	AT2G43440	AT2G43440	-1.45922	0.840122
2	18040488	G	T	AT2G43440	AT2G43440	-1.45922	0.840122
3	9391586	G	A	ARF14	AT3G25730	1.45684	0.838151
2	17913545	A	C	P4H1	AT2G43080	-1.45668	0.838019
5	23672039	G	C	EOL2	AT5G58550	1.45622	0.837637
5	8788207	C	A	ACR2	AT5G25320	-1.45455	0.836259
2	7272984	T	A	AT2G16750	AT2G16750	1.45418	0.835955
5	24624963	A	G	SNAP33	AT5G61210	1.45342	0.835325
1	11727061	C	T	NPF7.3-AT1G32460	AT1G32450-AT1G32460	1.45306	0.835034
5	15504361	A	T	POX2	AT5G38710	-1.45299	0.834973
1	16318644	C	T	AT1G43260	AT1G43260	-1.45051	0.832926
4	481456	A	C	AT4G01110	AT4G01110	-1.44757	0.830507
1	16494923	A	T	AT1G43715	AT1G43715	-1.44507	0.828451
2	18066726	T	C	ATTI1	AT2G43510	1.44419	0.827735
5	2153350	C	T	TGA2	AT5G06950	1.4441	0.827655
1	387550	A	C	AT1G02100	AT1G02100	-1.44388	0.827475
3	17185499	G	T	AT3G46650	AT3G46650	1.44369	0.827317
3	17166443	T	C	AT3G46610	AT3G46610	1.4434	0.827083
2	706796	G	A	AT2G02600	AT2G02600	1.44184	0.825799
5	10182718	A	T	AT5G28200	AT5G28200	1.43903	0.8235
1	13195572	G	A	AT1G35660	AT1G35660	1.43759	0.822315
1	28288503	T	C	BBD1	AT1G75380	-1.43586	0.820903
3	11198152	T	C	SDR4	AT3G29250	-1.43545	0.820563
2	15687640	G	A	MAKR3	AT2G37380	-1.43544	0.820561
3	840591	T	C	NPC3	AT3G03520	-1.43386	0.819266
5	23463102	C	G	AT5G57960	AT5G57960	-1.43374	0.819169
1	7879013	C	A	GRF10	AT1G22300	1.43331	0.818817
3	4108831	A	G	AT3G12910	AT3G12910	-1.43098	0.816916
1	4094872	A	G	ELP	AT1G12090	-1.43036	0.81641
1	4105098	C	G	NPF6.3	AT1G12110	-1.43036	0.81641
4	4849	G	A	BRCA2A	AT4G00020	-1.43017	0.81625
2	17554169	A	G	NUDT23	AT2G42070	1.42993	0.816058
2	17494580	A	C	AT2G41905	AT2G41905	1.42891	0.815223
3	2157892	A	G	BRCC36B	AT3G06820	-1.42808	0.814543
3	13512427	C	T	AT3G32968	AT3G32968	1.42784	0.814352
3	13559939	C	T	AT3G33011	AT3G33011	1.42646	0.813222
4	6185780	G	T	TT8	AT4G09820	1.4263	0.813096
4	6207995	G	A	AT4G09875	AT4G09875	1.4263	0.813096
5	17962845	T	A	AT5G44568	AT5G44568	-1.42559	0.812515
4	16511027	C	T	THY-2	AT4G34570	-1.42379	0.811049
1	9127552	T	C	AT1G26380	AT1G26380	-1.42341	0.810742
2	2061474	T	C	AT2G05580	AT2G05580	1.42268	0.81015
2	6860717	G	A	AT2G15740	AT2G15740	-1.42251	0.810007
3	6445376	T	A	AT3G18720	AT3G18720	1.41988	0.807871
2	4036291	G	A	AT2G10490	AT2G10490	1.41786	0.806231
4	13300182	G	C	MIOX4	AT4G26260	1.41632	0.804981
3	3827693	G	A	AT3G12020	AT3G12020	-1.41459	0.80358
5	7132071	C	T	CNX1	AT5G20990	-1.41305	0.802333
3	20355962	A	G	AT3G54940	AT3G54940	1.41254	0.801917
3	4645762	G	T	CID4	AT3G14010	1.41239	0.801798
2	14472534	A	G	AT2G34270	AT2G34270	-1.41109	0.800746
2	1957289	C	T	AT2G05360	AT2G05360	-1.41079	0.800504
1	6610650	T	C	AT1G19130	AT1G19130	-1.40883	0.798919
1	5550571	A	C	AT1G16210	AT1G16210	-1.40854	0.798682
1	5568958	T	G	AT1G16270	AT1G16270	-1.40854	0.798682
1	5584640	G	T	MTP10	AT1G16310	-1.40854	0.798682
3	12719944	A	T	AT3G31358	AT3G31358	1.40827	0.798463
2	3174007	C	T	AHA6	AT2G07560	1.40827	0.798462
1	11734765	G	A	AT1G32460	AT1G32460	-1.40693	0.797377
5	19875493	T	A	PRMT14	AT5G49020	1.40676	0.797245
1	18655823	T	C	VIII-A	AT1G50360	-1.40458	0.79548
1	25519941	G	C	ANN5	AT1G68090	-1.40457	0.795479
1	9712375	A	G	CAF1-4	AT1G27890	-1.40288	0.79411
5	906997	C	T	AT5G03580	AT5G03580	1.40077	0.792415
1	11944225	C	A	AT1G32950	AT1G32950	1.40026	0.792002
4	30188	C	T	UNE11	AT4G00080	-1.40018	0.791934
2	4145065	A	T	MIR396A	AT2G10606	-1.39983	0.791653
2	17776195	T	G	MBF1A	AT2G42680	-1.39926	0.7912
4	10004550	A	C	APRR2	AT4G18020	-1.39763	0.789883
5	25956435	G	A	ATATH13	AT5G64940	1.3971	0.789461
3	2117719	G	A	RPL29A	AT3G06700	1.39617	0.78871
1	25927937	C	T	PUB42	AT1G68940	1.39584	0.788449
3	3877872	C	G	AT3G12143	AT3G12143	-1.39439	0.787283
1	5525580	G	C	WAKL2	AT1G16130	1.39431	0.787215
4	10776037	A	G	AT4G19829	AT4G19829	1.39005	0.7838
2	6907642	T	C	AT2G15860	AT2G15860	-1.38994	0.783706
2	17732121	C	G	GRF9	AT2G42590	-1.38922	0.783129
2	6870708	G	A	AT2G15760	AT2G15760	-1.38854	0.78259
4	15349011	A	C	REM9	AT4G31690	-1.38793	0.782101
4	317475	G	A	AT4G00750	AT4G00750	-1.38723	0.781543
1	4089571	T	C	AT1G12080	AT1G12080	-1.38707	0.781415
1	14029842	C	T	AT1G36990	AT1G36990	-1.38478	0.779579
5	157091	G	A	ACI1	AT5G01370	-1.38476	0.779564
2	6224913	T	C	AT2G14570	AT2G14570	1.38425	0.779153
2	7482759	G	A	DSK2A	AT2G17190	1.38363	0.778663
3	3888989	C	T	NEK7	AT3G12200	-1.38315	0.778278
3	1257496	T	G	FLK	AT3G04610	-1.38312	0.77825
5	21282276	G	A	AT5G52420	AT5G52420	1.38281	0.778007
1	30398600	G	A	MRS2-10	AT1G80900	-1.38253	0.777784
4	17466219	A	C	PLP1	AT4G37070	-1.38208	0.777422
2	16566572	C	T	AT2G39710	AT2G39710	-1.38126	0.776765
1	491797	C	G	COX11	AT1G02410	-1.38049	0.776153
1	9630611	C	T	AT1G27670	AT1G27670	-1.38008	0.775826
1	9637184	G	A	AT1G27695	AT1G27695	-1.38008	0.775826
3	1041577	G	A	AT3G04020	AT3G04020	1.37935	0.775241
4	291601	C	T	BSK3	AT4G00710	-1.37927	0.775182
3	18697677	C	T	AT3G50390	AT3G50390	-1.37857	0.774617
3	14788293	G	A	AT3G42713	AT3G42713	-1.37397	0.770952
4	16589179	A	T	AT4G34770	AT4G34770	-1.3735	0.770585
4	16606703	A	T	MRL1	AT4G34830	-1.3735	0.770585
5	20803736	C	T	AT5G51195	AT5G51195	-1.37259	0.769859
2	1961889	C	T	AT2G05360	AT2G05360	1.37258	0.769847
5	23292353	C	T	AT5G57500	AT5G57500	-1.37155	0.769033
3	5792520	T	A	LPD1	AT3G16950	-1.36647	0.764997
3	21562268	C	T	AT3G58200	AT3G58200	1.36635	0.7649
3	13452808	G	A	AT3G32899	AT3G32899	1.36632	0.764879
1	11771587	A	T	AT1G32560	AT1G32560	-1.36384	0.762912
2	9527676	G	A	ATHB-6	AT2G22430	1.36134	0.760936
3	17149184	G	A	MBD5	AT3G46580	-1.35923	0.759268
5	1235862	C	G	AT5G04380	AT5G04380	1.35597	0.756696
5	1239376	G	A	AT5G04390	AT5G04390	1.35597	0.756696
2	6825141	A	C	AGL95	AT2G15660	-1.3537	0.754903
4	5620708	C	T	SUB1	AT4G08810	-1.35188	0.753466
3	4793240	T	A	DVL19	AT3G14362	-1.35168	0.753309
5	8122769	G	A	SLAH3	AT5G24030	-1.35075	0.752578
5	7593259	C	T	ALPHAC-AD	AT5G22780	-1.35045	0.752345
5	23719682	A	C	CYP20-1	AT5G58710	-1.34971	0.751761
2	16653580	T	A	MYB25	AT2G39880	-1.3489	0.751125
2	16999596	A	G	AT2G40730	AT2G40730	-1.34818	0.750554
1	4938379	G	A	AT59	AT1G14420	-1.34817	0.750551
2	17682556	C	T	AT2G42460	AT2G42460	1.34769	0.750168
3	21843808	T	G	CALS6	AT3G59100	1.34725	0.749824
2	17646649	A	T	AT2G42365	AT2G42365	-1.34632	0.749097
1	14130835	C	T	AT1G37100	AT1G37100	1.34628	0.749062
3	660301	C	G	MYB107	AT3G02940	-1.34567	0.748582
2	19025948	G	C	SPA1	AT2G46340	-1.34376	0.74708
4	17983254	G	T	EXLA2	AT4G38400	1.34261	0.746178
1	27520902	T	C	AT1G73180	AT1G73180	1.34171	0.745477
2	18587719	C	A	AT2G45060	AT2G45060	1.34132	0.74517
4	15281473	C	T	AT4G31520	AT4G31520	-1.3377	0.742334
5	23609333	T	C	PER68	AT5G58400	-1.33674	0.741581
2	170934	T	C	QPT	AT2G01350	1.33599	0.740997
5	7909524	G	A	LCBK1	AT5G23450	-1.33429	0.739673
2	17554935	G	A	NUDT23	AT2G42070	-1.33123	0.737277
4	17475107	G	T	AT4G37080	AT4G37080	-1.32998	0.736304
3	4170001	G	A	AT3G13020	AT3G13020	-1.32945	0.735889
3	10886323	A	C	AT3G28870	AT3G28870	1.32666	0.733722
3	1985554	A	G	RH40	AT3G06480	-1.3263	0.733439
5	9825532	T	A	AT5G27750	AT5G27750	-1.32593	0.733148
3	2300565	A	G	AT3G07215	AT3G07215	-1.32582	0.733065
3	2300566	A	T	AT3G07215	AT3G07215	-1.32582	0.733065
5	276471	G	A	AT5G01740	AT5G01740	-1.32527	0.732633
5	11543612	C	T	AT5G31412	AT5G31412	1.32254	0.730517
5	3692520	T	C	ASP3	AT5G11520	1.32095	0.729277
3	21349963	T	C	AT3G57640	AT3G57640	-1.32091	0.729249
1	16069284	A	C	AT1G42705	AT1G42705	-1.32065	0.729044
5	22201519	C	G	FH5	AT5G54650	-1.31954	0.728184
2	4235319	C	A	AT2G10780	AT2G10780	-1.31926	0.727968
3	1288049	A	C	AT3G04717	AT3G04717	-1.31837	0.727278
3	2215577	A	T	AT3G07000	AT3G07000	-1.31751	0.726612
3	19056979	A	T	AT3G51330	AT3G51330	-1.31632	0.725685
3	18619497	T	C	AT3G50210	AT3G50210	-1.31485	0.724551
2	14894518	A	T	AT2G35360	AT2G35360	1.31409	0.723961
2	11071837	A	G	AT2G25970	AT2G25970	1.31408	0.723953
1	1566911	G	A	KMS2	AT1G05360	1.3137	0.723661
2	13826193	A	G	AT2G32580	AT2G32580	1.3112	0.721727
3	9128938	A	G	PCMP-E96	AT3G25060	1.31068	0.721324
3	15163260	G	A	MEE38	AT3G43160	-1.3087	0.719795
1	706080	A	T	AT1G03050	AT1G03050	-1.30807	0.719311
1	6095192	C	T	PP2AB2	AT1G17720	-1.30792	0.719192
1	26070589	T	G	PCMP-E66	AT1G69350	1.30718	0.718625
1	19435805	C	T	AT1G52191	AT1G52191	1.30696	0.718453
1	23030439	C	T	AT1G62305	AT1G62305	1.30644	0.71805
1	6207120	C	G	CDKD-3	AT1G18040	-1.30549	0.71732
4	13400391	C	A	AT4G26540	AT4G26540	1.30548	0.717313
5	22889305	C	A	AT5G56530	AT5G56530	-1.30486	0.716834
5	16001514	G	A	AT5G39980	AT5G39980	-1.30391	0.716102
4	16944277	C	T	LTO1	AT4G35760	-1.30324	0.715582
2	7375347	C	T	MEE15	AT2G16970	1.30322	0.715567
3	9701008	G	A	AT3G26483	AT3G26483	1.30303	0.715423
5	22982754	C	A	AT5G56820	AT5G56820	-1.3026	0.715089
3	5316308	T	C	AT3G15680	AT3G15680	-1.30075	0.713666
5	20893403	A	G	RIN3	AT5G51450	-1.30001	0.713102
1	4929669	A	T	UBC1	AT1G14400	1.29987	0.712989
2	14303567	T	A	AT2G33796	AT2G33796	-1.29683	0.710658
1	2882860	A	T	NFYC9	AT1G08970	-1.29649	0.710398
4	9405396	T	G	RPL15A	AT4G16720	1.29631	0.710257
1	1019184	A	C	GBF4	AT1G03970	1.29617	0.710147
5	22907528	G	T	AT5G56590	AT5G56590	-1.29489	0.709167
1	11201203	T	C	AT1G31310	AT1G31310	1.29465	0.708988
5	23001253	A	T	AT5G56865	AT5G56865	-1.29449	0.708859
2	13725400	T	A	AT2G32310	AT2G32310	1.29201	0.706962
1	2563914	G	C	CHX5	AT1G08150	1.29114	0.706296
5	10395655	G	A	AT5G28464	AT5G28464	1.29112	0.706281
5	2726389	C	T	AT5G08440	AT5G08440	1.29005	0.705459
2	14217953	C	G	AT2G33570	AT2G33570	1.28968	0.70518
3	4230360	A	C	AT3G13160	AT3G13160	-1.28923	0.704832
5	23765819	C	T	CYP86A1	AT5G58860	-1.28887	0.704556
5	23766850	T	G	CYP86A1	AT5G58860	-1.28887	0.704556
1	28453262	A	C	TUBB1	AT1G75780	1.28788	0.703799
5	1220400	A	G	AT5G04347	AT5G04347	1.2864	0.702669
3	3743419	C	T	AT3G11850	AT3G11850	-1.2864	0.702666
3	4204162	G	C	ABCC6	AT3G13090	-1.28524	0.701787
1	28540353	G	A	AT1G76050	AT1G76050	1.2837	0.700609
5	11411942	C	T	AT5G31032	AT5G31032	1.28368	0.700596
5	15320667	C	T	AT5G38340	AT5G38340	-1.28317	0.700201
2	5624644	C	T	AT2G13470	AT2G13470	-1.28298	0.700057
1	23742562	A	G	AT1G63980	AT1G63980	-1.28237	0.699595
4	17460865	C	G	PLP3	AT4G37050	1.28215	0.699425
2	18045588	C	A	AT2G43450	AT2G43450	-1.28143	0.69888
5	1455648	G	C	SUVH1	AT5G04940	-1.28086	0.698446
2	14974588	A	G	MOR1	AT2G35630	-1.2806	0.698247
4	181487	C	T	AT4G00420	AT4G00420	-1.28025	0.697981
4	17814938	T	A	EDA40	AT4G37890	-1.27917	0.697153
4	17809803	T	A	AT4G37880	AT4G37880	-1.27917	0.697153
4	215390	C	T	ROPGEF3	AT4G00460	-1.27915	0.697138
3	14013970	G	A	AT3G33185	AT3G33185	-1.27864	0.696752
3	14014383	G	A	AT3G33185	AT3G33185	-1.27864	0.696752
3	16896014	T	G	EXLA1	AT3G45970	1.2786	0.696725
5	23731327	G	A	AT5G58740	AT5G58740	1.2783	0.696495
4	17568734	C	G	CYP81D2	AT4G37360	-1.27768	0.696022
1	23739847	A	T	ISPF	AT1G63970	-1.27669	0.695268
1	23739849	C	T	ISPF	AT1G63970	-1.27669	0.695268
3	4241254	A	G	AT3G13190	AT3G13190	-1.27465	0.693721
2	16832552	C	T	FER4	AT2G40300	1.27435	0.693488
1	16129731	T	C	GAPB	AT1G42970	-1.27378	0.693055
4	13980453	A	C	AT4G28160	AT4G28160	1.27355	0.69288
1	16615157	G	A	SEU	AT1G43850	-1.27337	0.692746
2	12466467	T	C	AT2G29020	AT2G29020	-1.27131	0.691186
1	22426758	C	T	U2AF65B	AT1G60900	-1.27059	0.690637
5	26255180	T	C	IAA9	AT5G65670	-1.26783	0.688543
5	8670521	G	A	CYP71B13	AT5G25140	-1.2676	0.688368
2	17881253	A	C	AT2G42980	AT2G42980	-1.26662	0.68763
3	14062846	T	A	AT3G33570	AT3G33570	-1.26634	0.687414
3	14064589	C	G	AT3G33570	AT3G33570	-1.26634	0.687414
5	20728052	A	T	FUM2	AT5G50950	-1.26453	0.686049
5	12302557	T	G	AT5G32626	AT5G32626	-1.26247	0.684494
1	22875782	T	G	AT1G61890	AT1G61890	1.26222	0.6843
1	26525884	T	G	AT1G70380	AT1G70380	1.2615	0.68376
3	7287636	C	G	UCNL	AT3G20830	1.26076	0.683204
3	22893246	T	A	AT3G61840	AT3G61840	-1.25826	0.681317
1	23654168	G	C	AT1G63750	AT1G63750	-1.25798	0.681102
5	16021936	G	A	AATP1	AT5G40010	-1.25773	0.680917
5	19996410	A	T	IMPA5	AT5G49310	-1.25645	0.679951
3	18178177	T	A	AT3G49040	AT3G49040	-1.2564	0.679911
5	5105521	T	C	AT5G15680	AT5G15680	1.25593	0.679559
3	2625905	G	C	AT3G08650	AT3G08650	-1.25287	0.677254
1	4061833	C	T	AT1G12010	AT1G12010	-1.25196	0.676576
5	2575743	G	C	GDPD6	AT5G08030	1.25119	0.675997
2	8413723	A	G	AT2G19420	AT2G19420	1.25101	0.675859
2	16835281	C	T	AT2G40310	AT2G40310	-1.25085	0.675742
1	29144871	G	C	FPP1	AT1G77580	1.25066	0.675598
1	23583819	T	A	AT1G63610	AT1G63610	1.25016	0.675222
3	2513363	T	C	GDI1	AT3G07880	-1.24901	0.674358
2	13936118	G	A	AT2G32850	AT2G32850	1.24869	0.674118
2	689462	C	T	CAND1	AT2G02560	1.24584	0.671985
1	6236077	T	A	AT1G18120	AT1G18120	-1.24574	0.671908
5	24168952	C	T	NRPC1	AT5G60040	1.24557	0.671776
5	8715658	G	A	AT5G25200	AT5G25200	-1.24454	0.67101
2	3813991	G	A	AT2G10040	AT2G10040	-1.244	0.670603
3	3781379	A	G	RPS5B	AT3G11940	1.24251	0.669489
3	3822947	C	T	AT3G12000	AT3G12000	1.24251	0.669489
3	8085586	A	T	ELIP1	AT3G22840	-1.2414	0.668661
2	275033	C	A	AT2G01610	AT2G01610	-1.23981	0.667472
2	11402427	G	A	CYCB1-4	AT2G26760	-1.2378	0.665968
4	1134796	A	T	CUL1	AT4G02570	-1.23654	0.665027
4	1134798	C	A	CUL1	AT4G02570	-1.23654	0.665027
4	1189071	A	G	SULTR3%3B2	AT4G02700	-1.23654	0.665027
1	18637612	G	A	ATHX	AT1G50320	-1.23485	0.663771
4	13832792	G	A	AT4G27720	AT4G27720	1.23463	0.663601
5	25720213	G	A	RIBA1	AT5G64300	-1.23221	0.661801
4	208958	G	C	CRP	AT4G00450	-1.23106	0.660947
5	17985014	A	G	AT5G44590	AT5G44590	1.22896	0.659387
1	7002353	C	T	RPN3A	AT1G20200	1.22819	0.658814
3	7718318	G	A	CRRSP17	AT3G21910	-1.22804	0.6587
3	8998010	G	A	ABI3	AT3G24650	1.22651	0.657563
3	9017148	A	G	AT3G24675	AT3G24675	1.22651	0.657563
2	10332422	C	T	ALDH11A3	AT2G24270	-1.22607	0.657238
4	5140694	G	A	AT4G08140	AT4G08140	-1.22541	0.656749
1	5314686	C	T	AT1G15450	AT1G15450	-1.22494	0.656395
2	18094401	G	A	AT2G43630	AT2G43630	-1.22431	0.655929
2	17118495	A	G	CAMBP25	AT2G41010	-1.22357	0.65538
5	19703953	A	C	SMC4	AT5G48600	-1.22282	0.654829
1	29337713	A	C	AT1G78020	AT1G78020	1.22259	0.654657
3	4459649	G	A	ABCE1	AT3G13640	-1.22239	0.654506
1	5474633	T	C	CCR1	AT1G15950	-1.22165	0.653958
1	28454752	G	C	TUBB1	AT1G75780	1.221	0.65348
1	6216679	C	G	AT1G18070	AT1G18070	-1.22084	0.653359
1	4990359	A	T	PUX7	AT1G14570	1.21614	0.649884
1	5913688	C	T	AT1G17270	AT1G17270	1.21613	0.649875
5	2844517	G	C	MIR166D	AT5G08717	1.21585	0.649669
5	7229333	A	G	CKX7	AT5G21482	-1.21567	0.649541
5	22049934	T	A	VIII-2	AT5G54280	-1.21358	0.647998
3	14469591	C	T	AT3G42313	AT3G42313	1.21342	0.647876
1	22509799	T	C	AT1G61100	AT1G61100	1.21341	0.647872
3	14402208	G	A	AT3G42240	AT3G42240	1.21167	0.646588
1	18175551	T	G	COL8	AT1G49130	-1.21137	0.646366
4	17370246	A	T	BLH2	AT4G36870	-1.21007	0.645407
2	11216977	T	C	AT2G26340	AT2G26340	-1.20997	0.645333
1	1551612	A	G	ZIP5	AT1G05300	1.20991	0.645288
3	469648	C	A	2022-09-02	AT3G02310	-1.20971	0.645146
2	17647573	C	A	BZIP34	AT2G42380	-1.20925	0.644802
3	9294580	A	G	AAPT2	AT3G25585	1.20869	0.644389
5	20051105	C	A	CPuORF4	AT5G49448	-1.20775	0.643702
5	6568190	T	C	NUDT24	AT5G19470	1.20734	0.643395
5	14782293	T	A	AT5G37330	AT5G37330	1.20664	0.64288
1	23271325	C	G	LDL1	AT1G62830	-1.20627	0.64261
2	4232389	C	T	AT2G10770	AT2G10770	1.20605	0.64245
5	10188335	C	G	AT5G28210	AT5G28210	1.20592	0.642357
3	1478647	A	T	ATL6	AT3G05200	1.20589	0.642331
5	25882023	T	C	CESA6	AT5G64740	1.20288	0.640119
1	11307247	C	T	ECS1	AT1G31580	1.20282	0.64008
3	22733165	G	C	TFB1-3	AT3G61420	1.20188	0.639388
5	15011502	A	G	AT5G37790	AT5G37790	1.20138	0.639019
5	15439023	T	A	JAL44	AT5G38550	1.2003	0.638233
2	6545607	G	A	AT2G15100	AT2G15100	1.19893	0.637228
2	12642940	A	T	AT2G29520	AT2G29520	1.19869	0.63705
5	5746701	T	C	BBM	AT5G17430	-1.1983	0.636766
1	10221191	C	T	AT1G29240	AT1G29240	-1.19528	0.634553
4	422357	A	T	AT4G00990	AT4G00990	-1.19328	0.633096
1	9590913	T	G	AT1G27580	AT1G27580	1.19118	0.631562
1	15925361	C	A	AT1G42470	AT1G42470	1.19021	0.630848
5	16907045	T	C	AT5G42290	AT5G42290	1.18927	0.630163
3	11264589	T	C	AHP2	AT3G29350	1.18695	0.628477
1	23009822	G	C	SLAH1	AT1G62280	1.18676	0.628333
1	1556855	T	A	AT1G05320	AT1G05320	-1.18619	0.627925
5	3352157	T	C	CYP81K2	AT5G10600	1.1856	0.62749
5	19834091	A	T	PCMP-H38	AT5G48910	-1.18499	0.62705
1	23648300	G	A	AT1G63740	AT1G63740	1.18377	0.626159
5	7275135	G	T	OEP61	AT5G21990	-1.18357	0.626017
5	686582	T	C	AT5G02940	AT5G02940	-1.18244	0.625196
2	14925741	C	A	AT2G35540	AT2G35540	-1.18222	0.625035
5	16720084	T	A	AT5G41770	AT5G41770	1.18206	0.624916
4	18269580	A	T	AT4G39230	AT4G39230	-1.18133	0.624389
4	18269581	G	A	AT4G39230	AT4G39230	-1.18133	0.624389
4	18240430	A	G	AT4G39160	AT4G39160	-1.18133	0.624389
4	552140	C	T	AT4G01330	AT4G01330	-1.18107	0.624196
1	23028679	A	G	AT1G62305	AT1G62305	1.18074	0.623959
5	24374488	A	G	AT5G60650	AT5G60650	1.18052	0.623803
5	23411856	G	A	AT5G57785	AT5G57785	1.1803	0.623641
2	16404472	C	A	AT2G39280	AT2G39280	-1.18009	0.623486
3	12386626	G	A	AT3G30745	AT3G30745	-1.17753	0.621631
3	19627389	C	A	AT3G52930	AT3G52930	1.17747	0.62159
1	1688811	G	A	5PTASE13	AT1G05630	-1.17545	0.620126
5	19966343	T	C	AT5G49260	AT5G49260	1.1735	0.618715
5	26641432	T	C	AT5G66720	AT5G66720	1.17344	0.618671
2	529021	T	G	PDF2.2	AT2G02100	-1.17328	0.618554
2	7245617	T	G	ADF5	AT2G16700	-1.17232	0.617861
3	15368802	G	A	AT3G43442	AT3G43442	-1.17199	0.61762
1	1703828	C	T	UGT74E2	AT1G05680	-1.17164	0.617369
1	1709930	G	A	BT3	AT1G05690	-1.17164	0.617369
2	1544419	T	C	NUDT5	AT2G04430	-1.17106	0.616951
4	16885138	T	C	HMGB5	AT4G35570	-1.17074	0.616716
1	1758782	G	A	ATX2	AT1G05830	-1.1664	0.613583
5	1230199	G	A	NAMT1	AT5G04370	-1.16352	0.611509
3	701616	A	C	AT3G03070	AT3G03070	-1.16201	0.610427
3	8085851	A	G	ELIP1	AT3G22840	-1.16175	0.61024
4	4869082	C	T	AT4G08032	AT4G08032	1.1617	0.610202
1	11884678	T	C	AT1G32820	AT1G32820	-1.15985	0.608869
1	9651108	T	A	TAF4	AT1G27720	1.15967	0.608745
2	15137258	A	G	OFP15	AT2G36050	1.15965	0.60873
3	2476802	T	G	ADA2A	AT3G07740	1.15953	0.608641
3	2510744	T	G	AT3G07850	AT3G07850	1.15953	0.608641
3	16747349	C	T	AT3G45620	AT3G45620	1.15911	0.60834
3	16747350	G	C	AT3G45620	AT3G45620	1.15911	0.60834
5	1923944	A	T	POT1B	AT5G06310	1.15824	0.607717
5	1911803	C	A	AT5G06270	AT5G06270	1.15824	0.607717
2	11757394	C	T	AT2G27505	AT2G27505	-1.15743	0.607131
2	11746939	C	A	CML48	AT2G27480	-1.15743	0.607131
4	14687557	G	A	AT4G30050	AT4G30050	-1.15672	0.606627
3	711231	C	T	AT3G03100	AT3G03100	-1.15572	0.605903
1	23741969	T	G	ISPF	AT1G63970	-1.1547	0.605175
3	1220629	A	G	LSH2	AT3G04510	1.15464	0.605131
1	11863399	G	A	AT1G32763	AT1G32763	1.15381	0.604539
2	8545925	T	C	AT2G19810	AT2G19810	1.15369	0.604451
3	15438950	G	A	AT3G43546	AT3G43546	-1.15346	0.604285
4	8680435	T	G	ABCG30	AT4G15230	1.15319	0.60409
5	17460374	A	T	AT5G43440	AT5G43440	1.15317	0.60408
1	25600801	T	A	AT1G68300	AT1G68300	-1.15316	0.604072
5	26317309	T	C	BCAT5	AT5G65780	1.15272	0.603759
5	6189196	G	A	AT5G18610	AT5G18610	-1.15247	0.603575
1	13587301	G	A	AT1G36200-AT1G36210	AT1G36200-AT1G36210	-1.15237	0.603504
3	11912212	A	T	AT3G30280	AT3G30280	1.15163	0.602975
3	14485870	A	G	AT3G42320	AT3G42320	-1.15028	0.602011
5	15587510	G	A	AT5G38940	AT5G38940	1.14962	0.601535
1	16311560	T	C	SDG41	AT1G43245	1.14947	0.601428
3	18366434	A	G	AT3G49540	AT3G49540	-1.14941	0.601389
5	19370770	C	T	AMK2	AT5G47840	1.14924	0.601266
3	17256586	A	T	AT3G46850	AT3G46850	1.14918	0.601221
2	531521	A	C	AT2G02103	AT2G02103	-1.14769	0.600161
5	26430758	A	G	HIPP27	AT5G66110	1.14689	0.599587
5	5327455	A	C	SYN4	AT5G16270	1.14624	0.599123
5	17871348	A	T	AT5G44360	AT5G44360	1.14623	0.599117
2	12204679	T	A	DOF2.1	AT2G28510	-1.14613	0.599046
3	11349901	G	A	AT3G29515	AT3G29515	-1.14601	0.598962
4	268601	C	T	KEA2	AT4G00630	-1.14592	0.598897
4	17224411	G	T	SFH12	AT4G36490	1.14457	0.59793
4	1191944	G	A	AT4G02690	AT4G02690	-1.14423	0.597693
1	4758358	A	G	AT1G13920	AT1G13920	1.14411	0.597602
5	16948724	T	A	AT5G42390	AT5G42390	1.14379	0.597375
1	6802663	G	C	BBD2	AT1G19660	-1.14323	0.596977
4	11914197	G	A	AT4G22666	AT4G22666	1.14314	0.596913
2	4589503	G	A	AT2G11460	AT2G11460	1.1422	0.596241
3	4694428	A	T	GLO3	AT3G14150	1.13944	0.594277
5	10619752	G	A	AT5G28622	AT5G28622	-1.13928	0.594166
[truncated: 2,442 more rows]

## Sheet: Supplementary Figure S5B
Supplementary Figure 5B. GWAS results for water use efficiency (WUE) in well-watered (WW) and water deficit (WD) conditions in the Santo Antão natural population.
[truncated: 6,293 more rows]

[truncated: 7 more sheets: Supplementary Figure 6B, Supplementary Figure 7B, Supplementary Figure 9A, Supplementary Figure 9B, Supplementary Figure 13A, Supplementary Figure 13B, Supplementary Figure 14]
