# Supplementary material for: Genomic Basis of Adaptation to a Novel Precipitation Regime
Source: Mol Biol Evol. 2023 Feb 15;40(3):msad031. doi: 10.1093/molbev/msad031 (PMC10037080; doi:10.1093/molbev/msad031)
Supplement: msad031_Supplementary_Data [file msad031_supplementary_data.zip › Supplementary_tables.xlsx]

## Sheet: Table S1
Table S1. Accessions used in this study, including the full set of Santo Antão and Morrocan accessions
Abbreviations: WW: well-watered; WD: water deficit.
SeqID	Sample Name	Country	Cluster	Latitude	Longitude	Genetic_clustering	Source	Phenoscope_Exp.	Stomatal conductance				WUE(δ13C)				MPK12Allele	FRIAllele
									WW	WD	Drought Response Difference(WW-WD)	Average stomatal conductance	WW	WD	Drought Response Difference(WW-WD)	Average WUE
4073_M	Cvi-0	Santo Antão	Espongeiro	unknown	unknown	Yes	Fulgione et al., 2022	Yes	407.6	239.9	167.7	323.75	-34.67	-34.35	-0.32	-34.51	Derived	Derived
NA	PeroDias-D1	Santo Antão	Pico da Cruz	NA	NA	No	This study	Yes	489.7	454.2	35.5	471.95	-34.3732	-33.5158	-0.857471	-33.9445	NA	NA
2876_AL	S1-1	Santo Antão	Lombo de Figueira	17.1037	-25.0409	Yes	Fulgione et al., 2022	Yes	458.8	483.5	-24.7	471.15	-34.9455	-33.1744	-1.77114	-34.06	Ancestral	Derived
NA	S1-10	Santo Antão	Lombo de Figueira	17.1037	-25.0409	No	This study	Yes	367.7	338.6	29.1	353.15	-33.8517	-32.2899	-1.56181	-33.0708	NA	NA
22615	S1-100	Santo Antão	Lombo de Figueira	17.1037	-25.0409	Yes	Fulgione et al., 2022	Yes	470.8	NA	NA	470.8	-33.9423	-32.9572	-0.985079	-33.4497	Ancestral	Derived
13583	S1-3	Santo Antão	Lombo de Figueira	17.1037	-25.0409	Yes	Fulgione et al., 2022	Yes	634.6	NA	NA	634.6	-33.4136	-33.0099	-0.403717	-33.2117	Ancestral	Derived
13582	S1-5	Santo Antão	Lombo de Figueira	17.1037	-25.0409	Yes	Fulgione et al., 2022	Yes	434.5	333.4	101.1	383.95	-33.563	-32.6567	-0.906233	-33.1099	Ancestral	Derived
3968_A	S1-501	Santo Antão	Lombo de Figueira	17.1037	-25.0409	Yes	Fulgione et al., 2022	No	NA	NA	NA	NA	NA	NA	NA	NA	Ancestral	Derived
3968_B	S1-502	Santo Antão	Lombo de Figueira	17.1037	-25.0409	Yes	Fulgione et al., 2022	No	NA	NA	NA	NA	NA	NA	NA	NA	Ancestral	Derived
3968_C	S1-504	Santo Antão	Lombo de Figueira	17.1037	-25.0409	Yes	Fulgione et al., 2022	No	NA	NA	NA	NA	NA	NA	NA	NA	Ancestral	Derived
22628	S10-100	Santo Antão	Pico da Cruz	17.1061	-25.0272	Yes	Fulgione et al., 2022	Yes	455.7	377.9	77.8	416.8	-34.3546	-32.6494	-1.70519	-33.502	Derived	Derived
2876_AM	S10-101	Santo Antão	Pico da Cruz	17.1061	-25.0272	Yes	Fulgione et al., 2022	Yes	372.2	263.1	109.1	317.65	-33.5602	-32.3161	-1.24412	-32.9381	Ancestral	Ancestral
22637	S10-102	Santo Antão	Pico da Cruz	17.1061	-25.0272	Yes	Fulgione et al., 2022	Yes	459.4	443.2	16.2	451.3	-34.3651	-34.0528	-0.312301	-34.2089	Derived	Derived
22619	S10-105	Santo Antão	Pico da Cruz	17.1061	-25.0272	Yes	Fulgione et al., 2022	Yes	453.7	403.6	50.1	428.65	-33.1298	-31.9578	-1.17197	-32.5438	Ancestral	Ancestral
27158	S10-12	Santo Antão	Pico da Cruz	17.1061	-25.0272	Yes	Fulgione et al., 2022	Yes	459.8	340.4	119.4	400.1	-34.0377	-33.0994	-0.938235	-33.5685	Ancestral	Ancestral
15673	S10-16	Santo Antão	Pico da Cruz	17.1061	-25.0272	Yes	Fulgione et al., 2022	Yes	414.5	372.2	42.3	393.35	-33.4349	-32.4529	-0.981975	-32.9439	Ancestral	Ancestral
NA	S10-204	Santo Antão	Pico da Cruz	17.1061	-25.0272	No	This study	Yes	403.2	402.8	0.4	403	-34.3576	-33.051	-1.30666	-33.7043	NA	NA
NA	S10-208	Santo Antão	Pico da Cruz	17.1061	-25.0272	No	This study	Yes	343.5	369.4	-25.9	356.45	-33.9882	-32.1743	-1.81388	-33.0812	NA	NA
15671	S10-29	Santo Antão	Pico da Cruz	17.1061	-25.0272	Yes	Fulgione et al., 2022	Yes	265.6	454.4	-188.8	360	-33.7063	-33.0927	-0.613632	-33.3995	Ancestral	Derived
15672	S10-5	Santo Antão	Pico da Cruz	17.1061	-25.0272	Yes	Fulgione et al., 2022	Yes	400	377.7	22.3	388.85	-33.3694	-32.1891	-1.18024	-32.7793	Ancestral	Ancestral
3541_H	S10-open-2	Santo Antão	Pico da Cruz	17.1061	-25.0272	Yes	Fulgione et al., 2022	Yes	453	318.1	134.9	385.55	-33.8075	-32.7383	-1.06922	-33.2729	Ancestral	Ancestral
3619_P	S10-open-3	Santo Antão	Pico da Cruz	17.1061	-25.0272	Yes	Fulgione et al., 2022	Yes	370	335.4	34.6	352.7	-33.6011	-32.756	-0.845086	-33.1785	Ancestral	Ancestral
3541_N	S10-open-4	Santo Antão	Pico da Cruz	17.1061	-25.0272	Yes	Fulgione et al., 2022	Yes	427.6	245.2	182.4	336.4	-34.0218	-32.7081	-1.31371	-33.3649	Ancestral	Ancestral
2876_AN	S11-100	Santo Antão	Espongeiro	17.115	-25.0764	Yes	Fulgione et al., 2022	Yes	449.2	439	10.2	444.1	-34.1346	-33.7349	-0.399681	-33.9348	Derived	Derived
22620	S11-101	Santo Antão	Espongeiro	17.115	-25.0764	Yes	Fulgione et al., 2022	Yes	406.4	336.1	70.3	371.25	-33.6975	-33.11	-0.587507	-33.4038	Derived	Derived
22642	S11-102	Santo Antão	Espongeiro	17.115	-25.0764	Yes	Fulgione et al., 2022	Yes	324.1	366.9	-42.8	345.5	-32.8829	-32.6958	-0.187132	-32.7894	Ancestral	Derived
22623	S11-103	Santo Antão	Espongeiro	17.115	-25.0764	Yes	Fulgione et al., 2022	Yes	442.3	349	93.3	395.65	-33.2347	-32.2715	-0.96316	-32.7531	Ancestral	Derived
2876_AO	S11-105	Santo Antão	Espongeiro	17.115	-25.0764	Yes	Fulgione et al., 2022	Yes	332.2	340.4	-8.2	336.3	-33.188	-32.7301	-0.457879	-32.959	Ancestral	Derived
15674	S11-14	Santo Antão	Espongeiro	17.115	-25.0764	Yes	Fulgione et al., 2022	Yes	427.5	281.7	145.8	354.6	-32.9471	-31.6983	-1.24875	-32.3227	Ancestral	Derived
35517	S11-19	Santo Antão	Espongeiro	17.115	-25.0764	Yes	Fulgione et al., 2022	Yes	465.4	330.2	135.2	397.8	-33.8821	-33.0956	-0.78651	-33.4888	Derived	Ancestral
16293	S11-20	Santo Antão	Espongeiro	17.115	-25.0764	Yes	Fulgione et al., 2022	Yes	506.6	366.1	140.5	436.35	-34.1146	-33.8391	-0.275519	-33.9769	Derived	Derived
2876_AP	S11-28	Santo Antão	Espongeiro	17.115	-25.0764	Yes	Fulgione et al., 2022	Yes	340	NA	NA	340	-33.0022	-32.2111	-0.791159	-32.6066	Ancestral	Derived
27169	S11-33	Santo Antão	Espongeiro	17.115	-25.0764	Yes	Fulgione et al., 2022	Yes	329.1	351.4	-22.3	340.25	-33.0865	-32.5902	-0.496298	-32.8384	Ancestral	Derived
27174	S11-35	Santo Antão	Espongeiro	17.115	-25.0764	Yes	Fulgione et al., 2022	Yes	383.5	453.7	-70.2	418.6	-33.8865	-33.6972	-0.189309	-33.7918	Derived	Derived
27181	S11-36	Santo Antão	Espongeiro	17.115	-25.0764	Yes	Fulgione et al., 2022	Yes	475	293.5	181.5	384.25	-33.6163	-32.5132	-1.10306	-33.0647	Derived	Ancestral
16151	S11-38	Santo Antão	Espongeiro	17.115	-25.0764	Yes	Fulgione et al., 2022	Yes	402.2	381.7	20.5	391.95	-34.1336	-33.5126	-0.621006	-33.8231	Derived	Derived
NA	S11-4	Santo Antão	Espongeiro	17.115	-25.0764	No	This study	Yes	393.9	373.8	20.1	383.85	-33.799	-33.138	-0.66091	-33.4685	NA	NA
27182	S11-41	Santo Antão	Espongeiro	17.115	-25.0764	Yes	Fulgione et al., 2022	Yes	338.7	332	6.7	335.35	-33.5274	-32.2454	-1.282	-32.8864	Ancestral	Derived
27175	S11-45	Santo Antão	Espongeiro	17.115	-25.0764	Yes	Fulgione et al., 2022	Yes	347.3	326.6	20.7	336.95	-33.2265	-32.5752	-0.651307	-32.9008	Ancestral	Derived
NA	S11-47	Santo Antão	Espongeiro	17.115	-25.0764	No	This study	Yes	431.8	436.8	-5	434.3	-34.075	-33.4035	-0.671481	-33.7392	NA	NA
27170	S11-48	Santo Antão	Espongeiro	17.115	-25.0764	Yes	Fulgione et al., 2022	No	NA	NA	NA	NA	NA	NA	NA	NA	Ancestral	Derived
27160	S11-54	Santo Antão	Espongeiro	17.115	-25.0764	Yes	Fulgione et al., 2022	Yes	352.6	248.2	104.4	300.4	-33.2135	-32.4331	-0.780379	-32.8233	Ancestral	Derived
35516	S11-57	Santo Antão	Espongeiro	17.115	-25.0764	Yes	Fulgione et al., 2022	Yes	305.2	242.2	63	273.7	-33.2149	-32.2913	-0.92354	-32.7531	Ancestral	Derived
NA	S11-58	Santo Antão	Espongeiro	17.115	-25.0764	No	This study	Yes	501.4	465.7	35.7	483.55	-34.5432	-33.5962	-0.946938	-34.0697	NA	NA
2876_D	S11-60	Santo Antão	Espongeiro	17.115	-25.0764	Yes	Fulgione et al., 2022	Yes	470.8	449.5	21.3	460.15	-34.2916	-33.6635	-0.62812	-33.9775	Derived	Derived
27161	S11-61	Santo Antão	Espongeiro	17.115	-25.0764	Yes	Fulgione et al., 2022	Yes	495.2	471.7	23.5	483.45	-34.5192	-34.0837	-0.435513	-34.3015	Derived	Derived
27162	S11-62	Santo Antão	Espongeiro	17.115	-25.0764	Yes	Fulgione et al., 2022	Yes	519.1	480.6	38.5	499.85	-34.558	-33.7675	-0.790554	-34.1627	Derived	Derived
15675	S11-63	Santo Antão	Espongeiro	17.115	-25.0764	Yes	Fulgione et al., 2022	Yes	518.5	NA	NA	518.5	-34.2705	-34.3251	0.0546275	-34.2978	Derived	Derived
27180	S11-9	Santo Antão	Espongeiro	17.115	-25.0764	Yes	Fulgione et al., 2022	Yes	409.1	350.5	58.6	379.8	-33.0246	-32.1945	-0.830118	-32.6096	Ancestral	Derived
NA	S11-R2-T2-15-220	Santo Antão	Espongeiro	17.115	-25.0764	No	This study	Yes	435	420.3	14.7	427.65	-34.2236	-33.9212	-0.302445	-34.0724	NA	NA
2876_W	S11-R2-T2-15-233	Santo Antão	Espongeiro	17.115	-25.0764	Yes	Fulgione et al., 2022	Yes	481.8	278.2	203.6	380	-33.2167	-32.2607	-0.955976	-32.7387	Ancestral	Derived
22631	S15-1	Santo Antão	Espongeiro	17.1104	-25.0855	Yes	Fulgione et al., 2022	Yes	538.3	258.9	279.4	398.6	-34.6132	-33.8476	-0.765621	-34.2304	Derived	Derived
22616	S15-13	Santo Antão	Espongeiro	17.1104	-25.0855	Yes	Fulgione et al., 2022	Yes	NA	300.4	NA	300.4	-33.6222	-32.7634	-0.858766	-33.1928	Ancestral	Derived
22641	S15-14	Santo Antão	Espongeiro	17.1104	-25.0855	Yes	Fulgione et al., 2022	Yes	397.6	342.1	55.5	369.85	-33.6944	-32.2047	-1.48969	-32.9496	Ancestral	Derived
22609	S15-15	Santo Antão	Espongeiro	17.1104	-25.0855	Yes	Fulgione et al., 2022	Yes	498.2	453.2	45	475.7	-34.8756	-34.1595	-0.716143	-34.5176	Derived	Derived
20681	S15-2	Santo Antão	Espongeiro	17.1104	-25.0855	Yes	Fulgione et al., 2022	Yes	478.5	492.5	-14	485.5	-34.4103	-33.9844	-0.42595	-34.1973	Derived	Derived
20682	S15-3	Santo Antão	Espongeiro	17.1104	-25.0855	Yes	Fulgione et al., 2022	Yes	463.9	459.5	4.4	461.7	-34.6981	-34.0788	-0.619347	-34.3884	Derived	Derived
22013	S15-5	Santo Antão	Espongeiro	17.1104	-25.0855	Yes	Fulgione et al., 2022	Yes	435	448	-13	441.5	-34.175	-33.902	-0.273077	-34.0385	Derived	Derived
22622	S15-6	Santo Antão	Espongeiro	17.1104	-25.0855	Yes	Fulgione et al., 2022	Yes	425.6	410.3	15.3	417.95	-34.0076	-33.7748	-0.232863	-33.8912	Derived	Derived
22634	S15-7	Santo Antão	Espongeiro	17.1104	-25.0855	Yes	Fulgione et al., 2022	Yes	308.9	339	-30.1	323.95	-33.3519	-32.7758	-0.576163	-33.0638	Ancestral	Derived
22636	S15-8	Santo Antão	Espongeiro	17.1104	-25.0855	Yes	Fulgione et al., 2022	Yes	307.6	344.1	-36.5	325.85	-33.3997	-32.3786	-1.02114	-32.8891	Ancestral	Derived
2876_C	S15-T1-15-11	Santo Antão	Espongeiro	17.1104	-25.0855	Yes	Fulgione et al., 2022	Yes	509.2	NA	NA	509.2	-34.4218	-34.3994	-0.0224398	-34.4106	Derived	Derived
2876_O	S15-T1-15-25	Santo Antão	Espongeiro	17.1104	-25.0855	Yes	Fulgione et al., 2022	Yes	380.3	510.3	-130	445.3	-34.3629	-34.177	-0.185876	-34.27	Derived	Derived
2876_N	S15-T1-15-31	Santo Antão	Espongeiro	17.1104	-25.0855	Yes	Fulgione et al., 2022	Yes	465.1	445	20.1	455.05	-34.607	-33.948	-0.659016	-34.2775	Derived	Derived
2876_M	S15-T1-15-4	Santo Antão	Espongeiro	17.1104	-25.0855	Yes	Fulgione et al., 2022	Yes	484.1	453.3	30.8	468.7	-34.5517	-34.0449	-0.506816	-34.2983	Derived	Derived
2876_R	S15-T2-15-1	Santo Antão	Espongeiro	17.1104	-25.0855	Yes	Fulgione et al., 2022	Yes	448.9	405.1	43.8	427	-33.9282	-33.5682	-0.35998	-33.7482	Derived	Derived
2876_AB	S15-T2-15-13	Santo Antão	Espongeiro	17.1104	-25.0855	Yes	Fulgione et al., 2022	Yes	350.9	265.8	85.1	308.35	-34.1565	-32.6646	-1.49184	-33.4105	Derived	Derived
2876_F	S15-T2-15-21	Santo Antão	Espongeiro	17.1104	-25.0855	Yes	Fulgione et al., 2022	Yes	330.7	279.7	51	305.2	-33.9884	-33.7572	-0.231153	-33.8728	Derived	Derived
2876_E	S15-T2-15-31	Santo Antão	Espongeiro	17.1104	-25.0855	Yes	Fulgione et al., 2022	Yes	428.7	335.7	93	382.2	-34.5203	-34.006	-0.514273	-34.2632	Derived	Derived
2876_X	S15-T2-15-41	Santo Antão	Espongeiro	17.1104	-25.0855	Yes	Fulgione et al., 2022	Yes	NA	304	NA	304	-33.1825	-32.822	-0.360523	-33.0023	Ancestral	Derived
2876_A	S15-T3-15-10	Santo Antão	Espongeiro	17.1104	-25.0855	Yes	Fulgione et al., 2022	Yes	331.4	244.3	87.1	287.85	-33.9726	-33.0237	-0.948926	-33.4982	Derived	Derived
2876_AG	S15-T3-15-18	Santo Antão	Espongeiro	17.1104	-25.0855	No	This study	Yes	392.1	381.8	10.3	386.95	-34.117	-33.7587	-0.358297	-33.9378	NA	NA
2876_S	S15-T3-15-2	Santo Antão	Espongeiro	17.1104	-25.0855	Yes	Fulgione et al., 2022	Yes	392.1	299	93.1	345.55	-33.7954	-33.1666	-0.628809	-33.481	Ancestral	Derived
2876_G	S15-T3-15-27	Santo Antão	Espongeiro	17.1104	-25.0855	Yes	Fulgione et al., 2022	Yes	430.9	386.8	44.1	408.85	-34.3017	-34.2766	-0.0250593	-34.2891	Derived	Derived
2876_AR	S16-2	Santo Antão	Espongeiro	17.1083	-25.081	Yes	Fulgione et al., 2022	Yes	353.7	426	-72.3	389.85	-34.6862	-34.1657	-0.520413	-34.426	Derived	Derived
2876_AS	S16-3	Santo Antão	Espongeiro	17.1083	-25.081	Yes	Fulgione et al., 2022	Yes	439	348.1	90.9	393.55	-34.6774	-34.4453	-0.232125	-34.5614	Derived	Derived
20686	S16-5	Santo Antão	Espongeiro	17.1083	-25.081	Yes	Fulgione et al., 2022	Yes	435.5	366.7	68.8	401.1	-34.5478	-34.2346	-0.313201	-34.3912	Derived	Derived
20684	S16-7	Santo Antão	Espongeiro	17.1083	-25.081	Yes	Fulgione et al., 2022	Yes	337.4	241.4	96	289.4	-33.5342	-31.8033	-1.73093	-32.6687	Ancestral	Derived
20685	S16-8	Santo Antão	Espongeiro	17.1083	-25.081	Yes	Fulgione et al., 2022	Yes	446.6	365.3	81.3	405.95	-34.4223	-34.4229	0.00059024	-34.4226	Derived	Derived
2876_K	S16-L-15-4	Santo Antão	Espongeiro	17.1083	-25.081	Yes	Fulgione et al., 2022	Yes	435.8	283.5	152.3	359.65	-34.6097	-34.4677	-0.141952	-34.5387	Derived	Derived
2876_Q	S16-T1-15-11	Santo Antão	Espongeiro	17.1083	-25.081	Yes	Fulgione et al., 2022	Yes	416.4	352.3	64.1	384.35	-34.7195	-33.2195	-1.5	-33.9695	Derived	Derived
2876_L	S16-T1-15-37	Santo Antão	Espongeiro	17.1083	-25.081	Yes	Fulgione et al., 2022	Yes	441.6	330.3	111.3	385.95	-34.4748	-34.3319	-0.142851	-34.4034	Derived	Derived
2876_J	S16-T1-15-47	Santo Antão	Espongeiro	17.1083	-25.081	Yes	Fulgione et al., 2022	Yes	442.5	NA	NA	442.5	-34.5205	-34.1159	-0.404586	-34.3182	Derived	Derived
2876_I	S16-T1-15-59	Santo Antão	Espongeiro	17.1083	-25.081	Yes	Fulgione et al., 2022	Yes	342.3	264.6	77.7	303.45	-33.4682	-32.4174	-1.05074	-32.9428	Ancestral	Derived
2876_H	S16-T1-15-6	Santo Antão	Espongeiro	17.1083	-25.081	Yes	Fulgione et al., 2022	Yes	528.3	529.4	-1.1	528.85	-34.5181	-34.3723	-0.145805	-34.4452	Derived	Derived
2876_P	S16-T2-15-1	Santo Antão	Espongeiro	17.1083	-25.081	Yes	Fulgione et al., 2022	Yes	583.1	485.6	97.5	534.35	-34.3869	-34.1988	-0.188056	-34.2928	Derived	Derived
2876_B	S17-1	Santo Antão	Espongeiro	17.1068	-25.079	Yes	Fulgione et al., 2022	Yes	508.2	346.9	161.3	427.55	-33.4545	-32.719	-0.735441	-33.0867	Ancestral	Derived
22627	S17-2	Santo Antão	Espongeiro	17.1068	-25.079	Yes	Fulgione et al., 2022	Yes	502.4	429.7	72.7	466.05	-33.4896	-32.7361	-0.753523	-33.1129	Ancestral	Derived
22639	S18-1	Santo Antão	Espongeiro	17.1154	-25.0809	Yes	Fulgione et al., 2022	Yes	451.4	363.8	87.6	407.6	-34.0234	-33.3246	-0.698829	-33.674	Derived	Derived
20683	S18-2	Santo Antão	Espongeiro	17.1154	-25.0809	Yes	Fulgione et al., 2022	Yes	447.1	404.9	42.2	426	-34.1141	-32.569	-1.54506	-33.3416	Derived	Derived
22630	S18-3	Santo Antão	Espongeiro	17.1154	-25.0809	Yes	Fulgione et al., 2022	Yes	421.3	363.9	57.4	392.6	-34.0485	-33.1576	-0.890874	-33.6031	Ancestral	Derived
22643	S18-4	Santo Antão	Espongeiro	17.1154	-25.0809	Yes	Fulgione et al., 2022	Yes	306.5	476.3	-169.8	391.4	-34.1923	-32.725	-1.46731	-33.4587	Ancestral	Derived
27163	S18-5	Santo Antão	Espongeiro	17.1154	-25.0809	Yes	Fulgione et al., 2022	Yes	443.3	435.2	8.1	439.25	-33.3208	-32.3049	-1.01585	-32.8128	Ancestral	Derived
22633	S19-1	Santo Antão	Espongeiro	17.1058	-25.0882	Yes	Fulgione et al., 2022	Yes	531.5	NA	NA	531.5	-34.3567	-33.8173	-0.539408	-34.087	Derived	Derived
20687	S19-2	Santo Antão	Espongeiro	17.1058	-25.0882	Yes	Fulgione et al., 2022	Yes	581.9	533.8	48.1	557.85	-34.815	-33.8631	-0.951888	-34.3391	Derived	Derived
2876_AA	S19-T2-15-13	Santo Antão	Espongeiro	17.1058	-25.0882	Yes	Fulgione et al., 2022	Yes	526.5	434.2	92.3	480.35	-34.4031	-33.8836	-0.519535	-34.1433	Derived	Derived
2876_U	S19-T2-15-8	Santo Antão	Espongeiro	17.1058	-25.0882	Yes	Fulgione et al., 2022	Yes	427.4	225.3	202.1	326.35	-33.2856	-32.2589	-1.02666	-32.7722	Ancestral	Derived
3541_Y	S20-13	Santo Antão	Cova de Paúl	17.1041	-25.0607	Yes	Fulgione et al., 2022	Yes	384.3	247	137.3	315.65	-33.0921	-31.1002	-1.99192	-32.0962	Ancestral	Ancestral
3968_K	S20-201	Santo Antão	Cova de Paúl	17.1041	-25.0607	Yes	Fulgione et al., 2022	No	NA	NA	NA	NA	NA	NA	NA	NA	Ancestral	Ancestral
3968_L	S20-203	Santo Antão	Cova de Paúl	17.1041	-25.0607	Yes	Fulgione et al., 2022	No	NA	NA	NA	NA	NA	NA	NA	NA	Ancestral	Ancestral
3968_M	S20-204	Santo Antão	Cova de Paúl	17.1041	-25.0607	Yes	Fulgione et al., 2022	No	NA	NA	NA	NA	NA	NA	NA	NA	Ancestral	Ancestral
3968_N	S20-205	Santo Antão	Cova de Paúl	17.1041	-25.0607	Yes	Fulgione et al., 2022	No	NA	NA	NA	NA	NA	NA	NA	NA	Ancestral	Ancestral
3968_O	S20-206	Santo Antão	Cova de Paúl	17.1041	-25.0607	Yes	Fulgione et al., 2022	No	NA	NA	NA	NA	NA	NA	NA	NA	Ancestral	Ancestral
3968_P	S20-207	Santo Antão	Cova de Paúl	17.1041	-25.0607	Yes	Fulgione et al., 2022	No	NA	NA	NA	NA	NA	NA	NA	NA	Ancestral	Ancestral
3968_Q	S20-208	Santo Antão	Cova de Paúl	17.1041	-25.0607	Yes	Fulgione et al., 2022	No	NA	NA	NA	NA	NA	NA	NA	NA	Ancestral	Ancestral
3968_R	S20-209	Santo Antão	Cova de Paúl	17.1041	-25.0607	Yes	Fulgione et al., 2022	No	NA	NA	NA	NA	NA	NA	NA	NA	Ancestral	Ancestral
3968_S	S20-210	Santo Antão	Cova de Paúl	17.1041	-25.0607	Yes	Fulgione et al., 2022	No	NA	NA	NA	NA	NA	NA	NA	NA	Ancestral	Ancestral
3541_AF	S20-7	Santo Antão	Cova de Paúl	17.1041	-25.0607	Yes	Fulgione et al., 2022	Yes	NA	NA	NA	NA	-32.9373	-31.4268	-1.51051	-32.182	Ancestral	Ancestral
3536_AE	S20-9	Santo Antão	Cova de Paúl	17.1041	-25.0607	Yes	Fulgione et al., 2022	Yes	330.2	NA	NA	330.2	-33.4166	-31.7445	-1.67215	-32.5806	Ancestral	Ancestral
3541_F	S21-1	Santo Antão	Pico da Cruz	17.1061	-25.0243	Yes	Fulgione et al., 2022	Yes	401.8	NA	NA	401.8	-33.4537	-32.5143	-0.939359	-32.984	Ancestral	Derived
4073_K	S21-10	Santo Antão	Pico da Cruz	17.1061	-25.0243	Yes	Fulgione et al., 2022	No	NA	NA	NA	NA	NA	NA	NA	NA	Derived	Derived
4073_I	S21-8	Santo Antão	Pico da Cruz	17.1061	-25.0243	Yes	Fulgione et al., 2022	No	NA	NA	NA	NA	NA	NA	NA	NA	Ancestral	Ancestral
4073_J	S21-9	Santo Antão	Pico da Cruz	17.1061	-25.0243	Yes	Fulgione et al., 2022	No	NA	NA	NA	NA	NA	NA	NA	NA	Ancestral	Ancestral
3968_AM	S23-101	Santo Antão	Ribeira de Poio	17.1055	-25.0777	Yes	Fulgione et al., 2022	No	NA	NA	NA	NA	NA	NA	NA	NA	Derived	Derived
3968_AN	S23-105	Santo Antão	Ribeira de Poio	17.1055	-25.0777	Yes	Fulgione et al., 2022	No	NA	NA	NA	NA	NA	NA	NA	NA	Derived	Derived
3541_AB	S23-4	Santo Antão	Ribeira de Poio	17.1055	-25.0777	Yes	Fulgione et al., 2022	Yes	NA	446.5	NA	446.5	-34.0619	-33.8886	-0.173303	-33.9753	Derived	Derived
3536_W	S24-1-1	Santo Antão	Ribeira de Poio	17.1058	-25.0769	Yes	Fulgione et al., 2022	Yes	520.4	488.2	32.2	504.3	-34.3648	NA	NA	-34.3648	Derived	Derived
3968_AO	S24-1-102	Santo Antão	Ribeira de Poio	17.1058	-25.0769	Yes	Fulgione et al., 2022	No	NA	NA	NA	NA	NA	NA	NA	NA	Derived	Derived
3968_AP	S24-1-103	Santo Antão	Ribeira de Poio	17.1058	-25.0769	Yes	Fulgione et al., 2022	No	NA	NA	NA	NA	NA	NA	NA	NA	Ancestral	Derived
3541_L	S24-3-2	Santo Antão	Ribeira de Poio	17.1048	-25.0757	Yes	Fulgione et al., 2022	Yes	426.8	439.5	-12.7	433.15	-34.2244	-33.7573	-0.467054	-33.9909	Derived	Derived
3541_T	S25-1	Santo Antão	Espongeiro	17.1073	-25.0827	Yes	Fulgione et al., 2022	Yes	429.5	452.6	-23.1	441.05	-34.3036	-33.3057	-0.99784	-33.8047	Derived	Derived
3968_AQ	S25-3	Santo Antão	Espongeiro	17.1073	-25.0827	Yes	Fulgione et al., 2022	No	NA	NA	NA	NA	NA	NA	NA	NA	Derived	Derived
3968_AR	S25-5	Santo Antão	Espongeiro	17.1073	-25.0827	Yes	Fulgione et al., 2022	No	NA	NA	NA	NA	NA	NA	NA	NA	Derived	Derived
4073_A	S26-3	Santo Antão	Pico da Cruz	17.1	-25.0307	Yes	Fulgione et al., 2022	No	NA	NA	NA	NA	NA	NA	NA	NA	Derived	Derived
4073_B	S26-4	Santo Antão	Pico da Cruz	17.1	-25.0307	Yes	Fulgione et al., 2022	No	NA	NA	NA	NA	NA	NA	NA	NA	Ancestral	Derived
4073_C	S26-6	Santo Antão	Pico da Cruz	17.1	-25.0307	Yes	Fulgione et al., 2022	No	NA	NA	NA	NA	NA	NA	NA	NA	Ancestral	Derived
4073_D	S26-7	Santo Antão	Pico da Cruz	17.1	-25.0307	Yes	Fulgione et al., 2022	No	NA	NA	NA	NA	NA	NA	NA	NA	Ancestral	Derived
4073_E	S26-8	Santo Antão	Pico da Cruz	17.1	-25.0307	Yes	Fulgione et al., 2022	No	NA	NA	NA	NA	NA	NA	NA	NA	Ancestral	Derived
3968_T	S27-202	Santo Antão	Pico da Cruz	17.0989	-25.0289	Yes	Fulgione et al., 2022	No	NA	NA	NA	NA	NA	NA	NA	NA	Ancestral	Ancestral
3968_U	S27-203	Santo Antão	Pico da Cruz	17.0989	-25.0289	Yes	Fulgione et al., 2022	No	NA	NA	NA	NA	NA	NA	NA	NA	Ancestral	Ancestral
3968_V	S27-204	Santo Antão	Pico da Cruz	17.0989	-25.0289	Yes	Fulgione et al., 2022	No	NA	NA	NA	NA	NA	NA	NA	NA	Ancestral	Derived
3968_W	S27-205	Santo Antão	Pico da Cruz	17.0989	-25.0289	Yes	Fulgione et al., 2022	No	NA	NA	NA	NA	NA	NA	NA	NA	Ancestral	Derived
3968_X	S28-1	Santo Antão	Pico da Cruz	17.1026	-25.0252	Yes	Fulgione et al., 2022	No	NA	NA	NA	NA	NA	NA	NA	NA	Ancestral	Ancestral
3968_Y	S28-201	Santo Antão	Pico da Cruz	17.1026	-25.0252	Yes	Fulgione et al., 2022	No	NA	NA	NA	NA	NA	NA	NA	NA	Ancestral	Ancestral
3968_Z	S28-202	Santo Antão	Pico da Cruz	17.1026	-25.0252	Yes	Fulgione et al., 2022	No	NA	NA	NA	NA	NA	NA	NA	NA	Ancestral	Ancestral
3968_AA	S28-203	Santo Antão	Pico da Cruz	17.1026	-25.0252	Yes	Fulgione et al., 2022	No	NA	NA	NA	NA	NA	NA	NA	NA	Ancestral	Ancestral
3968_AB	S28-3	Santo Antão	Pico da Cruz	17.1026	-25.0252	Yes	Fulgione et al., 2022	No	NA	NA	NA	NA	NA	NA	NA	NA	Ancestral	Ancestral
3968_AC	S28-4	Santo Antão	Pico da Cruz	17.1026	-25.0252	Yes	Fulgione et al., 2022	No	NA	NA	NA	NA	NA	NA	NA	NA	Ancestral	Ancestral
3968_AD	S28-5	Santo Antão	Pico da Cruz	17.1026	-25.0252	Yes	Fulgione et al., 2022	No	NA	NA	NA	NA	NA	NA	NA	NA	Ancestral	Ancestral
3968_AE	S29-1-1	Santo Antão	Pico da Cruz	17.0959	-25.0203	Yes	Fulgione et al., 2022	No	NA	NA	NA	NA	NA	NA	NA	NA	Derived	Derived
3968_AF	S29-1-4	Santo Antão	Pico da Cruz	17.0959	-25.0203	Yes	Fulgione et al., 2022	No	NA	NA	NA	NA	NA	NA	NA	NA	Derived	Derived
3968_AG	S29-2-1	Santo Antão	Pico da Cruz	17.0959	-25.0203	Yes	Fulgione et al., 2022	No	NA	NA	NA	NA	NA	NA	NA	NA	Derived	Derived
3968_AH	S29-2-4	Santo Antão	Pico da Cruz	17.0959	-25.0203	Yes	Fulgione et al., 2022	Yes	578.7	523	55.7	550.85	-34.6981	-34.0105	-0.687581	-34.3543	Derived	Derived
3968_AI	S29-3-2	Santo Antão	Pico da Cruz	17.0959	-25.0203	Yes	Fulgione et al., 2022	No	NA	NA	NA	NA	NA	NA	NA	NA	Derived	Derived
3968_AJ	S29-4-3	Santo Antão	Pico da Cruz	17.0959	-25.0203	Yes	Fulgione et al., 2022	Yes	438.6	354.7	83.9	396.65	-33.7917	-33.366	-0.425665	-33.5788	Ancestral	Ancestral
3968_AK	S29-5-1	Santo Antão	Pico da Cruz	17.0959	-25.0203	Yes	Fulgione et al., 2022	No	NA	NA	NA	NA	NA	NA	NA	NA	Derived	Derived
3968_AL	S29-5-4	Santo Antão	Pico da Cruz	17.0959	-25.0203	Yes	Fulgione et al., 2022	No	NA	NA	NA	NA	NA	NA	NA	NA	Derived	Derived
13175	S3-1	Santo Antão	Espongeiro	17.1179	-25.0643	Yes	Fulgione et al., 2022	Yes	461.1	NA	NA	461.1	-34.4213	-33.83	-0.591234	-34.1257	Derived	Derived
2876_AT	S3-100	Santo Antão	Espongeiro	17.1179	-25.0643	Yes	Fulgione et al., 2022	Yes	490.5	494.8	-4.3	492.65	-34.0457	-33.9024	-0.143302	-33.974	Derived	Derived
12911	S3-11	Santo Antão	Espongeiro	17.1179	-25.0643	Yes	Fulgione et al., 2022	Yes	448.5	467.4	-18.9	457.95	-34.1956	-32.7426	-1.45305	-33.4691	Derived	Derived
12912	S3-12	Santo Antão	Espongeiro	17.1179	-25.0643	Yes	Fulgione et al., 2022	Yes	453.7	NA	NA	453.7	-34.2479	-33.4232	-0.824782	-33.8356	Derived	Ancestral
13179	S3-2	Santo Antão	Espongeiro	17.1179	-25.0643	Yes	Fulgione et al., 2022	Yes	475.8	NA	NA	475.8	-34.4505	-33.9971	-0.453316	-34.2238	Derived	Derived
13172	S3-3	Santo Antão	Espongeiro	17.1179	-25.0643	Yes	Fulgione et al., 2022	Yes	432.5	419.4	13.1	425.95	-34.2776	-33.6515	-0.626115	-33.9645	Derived	Derived
13173	S3-4	Santo Antão	Espongeiro	17.1179	-25.0643	Yes	Fulgione et al., 2022	Yes	459.1	367.4	91.7	413.25	-34.3666	-33.3655	-1.00116	-33.8661	Derived	Derived
13183	S3-5	Santo Antão	Espongeiro	17.1179	-25.0643	Yes	Fulgione et al., 2022	Yes	407.8	472.2	-64.4	440	-34.4757	-33.9268	-0.548928	-34.2012	NA	Derived
12849	S3-9	Santo Antão	Espongeiro	17.1179	-25.0643	Yes	Fulgione et al., 2022	No	NA	NA	NA	NA	NA	NA	NA	NA	Derived	NA
12914	S4-B16	Santo Antão	Espongeiro	17.1136	-25.0758	Yes	Fulgione et al., 2022	No	NA	NA	NA	NA	NA	NA	NA	NA	Ancestral	Ancestral
2876_AK	S4-B2-2	Santo Antão	Espongeiro	17.1136	-25.0758	Yes	Fulgione et al., 2022	Yes	316.6	333.1	-16.5	324.85	-33.2859	-31.7387	-1.54722	-32.5123	Ancestral	Ancestral
12766	S4-B2-4	Santo Antão	Espongeiro	17.1136	-25.0758	Yes	Fulgione et al., 2022	Yes	311.5	272.2	39.3	291.85	-33.3748	-32.2472	-1.12753	-32.811	Ancestral	Ancestral
13580	S4-B2-5	Santo Antão	Espongeiro	17.1136	-25.0758	Yes	Fulgione et al., 2022	Yes	297.1	273.1	24	285.1	-33.4718	-32.487	-0.98482	-32.9794	Ancestral	Ancestral
13581	S4-B2-9	Santo Antão	Espongeiro	17.1136	-25.0758	Yes	Fulgione et al., 2022	Yes	304.7	280	24.7	292.35	-32.8835	-31.8298	-1.05365	-32.3567	Ancestral	Ancestral
27177	S4-B3-14	Santo Antão	Espongeiro	17.1136	-25.0758	Yes	Fulgione et al., 2022	Yes	507.7	453.2	54.5	480.45	-34.8924	-33.7355	-1.15687	-34.3139	Derived	Derived
2876_Y	S4-T1-15-1	Santo Antão	Espongeiro	17.1136	-25.0758	Yes	Fulgione et al., 2022	Yes	417.2	431.2	-14	424.2	-34.2447	-33.2857	-0.958945	-33.7652	Derived	Derived
2876_AU	S5-10	Santo Antão	Espongeiro	17.1059	-25.0881	Yes	Fulgione et al., 2022	Yes	374.4	451.8	-77.4	413.1	-34.4671	-34.0445	-0.422572	-34.2558	Derived	Ancestral
22624	S5-100	Santo Antão	Espongeiro	17.1059	-25.0881	Yes	Fulgione et al., 2022	Yes	501.8	395.9	105.9	448.85	-34.1312	-33.0491	-1.08204	-33.5901	Derived	Ancestral
22632	S5-101	Santo Antão	Espongeiro	17.1059	-25.0881	Yes	Fulgione et al., 2022	Yes	430.6	405.9	24.7	418.25	-33.9302	-33.5184	-0.411801	-33.7243	Derived	Derived
22618	S5-102	Santo Antão	Espongeiro	17.1059	-25.0881	Yes	Fulgione et al., 2022	Yes	503.9	411	92.9	457.45	-34.0741	-33.7213	-0.352822	-33.8977	Derived	Ancestral
NA	S5-7	Santo Antão	Espongeiro	17.1059	-25.0881	No	This study	Yes	433.9	359.6	74.3	396.75	-34.373	-33.67	-0.702959	-34.0215	NA	NA
13177	S5-8	Santo Antão	Espongeiro	17.1059	-25.0881	Yes	Fulgione et al., 2022	Yes	456.5	369.5	87	413	-34.1771	-33.5339	-0.643132	-33.8555	Derived	Ancestral
13178	S5-9	Santo Antão	Espongeiro	17.1059	-25.0881	Yes	Fulgione et al., 2022	Yes	422.7	395.7	27	409.2	-34.1686	-33.3039	-0.864655	-33.7362	Derived	Ancestral
2876_AE	S5-S2-15-2	Santo Antão	Espongeiro	17.1059	-25.0881	Yes	Fulgione et al., 2022	Yes	469	559.4	-90.4	514.2	-34.0687	-33.7329	-0.335829	-33.9008	Derived	Ancestral
NA	S5-S7-15-7	Santo Antão	Espongeiro	17.1059	-25.0881	No	This study	Yes	440.4	372	68.4	406.2	-34.3437	-34.0898	-0.253923	-34.2168	NA	NA
15668	S7-B10	Santo Antão	Espongeiro	17.1033	-25.09	Yes	Fulgione et al., 2022	Yes	395.9	379.3	16.6	387.6	-33.6295	-32.0531	-1.5764	-32.8413	Ancestral	Derived
2876_AV	S7-B100	Santo Antão	Espongeiro	17.1033	-25.09	Yes	Fulgione et al., 2022	Yes	475.2	440.2	35	457.7	-33.9394	-33.334	-0.605402	-33.6367	Ancestral	Derived
22629	S7-B108	Santo Antão	Espongeiro	17.1033	-25.09	Yes	Fulgione et al., 2022	No	NA	NA	NA	NA	NA	NA	NA	NA	Ancestral	Derived
27165	S7-B11	Santo Antão	Espongeiro	17.1033	-25.09	Yes	Fulgione et al., 2022	Yes	477.4	406.1	71.3	441.75	-34.1213	-33.5356	-0.585688	-33.8285	Ancestral	Derived
35518	S7-B12	Santo Antão	Espongeiro	17.1033	-25.09	Yes	Fulgione et al., 2022	Yes	450	404.2	45.8	427.1	-34.1948	-33.4417	-0.753098	-33.8182	Ancestral	Derived
16150	S7-B15	Santo Antão	Espongeiro	17.1033	-25.09	Yes	Fulgione et al., 2022	Yes	430.4	330.7	99.7	380.55	-33.605	-32.5379	-1.06713	-33.0715	Ancestral	Derived
35519	S7-B2	Santo Antão	Espongeiro	17.1033	-25.09	Yes	Fulgione et al., 2022	Yes	472.9	433.1	39.8	453	-34.1756	-33.3571	-0.818478	-33.7664	Ancestral	Derived
27172	S7-B20	Santo Antão	Espongeiro	17.1033	-25.09	Yes	Fulgione et al., 2022	Yes	409.5	329.1	80.4	369.3	-34.0913	-33.4612	-0.630094	-33.7762	Ancestral	Derived
13578	S7-B5	Santo Antão	Espongeiro	17.1033	-25.09	Yes	Fulgione et al., 2022	Yes	336.5	348.3	-11.8	342.4	-33.742	-32.9045	-0.837478	-33.3233	Ancestral	Derived
15669	S7-T1	Santo Antão	Espongeiro	17.1033	-25.09	Yes	Fulgione et al., 2022	Yes	408.9	262.7	146.2	335.8	-33.9058	-33.0473	-0.858418	-33.4766	Ancestral	Derived
2876_AD	S7-T1-15-2	Santo Antão	Espongeiro	17.1033	-25.09	Yes	Fulgione et al., 2022	Yes	450.8	329.7	121.1	390.25	-34.0783	-33.3399	-0.738451	-33.7091	Ancestral	Derived
2876_Z	S7-T1-15-28	Santo Antão	Espongeiro	17.1033	-25.09	Yes	Fulgione et al., 2022	Yes	450.1	386.6	63.5	418.35	-33.9245	-33.4762	-0.448267	-33.7003	Ancestral	Derived
2876_AF	S7-T1-15-47	Santo Antão	Espongeiro	17.1033	-25.09	Yes	Fulgione et al., 2022	Yes	401.6	344.3	57.3	372.95	-33.592	-33.2108	-0.381178	-33.4014	Ancestral	Derived
NA	S7-T1-15-68	Santo Antão	Espongeiro	17.1033	-25.09	No	This study	Yes	363.3	334.4	28.9	348.85	-33.8509	-32.6078	-1.24314	-33.2293	NA	NA
2876_T	S7-T1-15-70	Santo Antão	Espongeiro	17.1033	-25.09	Yes	Fulgione et al., 2022	Yes	399.8	337.2	62.6	368.5	-34.1846	-33.2	-0.984585	-33.6923	Ancestral	Derived
NA	S7-T1-15-80	Santo Antão	Espongeiro	17.1033	-25.09	No	This study	Yes	349.2	400.9	-51.7	375.05	-34.2125	-33.4865	-0.726078	-33.8495	NA	NA
NA	S7-T1-15-81	Santo Antão	Espongeiro	17.1033	-25.09	No	This study	Yes	353.5	337.5	16	345.5	-33.7619	-32.9362	-0.825611	-33.349	NA	NA
NA	S7-T1-15-85	Santo Antão	Espongeiro	17.1033	-25.09	No	This study	Yes	346.9	279.4	67.5	313.15	-33.7435	-32.9329	-0.810579	-33.3382	NA	NA
2876_V	S7-T1-15-89	Santo Antão	Espongeiro	17.1033	-25.09	Yes	Fulgione et al., 2022	Yes	465.3	291.3	174	378.3	-33.561	-32.6855	-0.875429	-33.1232	Ancestral	Derived
22617	S7-T100	Santo Antão	Espongeiro	17.1033	-25.09	Yes	Fulgione et al., 2022	Yes	456.2	394.7	61.5	425.45	-34.0588	-33.5489	-0.509928	-33.8038	Ancestral	Derived
27179	S7-T2	Santo Antão	Espongeiro	17.1033	-25.09	Yes	Fulgione et al., 2022	Yes	395.1	404.5	-9.4	399.8	-34.0098	-33.2602	-0.749613	-33.635	Ancestral	Derived
2876_AW	S7-T3	Santo Antão	Espongeiro	17.1033	-25.09	Yes	Fulgione et al., 2022	Yes	427.1	369.2	57.9	398.15	-34.06	-33.4062	-0.653787	-33.7331	Ancestral	Derived
3968_E	S8-501	Santo Antão	Lombo de Figueira	17.1039	-25.042	Yes	Fulgione et al., 2022	No	NA	NA	NA	NA	NA	NA	NA	NA	Ancestral	Derived
3968_F	S8-502	Santo Antão	Lombo de Figueira	17.1039	-25.042	Yes	Fulgione et al., 2022	No	NA	NA	NA	NA	NA	NA	NA	NA	Ancestral	Derived
3968_G	S8-503	Santo Antão	Lombo de Figueira	17.1039	-25.042	Yes	Fulgione et al., 2022	No	NA	NA	NA	NA	NA	NA	NA	NA	Ancestral	Derived
3968_H	S8-504	Santo Antão	Lombo de Figueira	17.1039	-25.042	Yes	Fulgione et al., 2022	No	NA	NA	NA	NA	NA	NA	NA	NA	Ancestral	Derived
3968_I	S8-505	Santo Antão	Lombo de Figueira	17.1039	-25.042	Yes	Fulgione et al., 2022	No	NA	NA	NA	NA	NA	NA	NA	NA	Ancestral	Derived
3968_J	S8-506	Santo Antão	Lombo de Figueira	17.1039	-25.042	Yes	Fulgione et al., 2022	No	NA	NA	NA	NA	NA	NA	NA	NA	Ancestral	Derived
22626	S8-B100	Santo Antão	Lombo de Figueira	17.1039	-25.042	Yes	Fulgione et al., 2022	Yes	521.8	428.6	93.2	475.2	-33.4606	-32.1756	-1.28493	-32.8181	Ancestral	Derived
16292	S8-B9	Santo Antão	Lombo de Figueira	17.1039	-25.042	Yes	Fulgione et al., 2022	Yes	530.2	304.8	225.4	417.5	-33.7099	-32.5821	-1.12783	-33.146	Ancestral	Derived
2876_AC	S8-T1-15-23	Santo Antão	Lombo de Figueira	17.1039	-25.042	Yes	Fulgione et al., 2022	Yes	435.4	NA	NA	435.4	-33.5318	-31.3508	-2.18101	-32.4413	Ancestral	Derived
15670	S9-1	Santo Antão	Pico da Cruz	17.1063	-25.0285	Yes	Fulgione et al., 2022	Yes	364.1	342.6	21.5	353.35	-33.2134	-32.4346	-0.778815	-32.824	Ancestral	Derived
3536_X	SCratera	Santo Antão	Espongeiro	17.1126	-25.0609	Yes	Fulgione et al., 2022	Yes	496	NA	NA	496	-34.3968	-33.7364	-0.660478	-34.0666	Derived	Derived
22006	Agl0	Morocco	SouthMiddleAtlas	32.9724	-5.44856	No	Brennan et al. 2014; Durvasula et al. 2017	Yes	351.6	268	83.6	309.8	-33.5788	-33.0907	-0.488045	-33.3347	Ancestral	Ancestral
35619	Agl1	Morocco	SouthMiddleAtlas	32.9724	-5.44856	No	Brennan et al. 2014; Durvasula et al. 2017	Yes	338.7	275.5	63.2	307.1	-33.7626	-33.0707	-0.691926	-33.4166	Ancestral	Ancestral
35623	Agl2	Morocco	SouthMiddleAtlas	32.9724	-5.44856	No	Brennan et al. 2014; Durvasula et al. 2017	No	NA	NA	NA	NA	NA	NA	NA	NA	Ancestral	Ancestral
35615	Agl3	Morocco	SouthMiddleAtlas	32.9724	-5.44856	No	Brennan et al. 2014; Durvasula et al. 2017	No	NA	NA	NA	NA	NA	NA	NA	NA	Ancestral	Ancestral
35607	Agl5	Morocco	SouthMiddleAtlas	32.9724	-5.44856	No	Brennan et al. 2014; Durvasula et al. 2017	Yes	NA	NA	NA	NA	NA	NA	NA	NA	Ancestral	Ancestral
35605	Agl9	Morocco	SouthMiddleAtlas	32.9724	-5.44856	No	Brennan et al. 2014; Durvasula et al. 2017	Yes	NA	NA	NA	NA	NA	NA	NA	NA	Ancestral	Ancestral
22010	ait14	Morocco	HighAtlas	31.2366	-7.81285	No	Brennan et al. 2014; Durvasula et al. 2017	Yes	281	157.6	123.4	219.3	-33.4091	-32.33	-1.07908	-32.8695	Ancestral	Ancestral
22003	Ait9	Morocco	HighAtlas	31.2366	-7.81285	No	Brennan et al. 2014; Durvasula et al. 2017	Yes	464.3	369	95.3	416.65	-34.0569	-33.232	-0.824867	-33.6444	Ancestral	Ancestral
18513	Arb0	Morocco	HighAtlas	31.4199	-7.5262	No	Brennan et al. 2014; Durvasula et al. 2017	Yes	482	374.1	107.9	428.05	-33.7244	-32.2838	-1.44057	-33.0041	Ancestral	Ancestral
35604	Arb2	Morocco	HighAtlas	31.4199	-7.5262	No	Brennan et al. 2014; Durvasula et al. 2017	Yes	NA	NA	NA	NA	NA	NA	NA	NA	Ancestral	Ancestral
18514	Azr0	Morocco	SouthMiddleAtlas	33.4236	-5.17911	No	Brennan et al. 2014; Durvasula et al. 2017	Yes	218.7	208.3	10.4	213.5	-32.2531	-31.2225	-1.03062	-31.7378	Ancestral	Ancestral
35599	Azr11	Morocco	SouthMiddleAtlas	33.4236	-5.17911	No	Brennan et al. 2014; Durvasula et al. 2017	No	NA	NA	NA	NA	NA	NA	NA	NA	Ancestral	Ancestral
35622	Azr13	Morocco	SouthMiddleAtlas	33.4236	-5.17911	No	Brennan et al. 2014; Durvasula et al. 2017	No	NA	NA	NA	NA	NA	NA	NA	NA	Ancestral	Ancestral
35625	Azr16	Morocco	SouthMiddleAtlas	33.4236	-5.17911	No	Brennan et al. 2014; Durvasula et al. 2017	No	NA	NA	NA	NA	NA	NA	NA	NA	Ancestral	Ancestral
35611	Azr5	Morocco	SouthMiddleAtlas	33.4236	-5.17911	No	Brennan et al. 2014; Durvasula et al. 2017	Yes	NA	NA	NA	NA	NA	NA	NA	NA	Ancestral	Ancestral
35594	Azr7	Morocco	SouthMiddleAtlas	33.4236	-5.17911	No	Brennan et al. 2014; Durvasula et al. 2017	No	NA	NA	NA	NA	NA	NA	NA	NA	Ancestral	Ancestral
22008	Bab0	Morocco	Riff	35.0426	-5.02369	No	Brennan et al. 2014; Durvasula et al. 2017	No	NA	NA	NA	NA	NA	NA	NA	NA	Ancestral	Ancestral
35617	Bab3	Morocco	Riff	35.0426	-5.02369	No	Brennan et al. 2014; Durvasula et al. 2017	No	NA	NA	NA	NA	NA	NA	NA	NA	Ancestral	Ancestral
22001	Bba0	Morocco	NorthMiddleAtlas	35.0426	-5.02369	No	Brennan et al. 2014; Durvasula et al. 2017	Yes	406.2	284.5	121.7	345.35	-33.4057	-32.2109	-1.19475	-32.8083	Ancestral	Ancestral
35521	Bba1	Morocco	NorthMiddleAtlas	34.0193	-4.0839	No	Brennan et al. 2014; Durvasula et al. 2017	No	NA	NA	NA	NA	NA	NA	NA	NA	Ancestral	Ancestral
35522	Bba2	Morocco	NorthMiddleAtlas	34.0193	-4.0839	No	Brennan et al. 2014; Durvasula et al. 2017	No	NA	NA	NA	NA	NA	NA	NA	NA	Ancestral	Ancestral
22007	Bbe0	Morocco	Riff	34.9952	-4.83141	No	Brennan et al. 2014; Durvasula et al. 2017	Yes	339.3	257.4	81.9	298.35	-33.6336	-32.2396	-1.39395	-32.9366	Ancestral	Ancestral
35523	Elh10	Morocco	HighAtlas	31.472	-7.40644	No	Brennan et al. 2014; Durvasula et al. 2017	No	NA	NA	NA	NA	NA	NA	NA	NA	Ancestral	Ancestral
35598	Elh15	Morocco	HighAtlas	31.472	-7.40644	No	Brennan et al. 2014; Durvasula et al. 2017	No	NA	NA	NA	NA	NA	NA	NA	NA	Ancestral	Ancestral
35616	Elh2	Morocco	HighAtlas	31.472	-7.40644	No	Brennan et al. 2014; Durvasula et al. 2017	Yes	372.7	330.6	42.1	351.65	-33.4658	-33.1442	-0.321658	-33.305	Ancestral	Ancestral
18511	Elh20	Morocco	HighAtlas	31.472	-7.40644	No	Brennan et al. 2014; Durvasula et al. 2017	No	NA	NA	NA	NA	NA	NA	NA	NA	Ancestral	Ancestral
35606	Elh23	Morocco	HighAtlas	31.472	-7.40644	No	Brennan et al. 2014; Durvasula et al. 2017	Yes	NA	NA	NA	NA	NA	NA	NA	NA	Ancestral	Ancestral
18516	Elh27	Morocco	HighAtlas	31.472	-7.40644	No	Brennan et al. 2014; Durvasula et al. 2017	No	NA	NA	NA	NA	NA	NA	NA	NA	Ancestral	Ancestral
35596	Elh33	Morocco	HighAtlas	31.472	-7.40644	No	Brennan et al. 2014; Durvasula et al. 2017	No	NA	NA	NA	NA	NA	NA	NA	NA	Ancestral	Ancestral
35601	Elh39	Morocco	HighAtlas	31.472	-7.40644	No	Brennan et al. 2014; Durvasula et al. 2017	Yes	NA	NA	NA	NA	NA	NA	NA	NA	Ancestral	Ancestral
35595	Elh46	Morocco	HighAtlas	31.472	-7.40644	No	Brennan et al. 2014; Durvasula et al. 2017	No	NA	NA	NA	NA	NA	NA	NA	NA	Ancestral	Ancestral
35613	Elh52	Morocco	HighAtlas	31.472	-7.40644	No	Brennan et al. 2014; Durvasula et al. 2017	Yes	NA	NA	NA	NA	NA	NA	NA	NA	Ancestral	Ancestral
18512	Elk1	Morocco	SouthMiddleAtlas	32.5352	-6.01497	No	Brennan et al. 2014; Durvasula et al. 2017	Yes	274.9	338.2	-63.3	306.55	-32.9758	-32.4729	-0.502878	-32.7244	Ancestral	Ancestral
37469	Elk20	Morocco	SouthMiddleAtlas	32.5352	-6.01497	No	Brennan et al. 2014; Durvasula et al. 2017	No	NA	NA	NA	NA	NA	NA	NA	NA	Ancestral	Ancestral
35621	Elk28	Morocco	SouthMiddleAtlas	32.5352	-6.01497	No	Brennan et al. 2014; Durvasula et al. 2017	No	NA	NA	NA	NA	NA	NA	NA	NA	Ancestral	Ancestral
37468	Elk5	Morocco	SouthMiddleAtlas	32.5352	-6.01497	No	Brennan et al. 2014; Durvasula et al. 2017	No	NA	NA	NA	NA	NA	NA	NA	NA	Ancestral	Ancestral
22002	IFr0	Morocco	SouthMiddleAtlas	33.5501	-5.17465	No	Brennan et al. 2014; Durvasula et al. 2017	Yes	273	293	-20	283	-33.1035	-31.8717	-1.23186	-32.4876	Ancestral	Ancestral
35600	IFr3	Morocco	SouthMiddleAtlas	33.5501	-5.17465	No	Brennan et al. 2014; Durvasula et al. 2017	Yes	285.2	214	71.2	249.6	-32.793	-31.6194	-1.17366	-32.2062	Ancestral	Ancestral
35610	IFr4	Morocco	SouthMiddleAtlas	33.5501	-5.17465	No	Brennan et al. 2014; Durvasula et al. 2017	Yes	NA	NA	NA	NA	NA	NA	NA	NA	Ancestral	Ancestral
35618	IFr6	Morocco	SouthMiddleAtlas	33.5501	-5.17465	No	Brennan et al. 2014; Durvasula et al. 2017	No	NA	NA	NA	NA	NA	NA	NA	NA	Ancestral	Ancestral
21999	Ket10	Morocco	Riff	34.9608	-4.66611	No	Brennan et al. 2014; Durvasula et al. 2017	Yes	403.6	359.1	44.5	381.35	-33.1043	-31.9668	-1.13753	-32.5356	Ancestral	Ancestral
35512	Ket10	Morocco	Riff	34.9608	-4.66611	No	Brennan et al. 2014; Durvasula et al. 2017	No	NA	NA	NA	NA	NA	NA	NA	NA	Ancestral	Ancestral
22004	Khe0	Morocco	SouthMiddleAtlas	32.9273	-5.51027	No	Brennan et al. 2014; Durvasula et al. 2017	Yes	268.7	283.3	-14.6	276	-32.9798	-32.1606	-0.819168	-32.5702	Ancestral	Ancestral
35608	Khe32	Morocco	SouthMiddleAtlas	32.9273	-5.51027	No	Brennan et al. 2014; Durvasula et al. 2017	Yes	NA	NA	NA	NA	NA	NA	NA	NA	Ancestral	Ancestral
22000	Meh0	Morocco	NorthMiddleAtlas	33.9561	-4.05153	No	Brennan et al. 2014; Durvasula et al. 2017	Yes	287.2	304.8	-17.6	296	-33.3039	-32.6677	-0.636231	-32.9858	Ancestral	Ancestral
37472	Meh4	Morocco	NorthMiddleAtlas	33.9561	-4.05153	No	Brennan et al. 2014; Durvasula et al. 2017	No	NA	NA	NA	NA	NA	NA	NA	NA	Ancestral	Ancestral
35603	Meh7	Morocco	NorthMiddleAtlas	33.9561	-4.05153	No	Brennan et al. 2014; Durvasula et al. 2017	Yes	NA	NA	NA	NA	NA	NA	NA	NA	Ancestral	Ancestral
35513	Oua0	Morocco	SouthMiddleAtlas	32.0785	-6.27531	No	Brennan et al. 2014; Durvasula et al. 2017	Yes	364.9	270.1	94.8	317.5	-33.5669	-31.8963	-1.67062	-32.7316	Ancestral	Ancestral
22009	Set0	Morocco	HighAtlas	31.2266	-7.67361	No	Brennan et al. 2014; Durvasula et al. 2017	Yes	337.2	306.8	30.4	322	-33.7665	-32.1475	-1.61908	-32.957	Ancestral	Ancestral
35602	Set6	Morocco	HighAtlas	31.2266	-7.67361	No	Brennan et al. 2014; Durvasula et al. 2017	Yes	NA	NA	NA	NA	NA	NA	NA	NA	Ancestral	Ancestral
18509	Tah0	Morocco	NorthMiddleAtlas	34.0529	-4.22245	No	Brennan et al. 2014; Durvasula et al. 2017	Yes	400.6	287.5	113.1	344.05	-33.7678	-32.1761	-1.59164	-32.9719	Ancestral	Ancestral
35612	Tah4	Morocco	NorthMiddleAtlas	34.0529	-4.22245	No	Brennan et al. 2014; Durvasula et al. 2017	Yes	NA	NA	NA	NA	NA	NA	NA	NA	Ancestral	Ancestral
22005	Taz0	Morocco	NorthMiddleAtlas	34.0917	-4.10258	No	Brennan et al. 2014; Durvasula et al. 2017	Yes	308.2	194.6	113.6	251.4	-33.9662	-31.8557	-2.11054	-32.9109	Ancestral	Ancestral
35620	Taz11	Morocco	NorthMiddleAtlas	34.0917	-4.10258	No	Brennan et al. 2014; Durvasula et al. 2017	Yes	381.1	223.2	157.9	302.15	-33.9564	-32.4562	-1.5002	-33.2063	Ancestral	Ancestral
35609	Taz16	Morocco	NorthMiddleAtlas	34.0917	-4.10258	No	Brennan et al. 2014; Durvasula et al. 2017	Yes	NA	NA	NA	NA	NA	NA	NA	NA	Ancestral	Ancestral
35593	Taz18	Morocco	NorthMiddleAtlas	34.0917	-4.10258	No	Brennan et al. 2014; Durvasula et al. 2017	No	NA	NA	NA	NA	NA	NA	NA	NA	Ancestral	Ancestral
18510	Til2	Morocco	SouthMiddleAtlas	32.0421	-6.22955	No	Brennan et al. 2014; Durvasula et al. 2017	Yes	385.9	368.6	17.3	377.25	-33.8901	-32.772	-1.1181	-33.331	Ancestral	Ancestral
22011	Tiz0	Morocco	NorthMiddleAtlas	33.8723	-4.02647	No	Brennan et al. 2014; Durvasula et al. 2017	Yes	312.5	226.1	86.4	269.3	-33.7466	-32.7355	-1.01106	-33.241	Ancestral	Ancestral
35624	Tiz7	Morocco	NorthMiddleAtlas	33.8723	-4.02647	No	Brennan et al. 2014; Durvasula et al. 2017	Yes	279.2	286.9	-7.7	283.05	-32.8142	-32.777	-0.0371194	-32.7956	Ancestral	Ancestral
35614	Zin4	Morocco	Riff	35.4528	-5.42698	No	Brennan et al. 2014; Durvasula et al. 2017	Yes	293.7	255.4	38.3	274.55	-33.8607	-32.9192	-0.941468	-33.39	Ancestral	Ancestral
18515	Zin9	Morocco	Riff	35.4528	-5.42698	No	Brennan et al. 2014; Durvasula et al. 2017	No	NA	NA	NA	NA	NA	NA	NA	NA	Ancestral	Ancestral

## Sheet: Table S2
Table S2. Summary statistics of the fixed effects of treatment, region, and their interaction on stomatal conductance and WUE phenotypes from a linear mixed-effects model.
	Stomatal Conductance								WUE(δ13C(‰))
Predictors	Estimates	std. Error	std. Beta	standardized std. Error	Conf. Int (95%)	standardized CI	Statistic	P-Value	Estimates	std. Error	std. Beta	standardized std. Error	Conf. Int (95%)	standardized CI	Statistic	P-Value
(Intercept)	427.86	5.67	0.48	0.07	416.75 – 438.98	0.34 – 0.62	75.47	<0.001	-33.96	0.05	-0.62	0.06	-34.06 – -33.86	-0.75 – -0.49	-677.95	<0.001
Santo Antao	Reference								Reference
PopulationMorocco:TreatmentWD	-6.7	15.39	-0.08	0.19	-36.85 – 23.46	-0.46 – 0.29	-0.44	0.663	0.28	0.1	0.36	0.13	0.09 – 0.47	0.12 – 0.61	2.88	0.004
Morocco	-89.93	15.21	-1.11	0.19	-119.74 – -60.12	-1.48 – -0.75	-5.91	<0.001	0.51	0.14	0.66	0.18	0.24 – 0.77	0.31 – 1.00	3.75	<0.001
WW	Reference								Reference
WD	-50.55	5.92	-0.63	0.07	-62.15 – -38.94	-0.77 – -0.48	-8.54	<0.001	0.78	0.04	1.01	0.05	0.71 – 0.85	0.92 – 1.10	21.59	<0.001
Observations	333								351
R2 / R2 adjusted	0.270 / 0.630								0.368 / 0.835

## Sheet: Table S3
Table S3. PVE estimated from the Bayesian sparse linear mixed model (BSLMM) GWA mapping among Santo Antão A. thaliana population for water use efficiency (WUE) and stomatal conductance (SC) under well-watered (WW) and water deficit (WD) conditions as well as the average of each trait across both conditions and the drought response (the difference between conditions (WW-WD))
Trait	Treatment	Hyperparam	Mean	Median	Equal tail posterior probability intervals (95% ETPPIs)
					0.025	0.975
WUE	WW	PVE	0.810471	0.81305	0.732943	0.873509
WUE	WD	PVE	0.729952	0.732664	0.629781	0.814552
WUE	Drought Response	PVE	0.297712	0.294735	0.140825	0.472791
WUE	Average WUE	PVE	0.823364	0.825796	0.75107	0.88202
SC	WW	PVE	0.40002	0.398979	0.220827	0.587002
SC	WD	PVE	0.292022	0.289412	0.123995	0.47571
SC	Drought Response	PVE	0.0508163	0.0361802	0.00119457	0.180234
SC	Average SC	PVE	0.446469	0.446709	0.288193	0.604395
PVE, proportion of phenotypic variance explained by variants

## Sheet: Table S4
Table S4. Variants with major effects estimated with the Bayesian sparse linear mixed model (BSLMM) GWA mapping among Santo Antão A. thaliana population for water use efficiency (WUE) and stomatal conductance (SC) under well-watered (WW) and water deficit (WD) conditions as well as the average trait across treatments and the drought response (the difference between treatments (WW-WD))
Trait	Treatment	CHR	BP	SNP	Reference Allele	Alternative Allele	Gene Code	Gene Name	Allele Frequency	Beta (β)	Gamma (γ)	Allele Age
WUE	WW	2	18947614	Chr2_18947614	C	G	AT2G46070	MPK12	0.492	-0.323916	0.772122	1906.3
WUE	WW	2	17779604	Chr2_17779604	A	G	AT2G42700	MIP3	0.292	-0.171022	0.125175	NA
WUE	WW	2	19255982	Chr2_19255982	T	A	AT2G46870	NGA1	0.238	0.258916	0.056921	1383.88
WUE	WW	2	17494580	Chr2_17494580	A	C	AT2G41905	AT2G41905	0.423	0.148901	0.088847	NA
WUE	WW	2	18777451	Chr2_18777451	A	T	AT2G45560	CYP76C1	0.238	0.255467	0.050892	990.217
WUE	WW	2	19097669	Chr2_19097669	G	A	AT2G46520	CAS	0.238	0.252566	0.050469	823.668
WUE	WW	2	17682556	Chr2_17682556	C	T	AT2G42460	AT2G42460	0.423	0.147762	0.078279	NA
WUE	WD	2	18947614	Chr2_18947614	C	G	AT2G46070	MPK12	0.488	-0.463593	0.706353	1906.3
WUE	WD	2	19549149	Chr2_19549149	C	A	AT2G47680	AT2G47680	0.31	0.377213	0.108644	1950.64
WUE	WD	2	18885912	Chr2_18885912	T	G	AT2G45880	BAM7	0.45	-0.365099	0.058757	NA
WUE	WD	2	19253995	Chr2_19253995	G	T	AT2G46860	PPA3	0.45	-0.352492	0.056546	1266.32
WUE	WD	2	18783338	Chr2_18783338	C	T	AT2G45580	CYP76C3	0.45	-0.361687	0.054394	1330.71
WUE	WD	2	19209321	Chr2_19209321	A	G	AT2G46750	GULLO2	0.295	0.325314	0.046824	NA
WUE	WD	2	19371955	Chr2_19371955	T	C	AT2G47180	GOLS1	0.24	0.271515	0.023854	1383.88
WUE	Average WUE	2	18947614	Chr2_18947614	C	G	AT2G46070	MPK12	0.492	-0.389037	0.877331	1906.3
WUE	Average WUE	2	19549149	Chr2_19549149	C	A	AT2G47680	AT2G47680	0.308	0.291004	0.088599	1950.64
WUE	Average WUE	1	16564955	Chr1_16564955	G	A	AT1G43781	AT1G43781	0.146	-0.239093	0.067	617.679
WUE	Average WUE	2	19209321	Chr2_19209321	A	G	AT2G46750	GULLO2	0.292	0.250571	0.036093	NA
WUE	Average WUE	2	18777451	Chr2_18777451	A	T	AT2G45560	CYP76C1	0.238	0.218846	0.036379	990.217
WUE	Average WUE	2	19052859	Chr2_19052859	C	G	AT2G46410	CPC	0.238	0.217558	0.036338	823.668
WUE	Average WUE	2	19097669	Chr2_19097669	G	A	AT2G46520	CAS	0.238	0.211401	0.033732	823.668
WUE	Drought Response	5	24824549	Chr5_24824549	C	T	AT5G61790	CNX1	0.426	-0.0492039	0.04264	NA
WUE	Drought Response	5	6189196	Chr5_6189196	G	A	AT5G18610	AT5G18610	0.109	-0.0538372	0.038043	1717.05
WUE	Drought Response	2	18947614	Chr2_18947614	C	G	AT2G46070	MPK12	0.488	0.0476755	0.042495	1906.3
WUE	Drought Response	2	18885912	Chr2_18885912	T	G	AT2G45880	BAM7	0.45	0.0456609	0.041017	NA
WUE	Drought Response	2	19253995	Chr2_19253995	G	T	AT2G46860	PPA3	0.45	0.0457501	0.040539	1266.32
WUE	Drought Response	2	18783338	Chr2_18783338	C	T	AT2G45580	CYP76C3	0.45	0.0478632	0.037952	1330.71
WUE	Drought Response	2	7341602	Chr2_7341602	A	T	AT2G16920	UBC23	0.202	-0.0372382	0.036348	2496.6
WUE	Drought Response	2	7328449	Chr2_7328449	C	T	AT2G16900	AT2G16900	0.202	-0.0387183	0.034175	2496.6
WUE	Drought Response	2	7482759	Chr2_7482759	G	A	AT2G17190	DSK2A	0.217	-0.0342403	0.033308	2496.6
WUE	Drought Response	4	811240	Chr4_811240	T	G	AT4G01880	AT4G01880	0.116	-0.0350369	0.031434	2253.17
WUE	Drought Response	4	704655	Chr4_704655	T	C	AT4G01650	AT4G01650	0.116	-0.0344914	0.031831	NA
WUE	Drought Response	2	7375347	Chr2_7375347	C	T	AT2G16970	MEE15	0.209	-0.0359194	0.029849	2496.6
WUE	Drought Response	4	848879	Chr4_848879	T	C	AT4G01950	GPAT3	0.116	-0.0362016	0.029521	2253.17
WUE	Drought Response	4	801589	Chr4_801589	A	G	AT4G01860	AT4G01860	0.116	-0.0329133	0.031455	2253.17
WUE	Drought Response	1	2943815	Chr1_2943815	A	G	AT1G09100	RPT5B	0.264	-0.0321281	0.031616	1604.28
WUE	Drought Response	5	24392564	Chr5_24392564	C	T	AT5G60690	REV	0.481	0.0312339	0.032248	1239.31
WUE	Drought Response	5	24459549	Chr5_24459549	T	C	AT5G60790	ABCF1	0.481	0.0293708	0.034067	1239.31
WUE	Drought Response	5	24158992	Chr5_24158992	T	G	AT5G60010	RBOHH	0.481	0.0317741	0.03142	1239.31
WUE	Drought Response	3	747387	Chr3_747387	C	T	AT3G03240	AT3G03240	0.209	-0.0302467	0.031975	750.446
WUE	Drought Response	3	834413	Chr3_834413	T	C	AT3G03480	CHAT	0.209	-0.0298047	0.031979	750.446
WUE	Drought Response	4	280593	Chr4_280593	T	A	AT4G00670	AT4G00670	0.093	-0.0322769	0.029452	995.121
WUE	Drought Response	5	24720808	Chr5_24720808	T	C	AT5G61460	SMC6B	0.519	0.0288935	0.03276	NA
WUE	Drought Response	4	108120	Chr4_108120	G	A	AT4G00240	PLDBETA2	0.093	-0.030591	0.029544	995.121
WUE	Drought Response	2	19549149	Chr2_19549149	C	A	AT2G47680	AT2G47680	0.31	-0.0257914	0.032673	1950.64
WUE	Drought Response	4	382692	Chr4_382692	A	C	AT4G00900	ECA2	0.093	-0.0301097	0.027771	995.121
WUE	Drought Response	2	19659984	Chr2_19659984	C	T	AT2G48070	RPH1	0.217	-0.0259882	0.031567	1045.95
WUE	Drought Response	5	18049240	Chr5_18049240	T	A	AT5G44740	POLH	0.078	-0.0287946	0.028472	1122.47
WUE	Drought Response	5	17989470	Chr5_17989470	A	C	AT5G44600	AT5G44600	0.078	-0.0280397	0.029137	1590.88
WUE	Drought Response	3	518099	Chr3_518099	T	C	AT3G02493	RTFL19	0.217	-0.0278912	0.029178	750.446
WUE	Drought Response	2	19686144	Chr2_19686144	T	C	AT2G48130	AT2G48130	0.364	0.0265451	0.030296	598.963
WUE	Drought Response	1	26059604	Chr1_26059604	A	G	AT1G69310	WRKY57	0.388	-0.0296742	0.027048	1626.63
WUE	Drought Response	3	953315	Chr3_953315	A	G	AT3G03770	AT3G03770	0.194	-0.0253533	0.031365	750.446
WUE	Drought Response	2	19215748	Chr2_19215748	C	T	AT2G46750	GULLO2	0.364	0.026092	0.030451	NA
WUE	Drought Response	2	18838170	Chr2_18838170	C	T	AT2G45740	PEX11D	0.364	0.0264848	0.028971	980.066
WUE	Drought Response	3	7587407	Chr3_7587407	G	A	AT3G21540	AT3G21540	0.504	-0.0245456	0.030953	585.459
WUE	Drought Response	2	5013486	Chr2_5013486	A	T	AT2G12405	AT2G12405	0.163	-0.0252062	0.029477	807.199
WUE	Drought Response	2	17448569	Chr2_17448569	T	C	AT2G41820	PXC3	0.14	0.0255769	0.029005	NA
WUE	Drought Response	3	9945962	Chr3_9945962	C	T	AT3G26950	AT3G26950	0.271	-0.0240483	0.030815	NA
WUE	Drought Response	2	19209321	Chr2_19209321	A	G	AT2G46750	GULLO2	0.295	-0.0247393	0.029907	NA
WUE	Drought Response	3	229685	Chr3_229685	C	A	AT3G01580	PCMP-E87	0.209	-0.0248218	0.029139	1489.24
WUE	Drought Response	3	426523	Chr3_426523	C	T	AT3G02250	AT3G02250	0.209	-0.0250609	0.028789	1489.24
WUE	Drought Response	1	10357911	Chr1_10357911	G	A	AT1G29640	AT1G29640	0.093	-0.0262715	0.027159	983.258
WUE	Drought Response	2	5242362	Chr2_5242362	C	T	AT2G12760	AT2G12760	0.14	-0.0266552	0.025936	609.43
WUE	Drought Response	2	5590034	Chr2_5590034	C	G	AT2G13420	AT2G13420	0.163	-0.0251903	0.027249	667.842
WUE	Drought Response	3	151236	Chr3_151236	G	A	AT3G01380	AT3G01380	0.209	-0.0248224	0.027604	1489.24
WUE	Drought Response	1	10320162	Chr1_10320162	G	A	AT1G29490	SAUR68	0.093	-0.025002	0.027046	983.258
WUE	Drought Response	2	19166510	Chr2_19166510	C	G	AT2G46680	ATHB-7	0.287	-0.0227441	0.029252	NA
WUE	Drought Response	1	11795062	Chr1_11795062	G	A	AT1G32600	AT1G32600	0.411	0.0231132	0.028764	544.782
WUE	Drought Response	4	1411752	Chr4_1411752	A	G	AT4G03200	AT4G03200	0.434	0.022595	0.029346	647.296
WUE	Drought Response	5	8680890	Chr5_8680890	G	A	AT5G25150	TAF5	0.062	-0.0243446	0.027214	NA
WUE	Drought Response	5	5848106	Chr5_5848106	A	G	AT5G17720	AT5G17720	0.054	-0.0239285	0.027641	556.819
WUE	Drought Response	1	11018920	Chr1_11018920	C	T	AT1G30930	AT1G30930	0.124	-0.0231598	0.028479	324.86
WUE	Drought Response	1	4047888	Chr1_4047888	C	T	AT1G11990	AT1G11990	0.411	0.0229623	0.028636	NA
WUE	Drought Response	3	26025	Chr3_26025	A	T	AT3G01085	AT3G01085	0.209	-0.024239	0.027121	1489.24
WUE	Drought Response	1	3938212	Chr1_3938212	A	T	AT1G11680	CYP51G1	0.411	0.0233324	0.028122	NA
WUE	Drought Response	5	8689348	Chr5_8689348	A	C	AT5G25170	AT5G25170	0.062	-0.0252411	0.025849	1418.71
WUE	Drought Response	5	5794549	Chr5_5794549	C	G	AT5G17570	AT5G17570	0.054	-0.0244946	0.026082	NA
WUE	Drought Response	1	30384078	Chr1_30384078	C	T	AT1G80850	AT1G80850	0.395	-0.0218784	0.029057	1523.69
WUE	Drought Response	1	24200684	Chr1_24200684	C	T	AT1G65130	AT1G65130	0.116	0.0230167	0.027449	783.707
WUE	Drought Response	5	6099747	Chr5_6099747	A	G	AT5G18400	AT5G18400	0.054	-0.0250551	0.025064	556.819
WUE	Drought Response	1	24288860	Chr1_24288860	G	A	AT1G65380	CLV2	0.116	0.0230338	0.027154	783.707
WUE	Drought Response	5	6116808	Chr5_6116808	C	G	AT5G18450	DREB2G	0.054	-0.0245792	0.024938	556.819
WUE	Drought Response	5	25720213	Chr5_25720213	G	A	AT5G64300	RIBA1	0.488	-0.022422	0.026952	NA
WUE	Drought Response	5	8291373	Chr5_8291373	A	G	AT5G24320	AT5G24320	0.062	-0.0234969	0.025698	982.318
WUE	Drought Response	3	450813	Chr3_450813	G	A	AT3G02270	AT3G02270	0.45	0.021645	0.027865	1163.73
WUE	Drought Response	5	8252691	Chr5_8252691	G	C	AT5G24280	GMI1	0.062	-0.0235753	0.025545	982.318
WUE	Drought Response	3	19705702	Chr3_19705702	C	T	AT3G53170	AT3G53170	0.085	-0.0223455	0.026875	872.01
WUE	Drought Response	5	18758942	Chr5_18758942	T	A	AT5G46250	LARP6A	0.101	-0.0231303	0.025192	NA
SC	WW	4	12551780	Chr4_12551780	G	A	AT4G24190	SHD	0.056	-26.6742	0.050968	1542.68
SC	WW	4	12320998	Chr4_12320998	C	A	AT4G23640	POT3	0.056	-25.7612	0.051007	1201.37
SC	WW	4	12311792	Chr4_12311792	T	C	AT4G23600	CORI3	0.056	-25.6251	0.051271	1201.37
SC	WW	1	2563914	Chr1_2563914	G	C	AT1G08150	CHX5	0.143	-19.7206	0.058093	859.129
SC	WW	1	2446214	Chr1_2446214	C	G	AT1G07910	ATRNL	0.143	-19.9159	0.053704	859.129
SC	WW	2	19097669	Chr2_19097669	G	A	AT2G46520	CAS	0.23	-12.9249	0.033821	823.668
SC	WW	2	19255982	Chr2_19255982	T	A	AT2G46870	NGA1	0.23	-12.3001	0.034662	1383.88
SC	WW	2	19052859	Chr2_19052859	C	G	AT2G46410	CPC	0.23	-12.5858	0.033822	823.668
SC	WW	2	18777451	Chr2_18777451	A	T	AT2G45560	CYP76C1	0.23	-12.8372	0.033062	990.217
SC	WW	2	19339456	Chr2_19339456	C	T	AT2G47060	AT2G47060	0.23	-12.3767	0.034185	1383.88
SC	WW	2	19314094	Chr2_19314094	G	A	AT2G47000	ABCB4	0.23	-12.6225	0.033386	1383.88
SC	WW	2	19371955	Chr2_19371955	T	C	AT2G47180	GOLS1	0.23	-12.0507	0.034772	1383.88
SC	WW	1	1051938	Chr1_1051938	A	T	AT1G04080	PRP39	0.103	-12.8562	0.028501	NA
SC	WW	2	18703304	Chr2_18703304	C	T	AT2G45380	AT2G45380	0.238	-12.3814	0.028981	990.217
SC	WW	3	14279307	Chr3_14279307	C	T	AT3G42090	AT3G42090	0.484	11.0329	0.031543	0
SC	WW	2	18947614	Chr2_18947614	C	G	AT2G46070	MPK12	0.5	10.2498	0.027121	1906.3
SC	WW	1	2400845	Chr1_2400845	G	A	AT1G07745	RAD51D	0.119	-10.1951	0.024632	859.129
SC	WW	1	2482153	Chr1_2482153	A	T	AT1G08005	AT1G08005	0.119	-9.80796	0.025559	859.129
SC	WW	1	2430359	Chr1_2430359	T	A	AT1G07870	AT1G07870	0.119	-10.6399	0.023305	859.129
SC	WW	3	14278007	Chr3_14278007	G	A	AT3G42090	AT3G42090	0.087	-10.5183	0.022845	NA
SC	WW	2	17246610	Chr2_17246610	A	G	AT2G41370-AT2G41380	NPR5-AT2G41380	0.183	-8.99315	0.022715	371.946
SC	WW	2	18025653	Chr2_18025653	T	G	AT2G43390	AT2G43390	0.278	-8.17015	0.024593	732.705
SC	WW	1	21882738	Chr1_21882738	C	T	AT1G59550	AT1G59550	0.206	-7.85161	0.02334	855.223
SC	WW	1	1437985	Chr1_1437985	T	C	AT1G05020	AP180	0.119	-7.7344	0.023169	NA
SC	WW	3	6276728	Chr3_6276728	T	C	AT3G18290	EMB2454	0.381	7.30676	0.024197	939.85
SC	WW	1	21590142	Chr1_21590142	T	G	AT1G58250	SAB	0.206	-8.52697	0.02064	425.82
SC	WW	4	3889221	Chr4_3889221	G	T	AT4G06672	AT4G06672	0.063	-8.9978	0.019074	383.661
SC	WW	2	17629429	Chr2_17629429	G	C	AT2G42320	AT2G42320	0.31	-7.73839	0.022177	481.659
SC	WW	1	24526367	Chr1_24526367	G	T	AT1G65920	AT1G65920	0.127	-8.24171	0.020461	941.771
SC	WW	1	24648243	Chr1_24648243	G	A	AT1G66180	AT1G66180	0.127	-7.61098	0.021025	941.771
SC	WW	4	3656826	Chr4_3656826	C	T	AT4G06597	AT4G06597	0.063	-8.29042	0.019191	383.661
SC	WW	4	3271950	Chr4_3271950	G	A	AT4G06513	AT4G06513	0.063	-8.54811	0.018572	383.661
SC	WW	4	2075795	Chr4_2075795	G	A	AT4G04293	AT4G04293	0.063	-7.99427	0.019838	876.985
SC	WW	4	1915681	Chr4_1915681	T	C	AT4G04000	AT4G04000	0.063	-8.3694	0.018868	531.775
SC	WW	2	18094401	Chr2_18094401	G	A	AT2G43630	AT2G43630	0.23	-7.54206	0.020728	473.201
SC	WW	4	1873473	Chr4_1873473	C	T	AT4G03940	AT4G03940	0.063	-8.03261	0.019405	531.775
SC	WW	1	22187782	Chr1_22187782	A	C	AT1G60150	AT1G60150	0.206	-7.29732	0.020376	673.792
SC	WW	3	18105909	Chr3_18105909	C	T	AT3G48830	AT3G48830	0.063	-7.00626	0.021175	735.251
SC	WW	3	18815948	Chr3_18815948	T	C	AT3G50660	CYP90B1	0.063	-8.11875	0.018187	1496.77
SC	WD	2	18947614	Chr2_18947614	C	G	AT2G46070	MPK12	0.487	15.1194	0.055806	1906.3
SC	WD	2	19052859	Chr2_19052859	C	G	AT2G46410	CPC	0.235	-14.123	0.050938	823.668
SC	WD	2	19314094	Chr2_19314094	G	A	AT2G47000	ABCB4	0.235	-14.378	0.048698	1383.88
SC	WD	2	19097669	Chr2_19097669	G	A	AT2G46520	CAS	0.235	-13.8134	0.049828	823.668
SC	WD	2	18777451	Chr2_18777451	A	T	AT2G45560	CYP76C1	0.235	-13.7697	0.048469	990.217
SC	WD	2	19371955	Chr2_19371955	T	C	AT2G47180	GOLS1	0.235	-13.9646	0.047627	1383.88
SC	WD	2	19339456	Chr2_19339456	C	T	AT2G47060	AT2G47060	0.235	-14.0026	0.047082	1383.88
SC	WD	2	19255982	Chr2_19255982	T	A	AT2G46870	NGA1	0.235	-14.0089	0.046553	1383.88
SC	WD	2	19659984	Chr2_19659984	C	T	AT2G48070	RPH1	0.217	-13.9214	0.046646	1045.95
SC	WD	1	18516958	Chr1_18516958	T	C	AT1G50010	TUBA4	0.217	-13.4114	0.04777	443.161
SC	WD	1	18602802	Chr1_18602802	T	A	AT1G50200	ALATS	0.217	-13.3254	0.047391	443.161
SC	WD	1	21071597	Chr1_21071597	C	T	AT1G56270	AT1G56270	0.165	-13.1977	0.040426	505.931
SC	WD	1	20560988	Chr1_20560988	G	A	AT1G55110	IDD7	0.174	-11.7386	0.037214	452.876
SC	WD	2	19209321	Chr2_19209321	A	G	AT2G46750	GULLO2	0.27	-10.3532	0.03692	NA
SC	WD	1	18655823	Chr1_18655823	T	C	AT1G50360	VIII-A	0.322	-9.76088	0.03724	1050.36
SC	WD	1	21228892	Chr1_21228892	G	A	AT1G56630	AT1G56630	0.157	-10.3428	0.033173	505.931
SC	WD	2	18703304	Chr2_18703304	C	T	AT2G45380	AT2G45380	0.243	-9.13096	0.034856	990.217
SC	WD	1	18360741	Chr1_18360741	T	C	AT1G49600	RBP47A	0.304	-8.20649	0.033868	NA
SC	WD	2	19549149	Chr2_19549149	C	A	AT2G47680	AT2G47680	0.287	-8.54788	0.029425	1950.64
SC	WD	2	18783338	Chr2_18783338	C	T	AT2G45580	CYP76C3	0.443	7.50133	0.031036	1330.71
SC	WD	2	19253995	Chr2_19253995	G	T	AT2G46860	PPA3	0.443	7.48316	0.030766	1266.32
SC	WD	2	18885912	Chr2_18885912	T	G	AT2G45880	BAM7	0.443	7.54526	0.030175	NA
SC	WD	1	20432683	Chr1_20432683	G	C	AT1G54750	AT1G54750	0.226	-7.60144	0.027485	1595.94
SC	WD	5	19111069	Chr5_19111069	T	C	AT5G47050	AT5G47050	0.548	7.32734	0.028318	762.919
SC	WD	1	18934352	Chr1_18934352	C	T	AT1G51100	AT1G51100	0.183	-7.57905	0.027141	449.454
SC	WD	2	17629429	Chr2_17629429	G	C	AT2G42320	AT2G42320	0.33	-7.37374	0.027695	481.659
SC	WD	5	19279706	Chr5_19279706	A	G	AT5G47520	RABA5A	0.548	7.25989	0.027911	860.423
SC	WD	1	18841182	Chr1_18841182	A	T	AT1G50840	POLIA	0.183	-7.1234	0.028012	449.454
SC	WD	1	19494233	Chr1_19494233	A	T	AT1G52343	AT1G52343	0.278	6.57654	0.030195	1007.05
SC	WD	2	19166510	Chr2_19166510	C	G	AT2G46680	ATHB-7	0.261	-7.14409	0.027695	NA
SC	WD	1	20627635	Chr1_20627635	A	C	AT1G55280	AT1G55280	0.183	-7.14869	0.027555	769.82
SC	WD	3	17726750	Chr3_17726750	G	A	AT3G48010	CNGC16	0.339	-7.03652	0.027852	1055.19
SC	WD	1	19423664	Chr1_19423664	A	G	AT1G52160	TRZ3	0.252	-6.49413	0.027905	1039.11
SC	WD	1	20747955	Chr1_20747955	T	A	AT1G55540	NUP214	0.252	-6.67171	0.026488	1639.77
SC	WD	2	17285107	Chr2_17285107	T	G	AT2G41460	ARP	0.278	-6.28704	0.027551	481.659
SC	WD	2	18025653	Chr2_18025653	T	G	AT2G43390	AT2G43390	0.296	-6.22155	0.027535	732.705
SC	WD	1	21197514	Chr1_21197514	G	A	AT1G56570	PCMP-E64	0.165	-6.5817	0.025134	839.059
SC	WD	5	19019889	Chr5_19019889	A	G	AT5G46873	AT5G46873	0.391	-6.4092	0.025289	1270.43
SC	WD	1	18235395	Chr1_18235395	T	C	AT1G49280	AT1G49280	0.339	-5.8076	0.026972	NA
SC	WD	1	18237096	Chr1_18237096	A	T	AT1G49300	RABG3E	0.339	-5.61113	0.026388	NA
SC	WD	3	17630747	Chr3_17630747	A	G	AT3G47790	ABCA8	0.13	-5.76293	0.025651	1203.78
SC	WD	1	18303353	Chr1_18303353	C	T	AT1G49435	LCR16	0.461	-5.87703	0.025082	NA
SC	WD	2	18094401	Chr2_18094401	G	A	AT2G43630	AT2G43630	0.243	-5.91424	0.02418	473.201
SC	WD	5	18758942	Chr5_18758942	T	A	AT5G46250	LARP6A	0.096	-5.88074	0.023902	NA
SC	WD	3	17593823	Chr3_17593823	T	C	AT3G47710	PRE4	0.13	-5.62034	0.024303	1203.78
SC	WD	1	21365641	Chr1_21365641	G	T	AT1G57680	AT1G57680	0.217	-5.76646	0.023402	1048.8
SC	WD	3	17792027	Chr3_17792027	C	G	AT3G48170	ALDH10A9	0.13	-6.18721	0.02164	1242.4
SC	WD	1	24526367	Chr1_24526367	G	T	AT1G65920	AT1G65920	0.157	-5.11861	0.024023	941.771
SC	WD	1	16703811	Chr1_16703811	G	A	AT1G43995	AT1G43995	0.217	-4.84696	0.025277	487.303
SC	WD	3	14278007	Chr3_14278007	G	A	AT3G42090	AT3G42090	0.104	-5.3989	0.022609	NA
SC	WD	1	24648243	Chr1_24648243	G	A	AT1G66180	AT1G66180	0.157	-5.21897	0.023155	941.771
SC	WD	2	381055	Chr2_381055	A	C	AT2G01840	AT2G01840	0.27	-5.26227	0.022882	NA
SC	WD	1	24149726	Chr1_24149726	T	G	AT1G64990	GTG1	0.139	-5.26023	0.022529	941.771
SC	Drought Response	1	21071597	Chr1_21071597	C	T	AT1G56270	AT1G56270	0.161	4.95911	0.021941	505.931
SC	Drought Response	1	20432683	Chr1_20432683	G	C	AT1G54750	AT1G54750	0.214	4.28126	0.024058	1595.94
SC	Drought Response	1	20560988	Chr1_20560988	G	A	AT1G55110	IDD7	0.17	3.72189	0.018714	452.876
SC	Drought Response	1	18655823	Chr1_18655823	T	C	AT1G50360	VIII-A	0.312	3.36383	0.019535	1050.36
SC	Drought Response	1	18360741	Chr1_18360741	T	C	AT1G49600	RBP47A	0.295	3.48461	0.0156	NA
SC	Drought Response	5	24384027	Chr5_24384027	T	C	AT5G60670	RPL12C	0.304	2.93484	0.017523	2386.36
SC	Drought Response	1	16703811	Chr1_16703811	G	A	AT1G43995	AT1G43995	0.214	2.72856	0.018653	487.303
SC	Drought Response	1	18841182	Chr1_18841182	A	T	AT1G50840	POLIA	0.179	2.54717	0.019442	449.454
SC	Drought Response	1	18934352	Chr1_18934352	C	T	AT1G51100	AT1G51100	0.179	2.7525	0.017982	449.454
SC	Drought Response	1	17053072	Chr1_17053072	G	A	AT1G45090	AT1G45090	0.232	2.45185	0.018868	487.303
SC	Drought Response	1	21866610	Chr1_21866610	T	C	AT1G59530	ATBZIP4	0.089	2.33919	0.018458	457.386
SC	Drought Response	1	20627635	Chr1_20627635	A	C	AT1G55280	AT1G55280	0.179	2.02848	0.020553	769.82
SC	Drought Response	1	21228892	Chr1_21228892	G	A	AT1G56630	AT1G56630	0.152	2.43142	0.016935	505.931
SC	Drought Response	1	18602802	Chr1_18602802	T	A	AT1G50200	ALATS	0.214	2.30063	0.017721	443.161
SC	Drought Response	1	18516958	Chr1_18516958	T	C	AT1G50010	TUBA4	0.214	2.58984	0.01557	443.161
SC	Drought Response	1	14226436	Chr1_14226436	G	T	AT1G37340	AT1G37340	0.188	2.23983	0.016604	403.991
SC	Drought Response	1	21365641	Chr1_21365641	G	T	AT1G57680	AT1G57680	0.205	2.386	0.015524	1048.8
SC	Drought Response	1	20074884	Chr1_20074884	C	A	AT1G53780	RPT1B	0.196	2.14172	0.016905	544.108
SC	Drought Response	1	21696577	Chr1_21696577	G	C	AT1G58400	AT1G58400	0.143	2.04558	0.017584	1172.86
SC	Drought Response	1	17307064	Chr1_17307064	G	A	AT1G47230	CYCA3-4	0.232	2.04757	0.017342	291.747
SC	Drought Response	1	18481889	Chr1_18481889	C	T	AT1G49920	AT1G49920	0.518	-1.98216	0.017908	715.457
SC	Drought Response	5	22875794	Chr5_22875794	C	T	AT5G56500	CPN60B3	0.054	2.07597	0.016439	190.582
SC	Drought Response	5	157091	Chr5_157091	G	A	AT5G01370	ACI1	0.089	2.05627	0.014887	417.893
SC	Drought Response	1	24162220	Chr1_24162220	T	G	AT1G65032	AT1G65032	0.054	-1.84988	0.016077	573.766
SC	Drought Response	5	8689348	Chr5_8689348	A	C	AT5G25170	AT5G25170	0.054	1.96097	0.014835	1418.71
SC	Drought Response	5	8715658	Chr5_8715658	G	A	AT5G25200	AT5G25200	0.054	2.15836	0.013321	687.175
SC	Drought Response	1	19553350	Chr1_19553350	G	A	AT1G52470	AT1G52470	0.259	1.50278	0.019038	1039.11
SC	Drought Response	1	19289156	Chr1_19289156	T	A	AT1G51910	AT1G51910	0.536	-1.69314	0.016866	828.16
SC	Drought Response	1	10357911	Chr1_10357911	G	A	AT1G29640	AT1G29640	0.089	1.72073	0.016522	983.258
SC	Drought Response	5	8252691	Chr5_8252691	G	C	AT5G24280	GMI1	0.054	1.71932	0.016483	982.318
SC	Drought Response	1	20747955	Chr1_20747955	T	A	AT1G55540	NUP214	0.241	1.61606	0.017512	1639.77
SC	Drought Response	5	8670521	Chr5_8670521	G	A	AT5G25140	CYP71B13	0.054	1.5516	0.018233	687.175
SC	Drought Response	5	24220592	Chr5_24220592	A	G	AT5G60150	AT5G60150	0.08	1.90115	0.014691	734.214
SC	Drought Response	1	10320162	Chr1_10320162	G	A	AT1G29490	SAUR68	0.089	1.60444	0.017336	983.258
SC	Drought Response	5	8291373	Chr5_8291373	A	G	AT5G24320	AT5G24320	0.054	1.80031	0.015411	982.318
SC	Drought Response	5	8680890	Chr5_8680890	G	A	AT5G25150	TAF5	0.054	1.70659	0.016095	NA
SC	Drought Response	1	24133140	Chr1_24133140	T	A	AT1G64960	AT1G64960	0.054	-1.99527	0.013765	584.127
SC	Drought Response	5	24374488	Chr5_24374488	A	G	AT5G60650	AT5G60650	0.08	1.75213	0.015486	734.214
SC	Drought Response	1	2198009	Chr1_2198009	A	T	AT1G07160	AT1G07160	0.375	1.57463	0.017141	NA
SC	Drought Response	1	14163065	Chr1_14163065	C	T	AT1G37130	NIA2	0.196	1.45429	0.018536	403.991
SC	Drought Response	1	19423664	Chr1_19423664	A	G	AT1G52160	TRZ3	0.241	1.7064	0.015668	1039.11
SC	Drought Response	5	24215943	Chr5_24215943	T	C	AT5G60130	AT5G60130	0.08	1.60747	0.016489	734.214
SC	Drought Response	1	16432564	Chr1_16432564	C	T	AT1G43620	UGT80B1	0.196	1.45649	0.017774	672.799
SC	Drought Response	1	24200684	Chr1_24200684	C	T	AT1G65130	AT1G65130	0.107	-1.73735	0.014767	783.707
SC	Average SC	2	19052859	Chr2_19052859	C	G	AT2G46410	CPC	0.233	-18.6199	0.06706	823.668
SC	Average SC	2	19371955	Chr2_19371955	T	C	AT2G47180	GOLS1	0.233	-18.4015	0.066172	1383.88
SC	Average SC	2	18777451	Chr2_18777451	A	T	AT2G45560	CYP76C1	0.233	-18.7578	0.063857	990.217
SC	Average SC	2	19314094	Chr2_19314094	G	A	AT2G47000	ABCB4	0.233	-18.4432	0.064196	1383.88
SC	Average SC	2	19097669	Chr2_19097669	G	A	AT2G46520	CAS	0.233	-18.803	0.06294	823.668
SC	Average SC	2	19339456	Chr2_19339456	C	T	AT2G47060	AT2G47060	0.233	-18.3257	0.063317	1383.88
SC	Average SC	2	19255982	Chr2_19255982	T	A	AT2G46870	NGA1	0.233	-18.186	0.062485	1383.88
SC	Average SC	2	18947614	Chr2_18947614	C	G	AT2G46070	MPK12	0.496	16.9069	0.05882	1906.3
SC	Average SC	2	18703304	Chr2_18703304	C	T	AT2G45380	AT2G45380	0.24	-14.9141	0.040012	990.217
SC	Average SC	3	14278007	Chr3_14278007	G	A	AT3G42090	AT3G42090	0.093	-15.3726	0.035434	NA
SC	Average SC	1	24648243	Chr1_24648243	G	A	AT1G66180	AT1G66180	0.14	-12.0543	0.033323	941.771
SC	Average SC	1	24526367	Chr1_24526367	G	T	AT1G65920	AT1G65920	0.14	-11.7117	0.032275	941.771
SC	Average SC	3	17593823	Chr3_17593823	T	C	AT3G47710	PRE4	0.116	-12.0915	0.029532	1203.78
SC	Average SC	3	17792027	Chr3_17792027	C	G	AT3G48170	ALDH10A9	0.116	-12.3778	0.027694	1242.4
SC	Average SC	3	17630747	Chr3_17630747	A	G	AT3G47790	ABCA8	0.116	-12.1413	0.028	1203.78
SC	Average SC	3	17837460	Chr3_17837460	A	G	AT3G48200	AT3G48200	0.357	-10.6841	0.02823	860.635
SC	Average SC	1	18516958	Chr1_18516958	T	C	AT1G50010	TUBA4	0.194	-9.90244	0.029049	443.161
SC	Average SC	2	17629429	Chr2_17629429	G	C	AT2G42320	AT2G42320	0.31	-10.0904	0.028124	481.659
SC	Average SC	2	19659984	Chr2_19659984	C	T	AT2G48070	RPH1	0.209	-9.82765	0.028472	1045.95
SC	Average SC	1	18602802	Chr1_18602802	T	A	AT1G50200	ALATS	0.194	-9.70068	0.028796	443.161
SC	Average SC	4	12320998	Chr4_12320998	C	A	AT4G23640	POT3	0.054	-10.9816	0.025345	1201.37
SC	Average SC	3	14279307	Chr3_14279307	C	T	AT3G42090	AT3G42090	0.473	9.45255	0.028779	0
SC	Average SC	1	2563914	Chr1_2563914	G	C	AT1G08150	CHX5	0.147	-9.56096	0.028213	859.129
SC	Average SC	3	17726750	Chr3_17726750	G	A	AT3G48010	CNGC16	0.318	-9.31007	0.02647	1055.19
SC	Average SC	2	18025653	Chr2_18025653	T	G	AT2G43390	AT2G43390	0.279	-9.21966	0.025755	732.705
SC	Average SC	4	12311792	Chr4_12311792	T	C	AT4G23600	CORI3	0.054	-10.7827	0.021682	1201.37
SC	Average SC	1	2446214	Chr1_2446214	C	G	AT1G07910	ATRNL	0.147	-9.2821	0.025057	859.129
SC	Average SC	4	12551780	Chr4_12551780	G	A	AT4G24190	SHD	0.054	-10.6679	0.021257	1542.68
SC	Average SC	1	23741969	Chr1_23741969	T	G	AT1G63970	ISPF	0.178	-8.75266	0.025838	3569.4
SC	Average SC	1	1051938	Chr1_1051938	A	T	AT1G04080	PRP39	0.101	-8.97953	0.023424	NA
SC	Average SC	3	18178177	Chr3_18178177	T	A	AT3G49040	AT3G49040	0.326	-8.3642	0.025078	1772.33
SC	Average SC	2	17285107	Chr2_17285107	T	G	AT2G41460	ARP	0.264	-8.31233	0.024646	481.659
SC	Average SC	1	23707605	Chr1_23707605	A	T	AT1G63870	AT1G63870	0.132	-8.52347	0.023076	628.589
SC	Average SC	5	19111069	Chr5_19111069	T	C	AT5G47050	AT5G47050	0.543	7.548	0.024013	762.919
SC	Average SC	2	18094401	Chr2_18094401	G	A	AT2G43630	AT2G43630	0.233	-7.6949	0.023215	473.201
SC	Average SC	1	24197739	Chr1_24197739	T	C	AT1G65130	AT1G65130	0.078	-8.6354	0.020207	1007.32
SC	Average SC	5	19279706	Chr5_19279706	A	G	AT5G47520	RABA5A	0.543	7.95412	0.02151	860.423
SC	Average SC	2	19549149	Chr2_19549149	C	A	AT2G47680	AT2G47680	0.302	-7.07277	0.022522	1950.64
SC	Average SC	2	19209321	Chr2_19209321	A	G	AT2G46750	GULLO2	0.287	-7.30901	0.021494	NA

## Sheet: Table S5
Table S5. ﻿Gene Ontology analysis of the top genes (1% tail based on the genome-wide empirical distribution) identified through the genome-wide integrated haplotype score (iHS) scores across the genomes of the Santo Antão population. False discovery rate (FDR) was used to account for multiple comparisons.
aEnrichment FDR (P-value= 0.05)	bFold Enrichment	Pathway	URL	Genes
0.038444	122.791	Regulation of salicylic acid mediated signaling pathway	http://amigo.geneontology.org/amigo/term/GO:2000031	IBS1 WRKY54
0.038444	115.117	Regulation of stomatal closure	http://amigo.geneontology.org/amigo/term/GO:0090333	WRKY54 ATMPK12
0.038444	92.0933	Abscission	http://amigo.geneontology.org/amigo/term/GO:0009838	ARF2 HSL2
0.038444	92.0933	Transcription elongation from RNA polymerase II promoter	http://amigo.geneontology.org/amigo/term/GO:0006368	IBS1 GTA02
0.038444	83.7212	Regulation of DNA-templated transcription, elongation	http://amigo.geneontology.org/amigo/term/GO:0032784	IBS1 GTA02
0.038444	80.0812	Regulation of response to osmotic stress	http://amigo.geneontology.org/amigo/term/GO:0047484	WRKY54 EMF1
0.038444	75.1782	Stomatal closure	http://amigo.geneontology.org/amigo/term/GO:0090332	WRKY54 ATMPK12
0.0406228	68.2173	DNA-templated transcription, elongation	http://amigo.geneontology.org/amigo/term/GO:0006354	IBS1 GTA02
0.038444	32.5035	KEURENTJES VEGETATIVE-STATE-FLOWERING DIFF	Genes suggested to be involved in the transition from a vegetative state to flowering and their predicted regulators (Table S5; pubmedid: 17237218)	CLV2 EMF1 ARF2
0.038444	24.6679	Auxin-activated signaling pathway	http://amigo.geneontology.org/amigo/term/GO:0009734	ATMPK12 VAB ARF2
0.038444	22.9278	Cellular response to auxin stimulus	http://amigo.geneontology.org/amigo/term/GO:0071365	ATMPK12 VAB ARF2
0.038444	15.5432	CAI AZ551 DIFF	Az551: the 551 most significantly regulated genes of the stamen az transcriptome (Table S1; pubmedid: 18192438)	GH3.3 BGLU16 ARF2 HSL2
0.038444	7.74544	Cellular response to organic substance	http://amigo.geneontology.org/amigo/term/GO:0071310	IBS1 WRKY54 ATMPK12 VAB ARF2
0.0406228	5.55337	Signal transduction	http://amigo.geneontology.org/amigo/term/GO:0007165	IBS1 CAM4 WRKY54 ATMPK12 VAB ARF2
aFDR is calculated based on nominal P-value from the hypergeometric test. It tells how likely the enrichment is by chance. Large gene-sets tend to have smaller FDR.
bFold Enrichment is defined as the percentage of genes in your list belonging to a pathway, divided by the corresponding percentage in the background. As a measure of effect size, Fold Enrichment indicates how drastically genes of a certain pathway is overrepresented.

## Sheet: Table S6
Table S6. Inferred selection coefficents over time for MPK12 G53R variant (Chr2:18947614) using CLUES.
Abbreviations: logLR; the log likelihood. s; the selection coefficient.
LogLR = 1.4558
Epoch	s
0 - 1500	0.00111
1500 - 3000	0.03647

## Sheet: Table S7
Table S7. Bioclimatic variables used in this study.
Variables	Description	Unit	Source	Link
BIO1	Annual Mean Temperature	Celsius	WorldClimV2.1	https://www.worldclim.org/data/worldclim21.html
BIO2	Mean Diurnal Range (Mean of monthly (max temp - min temp))	Celsius	WorldClimV2.1	https://www.worldclim.org/data/worldclim21.html
BIO3	Isothermality (BIO2/BIO7) (×100)	Celsius	WorldClimV2.1	https://www.worldclim.org/data/worldclim21.html
BIO4	Temperature Seasonality (standard deviation ×100)	Celsius	WorldClimV2.1	https://www.worldclim.org/data/worldclim21.html
BIO5	Max Temperature of Warmest Month	Celsius	WorldClimV2.1	https://www.worldclim.org/data/worldclim21.html
BIO6	Min Temperature of Coldest Month	Celsius	WorldClimV2.1	https://www.worldclim.org/data/worldclim21.html
BIO7	Temperature Annual Range (BIO5-BIO6)	Celsius	WorldClimV2.1	https://www.worldclim.org/data/worldclim21.html
BIO8	Mean Temperature of Wettest Quarter	Celsius	WorldClimV2.1	https://www.worldclim.org/data/worldclim21.html
BIO9	Mean Temperature of Driest Quarter	Celsius	WorldClimV2.1	https://www.worldclim.org/data/worldclim21.html
BIO10	Mean Temperature of Warmest Quarter	Celsius	WorldClimV2.1	https://www.worldclim.org/data/worldclim21.html
BIO11	Mean Temperature of Coldest Quarter	Celsius	WorldClimV2.1	https://www.worldclim.org/data/worldclim21.html
BIO12	Annual Precipitation	mm	WorldClimV2.1	https://www.worldclim.org/data/worldclim21.html
BIO13	Precipitation of Wettest Month	mm	WorldClimV2.1	https://www.worldclim.org/data/worldclim21.html
BIO14	Precipitation of Driest Month	mm	WorldClimV2.1	https://www.worldclim.org/data/worldclim21.html
BIO15	Precipitation Seasonality (Coefficient of Variation)	mm	WorldClimV2.1	https://www.worldclim.org/data/worldclim21.html
BIO16	Precipitation of Wettest Quarter	mm	WorldClimV2.1	https://www.worldclim.org/data/worldclim21.html
BIO17	Precipitation of Driest Quarter	mm	WorldClimV2.1	https://www.worldclim.org/data/worldclim21.html
BIO18	Precipitation of Warmest Quarter	mm	WorldClimV2.1	https://www.worldclim.org/data/worldclim21.html
BIO19	Precipitation of Coldest Quarter	mm	WorldClimV2.1	https://www.worldclim.org/data/worldclim21.html
WVP	Mean monthly water vapor pressure	Kpa	WorldClimV2.1	https://www.worldclim.org/data/worldclim21.html
GSR	Accumulated rainfall during growing season	kg m-2 gsl-1	CHELSA (Climatologies at High resolution for the Earths Land Surface Areas)	https://chelsa-climate.org/
AI	Aridity index	Index	CHELSA (Climatologies at High resolution for the Earths Land Surface Areas)	https://chelsa-climate.org/

## Sheet: Table S8
Table S8. The percentage of the variance explained ﻿in SNP genotypes to each RDA axis. Results are based on a full model in RDA. Significance of each RDA axis is indicated by p < .05.
Axis	Variance explained (%)	Eigenvalue	Proportion Explained	Cumulative Proportion	F value	p value
RDA1	33.01	33.01	0.43	0.43	13.696	0.000999	***
RDA2	21.03	21.0264	0.2739	0.7038	8.7245	0.000999	***
RDA3	12.33	12.3337	0.1607	0.8645	5.1176	0.000999	***
RDA4	6.47	6.46735	0.08424	0.94874	2.6835	0.014985	*
RDA5	3.94	3.93549	0.05126	1	1.633	0.058941	.
Signif. codes: 0 ‘***’ 0.001 ‘**’ 0.01 ‘*’ 0.05 ‘.’ 0.1 ‘ ’ 1

## Sheet: Table S9
Table S9. ﻿The percentage of the explained variance by each bioclimatic variable in ﻿SNP genotypes and the biplot scores indicating the magnitude of association of bioclimatic variables to each RDA axis. Results are based on a full model in RDA. Significance of each bioclimatic variable is indicated by p < .05.
Variables	Explained variance (%)	F value	p value	RDA1	RDA2	RDA3	RDA4	RDA5
BIO5	31.12	12.9142	0.000999***	0.940039	0.2883	0.0503402	-0.148665	-0.0925973
BIO11	13.3	5.5204	0.000999***	0.3433	0.599184	0.488411	-0.104883	-0.523047
BIO13	12.24	5.0775	0.000999***	-0.113169	-0.711954	0.262299	-0.248207	0.591528
BIO17	8.82	3.6596	0.002997**	-0.0484196	-0.487315	-0.0846171	0.121506	0.859218
BIO19	11.29	4.6829	0.000999***	-0.286477	-0.722663	-0.155034	0.315717	0.521514
Signif. codes: 0 ‘***’ 0.001 ‘**’ 0.01 ‘*’ 0.05 ‘.’ 0.1 ‘ ’ 1

## Sheet: Table S10
Table S10. Identified SNPs that load in the tails of the four RDA distributions.
RDA axis	SNP (Chr_BP_REF_ALT)	Loading	BIO5	BIO11	BIO13	BIO17	BIO19	Predictor	Correlation
1	Chr1_6017610_A_C	-0.147285	-0.598159	-0.267803	0.265943	0.20033	0.302036	BIO5	0.598159
1	Chr1_6094813_G_A	-0.149177	-0.557994	-0.22335	0.195236	0.146383	0.230878	BIO5	0.557994
1	Chr1_6549808_G_A	-0.145143	-0.606269	-0.298639	0.289679	0.213885	0.317558	BIO5	0.606269
1	Chr2_2885376_A_G	0.144163	0.434181	0.374751	-0.114238	-0.103946	-0.295506	BIO5	0.434181
1	Chr2_3689622_A_G	-0.147091	-0.435567	-0.33736	0.0740862	0.0733172	0.271086	BIO5	0.435567
1	Chr2_3786704_G_A	0.147091	0.435567	0.33736	-0.0740862	-0.0733172	-0.271086	BIO5	0.435567
1	Chr2_4034050_C_A	0.147091	0.435567	0.33736	-0.0740862	-0.0733172	-0.271086	BIO5	0.435567
1	Chr2_4158645_G_A	0.147091	0.435567	0.33736	-0.0740862	-0.0733172	-0.271086	BIO5	0.435567
1	Chr2_4424406_A_G	0.147091	0.435567	0.33736	-0.0740862	-0.0733172	-0.271086	BIO5	0.435567
1	Chr2_7272984_T_A	-0.140742	-0.377808	-0.138985	-0.0782905	-0.0390015	0.0224544	BIO5	0.377808
1	Chr2_7410361_T_A	-0.143524	-0.38058	-0.156714	-0.0422404	-0.0125485	0.0440918	BIO5	0.38058
1	Chr2_7411463_G_A	-0.143524	-0.38058	-0.156714	-0.0422404	-0.0125485	0.0440918	BIO5	0.38058
1	Chr2_7426773_A_T	-0.143524	-0.38058	-0.156714	-0.0422404	-0.0125485	0.0440918	BIO5	0.38058
1	Chr2_7832932_C_G	0.144956	0.412122	0.288946	-0.0600912	-0.0607694	-0.240258	BIO5	0.412122
1	Chr2_8008932_C_T	-0.149745	-0.627086	-0.327885	0.317918	0.213885	0.328865	BIO5	0.627086
1	Chr2_8413723_A_G	-0.156811	-0.413991	-0.110291	-0.0626334	-0.0494985	-0.00761244	BIO5	0.413991
1	Chr2_11069202_T_A	-0.153768	-0.578025	-0.214664	0.175089	0.0502489	0.2184	BIO5	0.578025
1	Chr2_16435270_A_G	-0.169256	-0.600833	-0.209897	0.14292	-0.0425021	0.155136	BIO5	0.600833
1	Chr2_16640536_T_C	-0.182749	-0.630689	-0.22778	0.162956	-0.0379708	0.183362	BIO5	0.630689
1	Chr2_16641384_T_C	-0.182749	-0.630689	-0.22778	0.162956	-0.0379708	0.183362	BIO5	0.630689
1	Chr2_16828337_C_A	-0.199179	-0.673904	-0.260941	0.199485	-0.000832729	0.220261	BIO5	0.673904
1	Chr2_17741158_T_C	-0.1849	-0.660392	-0.281028	0.22542	0.0320912	0.225367	BIO5	0.660392
1	Chr2_17791616_G_T	-0.1849	-0.660392	-0.281028	0.22542	0.0320912	0.225367	BIO5	0.660392
1	Chr2_18140270_A_G	-0.166328	-0.623294	-0.275496	0.208523	0.00217093	0.198958	BIO5	0.623294
1	Chr2_18212910_G_A	-0.166328	-0.623294	-0.275496	0.208523	0.00217093	0.198958	BIO5	0.623294
1	Chr2_18427096_T_G	-0.16094	-0.620755	-0.287877	0.229817	0.0404652	0.222284	BIO5	0.620755
1	Chr2_18819846_C_T	-0.16094	-0.620755	-0.287877	0.229817	0.0404652	0.222284	BIO5	0.620755
1	Chr2_18919560_G_A	-0.16094	-0.620755	-0.287877	0.229817	0.0404652	0.222284	BIO5	0.620755
1	Chr2_18947614_C_G	0.142107	0.392297	0.287623	-0.0589446	-0.0438893	-0.204501	BIO5	0.392297
1	Chr2_19221907_A_G	-0.16094	-0.620755	-0.287877	0.229817	0.0404652	0.222284	BIO5	0.620755
1	Chr2_19408057_C_A	-0.14451	-0.575044	-0.253231	0.190842	-0.000659123	0.181879	BIO5	0.575044
1	Chr3_1848159_C_T	-0.1437	-0.595861	-0.29633	0.26144	0.121938	0.272332	BIO5	0.595861
1	Chr3_2187112_A_C	-0.160623	-0.587643	-0.203996	0.162042	0.0219268	0.187055	BIO5	0.587643
1	Chr3_2249501_C_T	-0.152408	-0.564524	-0.185689	0.142087	0.00217093	0.167038	BIO5	0.564524
1	Chr3_2411241_T_A	-0.14205	-0.547217	-0.194729	0.141554	-0.00967777	0.158159	BIO5	0.547217
1	Chr3_2690448_G_A	-0.152408	-0.564524	-0.185689	0.142087	0.00217093	0.167038	BIO5	0.564524
1	Chr3_3227513_G_A	-0.152408	-0.564524	-0.185689	0.142087	0.00217093	0.167038	BIO5	0.564524
1	Chr3_3271903_G_A	-0.152408	-0.564524	-0.185689	0.142087	0.00217093	0.167038	BIO5	0.564524
1	Chr3_3422710_T_G	-0.14205	-0.547217	-0.194729	0.141554	-0.00967777	0.158159	BIO5	0.547217
1	Chr3_3456286_T_C	0.24737	0.587526	0.163842	0.092302	0.106581	-0.0694265	BIO5	0.587526
1	Chr3_3468105_T_C	-0.14205	-0.547217	-0.194729	0.141554	-0.00967777	0.158159	BIO5	0.547217
1	Chr3_3526149_T_A	-0.14205	-0.547217	-0.194729	0.141554	-0.00967777	0.158159	BIO5	0.547217
1	Chr3_3600647_G_A	-0.14205	-0.547217	-0.194729	0.141554	-0.00967777	0.158159	BIO5	0.547217
1	Chr3_3662527_T_C	-0.14205	-0.547217	-0.194729	0.141554	-0.00967777	0.158159	BIO5	0.547217
1	Chr3_14954185_C_G	0.213014	0.526419	0.227275	-0.101503	-0.0649864	-0.125534	BIO5	0.526419
1	Chr3_15006061_G_A	0.213014	0.526419	0.227275	-0.101503	-0.0649864	-0.125534	BIO5	0.526419
1	Chr3_19627389_C_A	-0.153042	-0.637495	-0.350204	0.317918	0.183236	0.317558	BIO5	0.637495
1	Chr3_19926632_G_A	-0.161257	-0.659289	-0.365739	0.335048	0.20033	0.335239	BIO5	0.659289
1	Chr3_20019072_T_A	-0.161257	-0.659289	-0.365739	0.335048	0.20033	0.335239	BIO5	0.659289
1	Chr3_20275845_T_A	-0.161257	-0.659289	-0.365739	0.335048	0.20033	0.335239	BIO5	0.659289
1	Chr3_20355962_A_G	-0.161257	-0.659289	-0.365739	0.335048	0.20033	0.335239	BIO5	0.659289
1	Chr3_20445454_T_C	-0.164185	-0.633089	-0.293603	0.261672	0.146383	0.284078	BIO5	0.633089
1	Chr3_20499253_T_C	-0.153409	-0.628724	-0.319784	0.307406	0.230331	0.335239	BIO5	0.628724
1	Chr3_22210330_A_C	-0.1724	-0.654971	-0.309963	0.279469	0.163537	0.301985	BIO5	0.654971
1	Chr3_22476804_C_T	-0.1724	-0.654971	-0.309963	0.279469	0.163537	0.301985	BIO5	0.654971
1	Chr3_23157230_G_A	-0.16416	-0.633089	-0.29143	0.261672	0.146383	0.284078	BIO5	0.633089
1	Chr4_108120_G_A	-0.145422	-0.376363	-0.0623483	-0.1036	-0.0729567	-0.0482087	BIO5	0.376363
1	Chr4_280593_T_A	-0.145422	-0.376363	-0.0623483	-0.1036	-0.0729567	-0.0482087	BIO5	0.376363
1	Chr4_382692_A_C	-0.145422	-0.376363	-0.0623483	-0.1036	-0.0729567	-0.0482087	BIO5	0.376363
1	Chr4_937543_T_A	-0.145422	-0.376363	-0.0623483	-0.1036	-0.0729567	-0.0482087	BIO5	0.376363
1	Chr4_977158_A_C	-0.145422	-0.376363	-0.0623483	-0.1036	-0.0729567	-0.0482087	BIO5	0.376363
1	Chr4_985866_T_C	-0.145422	-0.376363	-0.0623483	-0.1036	-0.0729567	-0.0482087	BIO5	0.376363
1	Chr4_1112498_A_G	-0.145422	-0.376363	-0.0623483	-0.1036	-0.0729567	-0.0482087	BIO5	0.376363
1	Chr4_1194164_C_T	-0.14685	-0.379853	-0.0552434	-0.101686	-0.0788513	-0.0599734	BIO5	0.379853
1	Chr4_1210882_T_A	0.14685	0.379853	0.0552434	0.101686	0.0788513	0.0599734	BIO5	0.379853
1	Chr4_1214410_G_C	-0.14685	-0.379853	-0.0552434	-0.101686	-0.0788513	-0.0599734	BIO5	0.379853
1	Chr4_1255626_A_G	-0.14685	-0.379853	-0.0552434	-0.101686	-0.0788513	-0.0599734	BIO5	0.379853
1	Chr4_1285863_G_A	-0.14685	-0.379853	-0.0552434	-0.101686	-0.0788513	-0.0599734	BIO5	0.379853
1	Chr4_1381902_C_A	-0.145606	-0.554729	-0.255941	0.208523	0.160804	0.252158	BIO5	0.554729
1	Chr4_1387853_C_T	0.148799	0.376026	0.24982	-0.0991013	-0.121655	-0.184943	BIO5	0.376026
1	Chr4_7758803_G_C	-0.172184	-0.581088	-0.14903	0.081911	-0.084337	0.114506	BIO5	0.581088
1	Chr4_8121933_G_C	-0.178256	-0.608547	-0.191669	0.119161	-0.0573839	0.144335	BIO5	0.608547
1	Chr4_8170116_G_A	-0.178256	-0.608547	-0.191669	0.119161	-0.0573839	0.144335	BIO5	0.608547
1	Chr4_8255757_A_T	0.152379	0.38563	0.221478	-0.0807119	0.0152126	-0.134537	BIO5	0.38563
1	Chr4_8382451_C_T	0.152379	0.38563	0.221478	-0.0807119	0.0152126	-0.134537	BIO5	0.38563
1	Chr4_8680435_T_G	0.145563	0.377031	0.231969	-0.0894603	-0.0132728	-0.155554	BIO5	0.377031
1	Chr4_8834329_G_T	0.145563	0.377031	0.231969	-0.0894603	-0.0132728	-0.155554	BIO5	0.377031
1	Chr4_8925120_T_C	-0.172868	-0.604601	-0.201273	0.137124	-0.0226699	0.164762	BIO5	0.604601
1	Chr4_9704269_G_C	-0.158581	-0.553567	-0.1393	0.0788027	-0.0703381	0.114061	BIO5	0.553567
1	Chr4_9819572_G_A	-0.150366	-0.529934	-0.120076	0.0576616	-0.0913616	0.0930222	BIO5	0.529934
1	Chr4_10776037_A_G	0.141627	0.3746	0.238994	-0.0354234	0.00755657	-0.158293	BIO5	0.3746
1	Chr4_11255279_G_A	-0.161041	-0.578025	-0.191906	0.122899	-0.0630395	0.134815	BIO5	0.578025
1	Chr4_11995057_G_A	-0.145662	-0.550864	-0.185258	0.135006	0.0110647	0.168054	BIO5	0.550864
1	Chr4_13061231_G_A	-0.144877	-0.567594	-0.224863	0.183017	0.0503244	0.202429	BIO5	0.567594
1	Chr4_13766582_C_G	-0.203956	-0.695037	-0.294919	0.240601	0.0934143	0.285086	BIO5	0.695037
1	Chr4_14791209_T_A	0.196108	0.669081	0.255895	-0.217128	-0.118891	-0.285086	BIO5	0.669081
1	Chr4_14994922_A_C	-0.196108	-0.669081	-0.255895	0.217128	0.118891	0.285086	BIO5	0.669081
1	Chr4_15253893_T_C	-0.19072	-0.665137	-0.265479	0.235162	0.154055	0.305969	BIO5	0.665137
1	Chr4_15386712_A_C	-0.198961	-0.686385	-0.283403	0.252338	0.169844	0.32268	BIO5	0.686385
1	Chr4_15906749_T_A	-0.20715	-0.707345	-0.297185	0.26917	0.185294	0.339084	BIO5	0.707345
1	Chr5_7805398_C_T	-0.157694	-0.610771	-0.270897	0.229817	0.0698658	0.23313	BIO5	0.610771
1	Chr5_8898979_G_T	0.171682	0.411717	0.176117	0.0274128	-0.0212674	-0.0744725	BIO5	0.411717
1	Chr5_13565067_C_T	-0.178828	-0.632497	-0.237713	0.187579	0.00471063	0.195065	BIO5	0.632497
1	Chr5_13685997_G_A	-0.178828	-0.632497	-0.237713	0.187579	0.00471063	0.195065	BIO5	0.632497
1	Chr5_14782293_T_A	-0.162765	-0.581927	-0.177744	0.14292	0.0131697	0.175674	BIO5	0.581927
1	Chr5_15653353_C_T	-0.152408	-0.564524	-0.185689	0.142087	0.00217093	0.167038	BIO5	0.564524
1	Chr5_16081881_A_C	-0.160623	-0.587643	-0.203996	0.162042	0.0219268	0.187055	BIO5	0.587643
1	Chr5_16406901_T_C	-0.155336	-0.544114	-0.123224	0.0788027	-0.0425021	0.12433	BIO5	0.544114
1	Chr5_16552861_T_C	-0.155336	-0.544114	-0.123224	0.0788027	-0.0425021	0.12433	BIO5	0.544114
1	Chr5_16720084_T_A	-0.141632	-0.557405	-0.207535	0.183017	0.0803255	0.213496	BIO5	0.557405
1	Chr5_17677253_T_C	-0.158061	-0.603704	-0.243629	0.22181	0.11754	0.252158	BIO5	0.603704
1	Chr5_17805294_C_T	-0.158061	-0.603704	-0.243629	0.22181	0.11754	0.252158	BIO5	0.603704
1	Chr5_18647430_T_A	-0.163449	-0.60688	-0.232444	0.201184	0.078571	0.228848	BIO5	0.60688
1	Chr5_24215943_T_C	-0.208702	-0.677399	-0.232724	0.171189	0.0264568	0.226847	BIO5	0.677399
1	Chr5_24220592_A_G	-0.208702	-0.677399	-0.232724	0.171189	0.0264568	0.226847	BIO5	0.677399
1	Chr5_24374488_A_G	-0.208702	-0.677399	-0.232724	0.171189	0.0264568	0.226847	BIO5	0.677399
1	Chr5_24596140_G_A	-0.20358	-0.703688	-0.301956	0.275811	0.195321	0.341476	BIO5	0.703688
1	Chr5_24775143_A_G	-0.20001	-0.700204	-0.306965	0.282731	0.205684	0.344061	BIO5	0.700204
1	Chr5_24830253_A_C	-0.20001	-0.700204	-0.306965	0.282731	0.205684	0.344061	BIO5	0.700204
1	Chr5_24836961_A_T	-0.20001	-0.700204	-0.306965	0.282731	0.205684	0.344061	BIO5	0.700204
1	Chr5_25273107_G_A	0.144503	0.343121	0.198635	-0.041767	-0.0626882	-0.117664	BIO5	0.343121
1	Chr5_25364628_C_T	-0.23328	-0.743977	-0.285908	0.239466	0.115598	0.312003	BIO5	0.743977
1	Chr5_25406761_T_C	-0.23328	-0.743977	-0.285908	0.239466	0.115598	0.312003	BIO5	0.743977
1	Chr5_25575874_A_C	-0.21685	-0.702729	-0.254859	0.20595	0.0841083	0.279155	BIO5	0.702729
1	Chr5_25821599_C_T	-0.21685	-0.702729	-0.254859	0.20595	0.0841083	0.279155	BIO5	0.702729
1	Chr5_25854528_T_A	-0.21685	-0.702729	-0.254859	0.20595	0.0841083	0.279155	BIO5	0.702729
1	Chr5_25882023_T_C	-0.140318	-0.451442	-0.282887	0.263599	0.158126	0.316421	BIO5	0.451442
1	Chr5_25956435_G_A	-0.140318	-0.451442	-0.282887	0.263599	0.158126	0.316421	BIO5	0.451442
1	Chr5_26837690_A_T	-0.211361	-0.732974	-0.345826	0.315527	0.21045	0.376206	BIO5	0.732974
2	Chr1_1702443_C_G	0.136267	0.114428	0.197198	-0.182307	-0.0808936	-0.213669	BIO19	0.213669
2	Chr1_9925526_C_T	0.146568	0.304487	0.365651	-0.401351	-0.290296	-0.369566	BIO13	0.401351
2	Chr1_10017718_T_A	0.146568	0.304487	0.365651	-0.401351	-0.290296	-0.369566	BIO13	0.401351
2	Chr1_11402709_A_G	0.152891	0.191136	0.170393	-0.401841	-0.19543	-0.267388	BIO13	0.401841
2	Chr1_12231741_C_T	0.165551	0.350136	0.221869	-0.436228	-0.187635	-0.308662	BIO13	0.436228
2	Chr1_13422210_G_A	0.163843	0.29538	0.206464	-0.401214	-0.198386	-0.318976	BIO13	0.401214
2	Chr1_22085884_A_G	0.181975	0.370352	0.414514	-0.396213	-0.308121	-0.459276	BIO19	0.459276
2	Chr1_22303236_T_C	0.158718	0.357206	0.37952	-0.360547	-0.269411	-0.402154	BIO19	0.402154
2	Chr1_22426758_C_T	0.177124	0.37035	0.40426	-0.402946	-0.301802	-0.44411	BIO19	0.44411
2	Chr1_26490886_G_A	-0.115325	0.161086	-0.153858	0.145168	0.106639	0.155269	BIO5	0.161086
2	Chr1_26729619_C_T	-0.117499	0.184419	-0.147668	0.120136	0.0988905	0.155653	BIO5	0.184419
2	Chr1_27605027_T_G	0.145035	0.122993	0.22411	-0.169735	-0.0954863	-0.245793	BIO19	0.245793
2	Chr1_27979974_G_A	-0.117589	0.133007	-0.168196	0.161981	0.121599	0.172407	BIO19	0.172407
2	Chr1_28025752_A_G	0.145035	0.122993	0.22411	-0.169735	-0.0954863	-0.245793	BIO19	0.245793
2	Chr1_28187594_C_G	-0.121845	0.10867	-0.154769	0.133138	0.0615	0.140025	BIO11	0.154769
2	Chr1_28288503_T_C	-0.128612	0.125661	-0.157036	0.152119	0.0731825	0.141877	BIO11	0.157036
2	Chr1_28453262_A_C	0.186637	0.366555	0.367378	-0.35695	-0.225023	-0.404888	BIO19	0.404888
2	Chr1_28515565_C_T	-0.140785	-0.132795	-0.290163	0.311275	0.220219	0.293515	BIO13	0.311275
2	Chr1_28540353_G_A	0.161544	0.368356	0.361475	-0.318692	-0.19888	-0.36076	BIO5	0.368356
2	Chr1_28584513_G_C	-0.140785	-0.132795	-0.290163	0.311275	0.220219	0.293515	BIO13	0.311275
2	Chr1_28910530_T_C	-0.143462	-0.15635	-0.306018	0.3261	0.233518	0.308801	BIO13	0.3261
2	Chr1_29050922_G_A	-0.143462	-0.15635	-0.306018	0.3261	0.233518	0.308801	BIO13	0.3261
2	Chr1_29190758_G_A	-0.135228	-0.144209	-0.286463	0.310224	0.214233	0.285758	BIO13	0.310224
2	Chr1_29545440_T_A	-0.126717	-0.105104	-0.31383	0.367902	0.330793	0.349316	BIO13	0.367902
2	Chr1_29571796_C_T	-0.126717	-0.105104	-0.31383	0.367902	0.330793	0.349316	BIO13	0.367902
2	Chr1_29661078_C_T	-0.126717	-0.105104	-0.31383	0.367902	0.330793	0.349316	BIO13	0.367902
2	Chr1_29741826_G_A	-0.126717	-0.105104	-0.31383	0.367902	0.330793	0.349316	BIO13	0.367902
2	Chr2_850424_G_A	-0.11449	-0.199307	-0.253933	0.29289	0.129543	0.214415	BIO13	0.29289
2	Chr2_1309526_T_C	0.112139	0.329233	0.398031	-0.176523	-0.190861	-0.331132	BIO11	0.398031
2	Chr2_1522160_C_T	0.119225	0.292078	0.426962	-0.178133	-0.21	-0.348793	BIO11	0.426962
2	Chr2_1544419_T_C	-0.116915	-0.198598	-0.258861	0.287517	0.132953	0.22267	BIO13	0.287517
2	Chr2_1655144_C_T	0.121055	0.312357	0.412697	-0.157737	-0.154415	-0.314541	BIO11	0.412697
2	Chr2_1772273_G_T	0.113778	0.306204	0.389348	-0.163498	-0.140784	-0.284442	BIO11	0.389348
2	Chr2_1928317_G_A	0.114271	0.18131	0.173141	-0.331582	-0.184554	-0.338226	BIO19	0.338226
2	Chr2_2202894_G_A	0.111987	0.291837	0.380834	-0.129901	-0.134274	-0.292251	BIO11	0.380834
2	Chr2_10941251_A_T	0.119387	0.276809	0.275958	-0.252407	-0.172399	-0.301191	BIO19	0.301191
2	Chr2_11032445_A_G	-0.11671	-0.253623	-0.259832	0.237094	0.158661	0.28577	BIO19	0.28577
2	Chr2_11216977_T_C	-0.120837	-0.228259	-0.264029	0.235473	0.152072	0.278094	BIO19	0.278094
2	Chr2_11323811_C_G	-0.120837	-0.228259	-0.264029	0.235473	0.152072	0.278094	BIO19	0.278094
2	Chr2_11349554_A_G	-0.120837	-0.228259	-0.264029	0.235473	0.152072	0.278094	BIO19	0.278094
2	Chr2_11539790_G_A	-0.120837	-0.228259	-0.264029	0.235473	0.152072	0.278094	BIO19	0.278094
2	Chr2_11558898_C_T	-0.120837	-0.228259	-0.264029	0.235473	0.152072	0.278094	BIO19	0.278094
2	Chr2_11746939_C_A	-0.120837	-0.228259	-0.264029	0.235473	0.152072	0.278094	BIO19	0.278094
2	Chr2_11757394_C_T	-0.120837	-0.228259	-0.264029	0.235473	0.152072	0.278094	BIO19	0.278094
2	Chr2_12204679_T_A	-0.118413	-0.210209	-0.289147	0.268282	0.196336	0.294623	BIO19	0.294623
2	Chr2_14612445_T_A	0.118782	0.170979	0.186983	-0.368908	-0.206153	-0.359234	BIO13	0.368908
2	Chr2_14773612_G_A	0.118782	0.170979	0.186983	-0.368908	-0.206153	-0.359234	BIO13	0.368908
2	Chr2_17881253_A_C	-0.122977	-0.264248	-0.27498	0.318263	0.120391	0.214576	BIO13	0.318263
2	Chr2_18402089_C_A	-0.118379	-0.231192	-0.26733	0.318199	0.13535	0.214303	BIO13	0.318199
2	Chr2_19025948_G_C	-0.118379	-0.231192	-0.26733	0.318199	0.13535	0.214303	BIO13	0.318199
2	Chr2_19213637_G_A	-0.118379	-0.231192	-0.26733	0.318199	0.13535	0.214303	BIO13	0.318199
2	Chr2_19686363_C_T	0.110674	0.158654	0.207714	-0.387344	-0.244648	-0.385075	BIO13	0.387344
2	Chr3_132509_C_T	0.11044	0.137175	0.274236	-0.485886	-0.371516	-0.478309	BIO13	0.485886
2	Chr3_173009_T_G	0.11044	0.137175	0.274236	-0.485886	-0.371516	-0.478309	BIO13	0.485886
2	Chr3_1460272_C_T	0.114863	0.161219	0.0976287	-0.368239	-0.141743	-0.227021	BIO13	0.368239
2	Chr3_1523272_A_G	0.114863	0.161219	0.0976287	-0.368239	-0.141743	-0.227021	BIO13	0.368239
2	Chr3_1773904_T_C	0.131913	0.161	0.15421	-0.412738	-0.184797	-0.268253	BIO13	0.412738
2	Chr3_1873381_T_C	0.131913	0.161	0.15421	-0.412738	-0.184797	-0.268253	BIO13	0.412738
2	Chr3_1926155_G_A	0.121379	0.144198	0.153537	-0.416651	-0.199567	-0.260023	BIO13	0.416651
2	Chr3_1977444_C_G	0.121379	0.144198	0.153537	-0.416651	-0.199567	-0.260023	BIO13	0.416651
2	Chr3_2061941_G_A	0.123805	0.147243	0.163645	-0.418918	-0.20735	-0.274942	BIO13	0.418918
2	Chr3_2070428_G_A	0.123805	0.147243	0.163645	-0.418918	-0.20735	-0.274942	BIO13	0.418918
2	Chr3_2076976_C_T	0.123805	0.147243	0.163645	-0.418918	-0.20735	-0.274942	BIO13	0.418918
2	Chr3_2369374_C_T	0.113307	0.112176	0.113084	-0.359456	-0.15572	-0.227326	BIO13	0.359456
2	Chr3_2409659_C_T	0.113307	0.112176	0.113084	-0.359456	-0.15572	-0.227326	BIO13	0.359456
2	Chr3_2784041_G_A	0.114943	0.142377	0.129436	-0.392654	-0.186953	-0.269572	BIO13	0.392654
2	Chr3_2784281_G_A	0.114943	0.142377	0.129436	-0.392654	-0.186953	-0.269572	BIO13	0.392654
2	Chr3_2786882_A_G	0.114943	0.142377	0.129436	-0.392654	-0.186953	-0.269572	BIO13	0.392654
2	Chr3_3023877_G_C	0.114943	0.142377	0.129436	-0.392654	-0.186953	-0.269572	BIO13	0.392654
2	Chr3_3061618_T_C	0.117369	0.145964	0.140292	-0.395668	-0.1956	-0.286422	BIO13	0.395668
2	Chr3_3603281_G_A	0.11044	0.137175	0.274236	-0.485886	-0.371516	-0.478309	BIO13	0.485886
2	Chr3_3656993_A_T	0.119794	0.149755	0.151598	-0.399001	-0.20465	-0.304007	BIO13	0.399001
2	Chr3_3678786_C_A	0.11044	0.137175	0.274236	-0.485886	-0.371516	-0.478309	BIO13	0.485886
2	Chr3_3854543_T_G	0.119964	0.159373	0.157999	-0.385954	-0.20465	-0.314455	BIO13	0.385954
2	Chr3_4133216_C_T	0.130333	0.123714	0.214252	-0.448624	-0.303481	-0.365145	BIO13	0.448624
2	Chr3_4532289_C_G	0.119964	0.159373	0.157999	-0.385954	-0.20465	-0.314455	BIO13	0.385954
2	Chr3_4539763_T_C	0.115708	0.126879	0.165876	-0.405268	-0.269095	-0.340277	BIO13	0.405268
2	Chr3_4645762_G_T	0.112687	0.148126	0.125079	-0.377511	-0.178673	-0.263332	BIO13	0.377511
2	Chr3_4694428_A_T	0.112687	0.148126	0.125079	-0.377511	-0.178673	-0.263332	BIO13	0.377511
2	Chr3_4769902_A_G	0.11109	0.156437	0.174081	-0.368908	-0.206153	-0.33554	BIO13	0.368908
2	Chr3_4875058_C_T	0.112687	0.148126	0.125079	-0.377511	-0.178673	-0.263332	BIO13	0.377511
2	Chr3_5149285_G_A	0.121033	0.151377	0.206763	-0.393223	-0.22414	-0.330861	BIO13	0.393223
2	Chr3_5210362_C_T	0.121033	0.151377	0.206763	-0.393223	-0.22414	-0.330861	BIO13	0.393223
2	Chr3_5371777_T_A	0.109914	0.120913	0.236056	-0.43503	-0.28395	-0.358882	BIO13	0.43503
2	Chr3_5728121_G_A	0.117191	0.136804	0.2916	-0.461543	-0.331633	-0.439971	BIO13	0.461543
2	Chr3_5878511_C_G	0.117191	0.136804	0.2916	-0.461543	-0.331633	-0.439971	BIO13	0.461543
2	Chr3_5904137_C_G	0.114935	0.142864	0.279513	-0.435535	-0.314387	-0.423665	BIO13	0.435535
2	Chr3_5909777_G_A	0.114935	0.142864	0.279513	-0.435535	-0.314387	-0.423665	BIO13	0.435535
2	Chr3_5955207_C_T	0.117191	0.136804	0.2916	-0.461543	-0.331633	-0.439971	BIO13	0.461543
2	Chr3_5956771_G_A	0.117191	0.136804	0.2916	-0.461543	-0.331633	-0.439971	BIO13	0.461543
2	Chr3_6092929_G_A	0.117191	0.136804	0.2916	-0.461543	-0.331633	-0.439971	BIO13	0.461543
2	Chr3_6163864_A_T	0.117191	0.136804	0.2916	-0.461543	-0.331633	-0.439971	BIO13	0.461543
2	Chr3_6202440_G_T	0.117191	0.136804	0.2916	-0.461543	-0.331633	-0.439971	BIO13	0.461543
2	Chr3_6240140_A_G	0.117191	0.136804	0.2916	-0.461543	-0.331633	-0.439971	BIO13	0.461543
2	Chr3_18164542_G_A	0.14162	0.241603	0.302988	-0.256243	-0.201263	-0.339482	BIO19	0.339482
2	Chr3_18178177_T_A	0.136769	0.241788	0.292795	-0.263428	-0.194847	-0.324262	BIO19	0.324262
2	Chr3_23247421_G_C	0.159697	0.439477	0.379725	-0.386476	-0.253298	-0.407044	BIO5	0.439477
2	Chr4_6512960_T_A	0.147873	0.111212	0.254473	-0.194008	-0.149763	-0.279935	BIO19	0.279935
2	Chr4_6518234_G_A	0.147873	0.111212	0.254473	-0.194008	-0.149763	-0.279935	BIO19	0.279935
2	Chr4_8286995_C_T	-0.139613	-0.214416	-0.251381	0.243542	0.104549	0.236484	BIO11	0.251381
2	Chr4_8721138_A_G	-0.137485	-0.205268	-0.257146	0.256243	0.131048	0.250673	BIO11	0.257146
2	Chr4_8766803_T_C	-0.137485	-0.205268	-0.257146	0.256243	0.131048	0.250673	BIO11	0.257146
2	Chr4_9256470_C_T	-0.115982	-0.200742	-0.219999	0.168248	0.0753353	0.21716	BIO11	0.219999
2	Chr4_9405396_T_G	0.161878	0.365273	0.297528	-0.239142	-0.121655	-0.332128	BIO5	0.365273
2	Chr4_9651360_C_A	0.184946	0.329196	0.327636	-0.277053	-0.159819	-0.368327	BIO19	0.368327
2	Chr4_9689108_T_C	-0.114112	-0.219026	-0.217543	0.176906	0.0864319	0.22619	BIO19	0.22619
2	Chr4_10408143_C_A	-0.128275	-0.189053	-0.259139	0.192268	0.120555	0.256687	BIO11	0.259139
2	Chr4_10420088_A_T	-0.128275	-0.189053	-0.259139	0.192268	0.120555	0.256687	BIO11	0.259139
2	Chr4_10577998_A_C	-0.130746	-0.212026	-0.273497	0.207526	0.134175	0.272036	BIO11	0.273497
2	Chr4_10885246_T_C	-0.130746	-0.212026	-0.273497	0.207526	0.134175	0.272036	BIO11	0.273497
2	Chr4_11513076_T_A	0.188878	0.374569	0.387081	-0.312268	-0.182329	-0.382772	BIO11	0.387081
2	Chr4_11539566_T_A	0.188878	0.374569	0.387081	-0.312268	-0.182329	-0.382772	BIO11	0.387081
2	Chr4_11557652_T_C	0.168236	0.412887	0.364243	-0.273026	-0.148547	-0.356425	BIO5	0.412887
2	Chr4_11778027_A_G	0.158843	0.389192	0.360898	-0.220429	-0.167576	-0.384504	BIO5	0.389192
2	Chr4_11796565_C_T	0.169375	0.30448	0.426303	-0.245781	-0.262855	-0.447529	BIO19	0.447529
2	Chr4_11914197_G_A	0.151864	0.379066	0.354488	-0.237026	-0.185248	-0.381199	BIO19	0.381199
2	Chr4_12145210_T_C	-0.125956	-0.152502	-0.25623	0.216843	0.164511	0.272036	BIO19	0.272036
2	Chr4_12420151_G_T	-0.131889	-0.125231	-0.247452	0.224402	0.174597	0.274977	BIO19	0.274977
2	Chr4_12483145_G_T	0.156332	0.305822	0.356586	-0.27045	-0.228302	-0.385692	BIO19	0.385692
2	Chr4_12553604_C_T	0.163776	0.259895	0.415296	-0.288561	-0.315796	-0.457145	BIO19	0.457145
2	Chr4_12556041_G_A	-0.144386	-0.117133	-0.295042	0.28037	0.234455	0.317585	BIO19	0.317585
2	Chr4_12586281_C_T	0.140708	0.292607	0.378983	-0.246382	-0.272641	-0.414119	BIO19	0.414119
2	Chr4_12608380_T_C	0.140708	0.292607	0.378983	-0.246382	-0.272641	-0.414119	BIO19	0.414119
2	Chr4_12767706_C_A	0.144502	0.294327	0.338838	-0.292496	-0.238954	-0.366091	BIO19	0.366091
2	Chr4_12874182_G_A	0.170755	0.273264	0.425948	-0.274317	-0.300513	-0.464994	BIO19	0.464994
2	Chr4_12896351_T_C	0.130708	0.296933	0.343461	-0.246429	-0.228098	-0.357932	BIO19	0.357932
2	Chr4_13094271_A_G	-0.144088	-0.126183	-0.284001	0.271163	0.204477	0.295467	BIO19	0.295467
2	Chr4_13130317_C_G	0.152606	0.340265	0.329844	-0.27045	-0.190269	-0.357631	BIO19	0.357631
2	Chr4_13160904_A_T	0.160221	0.25874	0.424866	-0.27091	-0.31004	-0.456097	BIO19	0.456097
2	Chr4_13174862_T_C	-0.144088	-0.126183	-0.284001	0.271163	0.204477	0.295467	BIO19	0.295467
2	Chr4_13400391_C_A	-0.16277	-0.306519	-0.358364	0.349201	0.243469	0.37238	BIO19	0.37238
2	Chr4_13980453_A_C	-0.16277	-0.306519	-0.358364	0.349201	0.243469	0.37238	BIO19	0.37238
2	Chr4_14310547_C_T	0.11044	0.137175	0.274236	-0.485886	-0.371516	-0.478309	BIO13	0.485886
2	Chr4_14394113_T_A	-0.134142	-0.264123	-0.298677	0.326699	0.240297	0.334238	BIO19	0.334238
2	Chr4_14687513_C_T	-0.134142	-0.264123	-0.298677	0.326699	0.240297	0.334238	BIO19	0.334238
2	Chr4_15230494_T_A	-0.115328	-0.312004	-0.300973	0.311695	0.251417	0.346883	BIO19	0.346883
2	Chr4_15764423_A_C	-0.118014	-0.363734	-0.328666	0.335612	0.274427	0.376568	BIO19	0.376568
2	Chr4_15838198_A_T	-0.118014	-0.363734	-0.328666	0.335612	0.274427	0.376568	BIO19	0.376568
2	Chr5_5105521_T_C	-0.117867	-0.102134	-0.189437	0.238294	0.0986929	0.182558	BIO13	0.238294
2	Chr5_8122769_G_A	0.113981	0.258227	0.564384	-0.339319	-0.463067	-0.596176	BIO19	0.596176
2	Chr5_9856483_C_T	-0.116337	0.0391179	-0.137003	0.174409	0.0592159	0.127308	BIO13	0.174409
2	Chr5_10906983_C_T	0.11044	0.137175	0.274236	-0.485886	-0.371516	-0.478309	BIO13	0.485886
2	Chr5_12355950_G_A	0.11044	0.137175	0.274236	-0.485886	-0.371516	-0.478309	BIO13	0.485886
2	Chr5_13113994_C_T	0.11044	0.137175	0.274236	-0.485886	-0.371516	-0.478309	BIO13	0.485886
2	Chr5_13344806_C_T	0.11044	0.137175	0.274236	-0.485886	-0.371516	-0.478309	BIO13	0.485886
2	Chr5_14876047_G_A	-0.118017	-0.18202	-0.21729	0.274737	0.144243	0.225694	BIO13	0.274737
2	Chr5_14910301_G_C	-0.115592	-0.181995	-0.211898	0.278661	0.140841	0.217631	BIO13	0.278661
2	Chr5_16067545_A_C	0.161971	0.379525	0.342867	-0.322189	-0.188856	-0.354133	BIO5	0.379525
2	Chr5_16185713_G_C	0.15799	0.438184	0.342113	-0.309811	-0.189242	-0.382094	BIO5	0.438184
2	Chr5_18694909_C_A	0.110359	0.152802	0.200692	-0.413291	-0.270381	-0.371081	BIO13	0.413291
2	Chr5_18697284_T_C	0.110359	0.152802	0.200692	-0.413291	-0.270381	-0.371081	BIO13	0.413291
2	Chr5_20434914_G_C	0.128075	0.172197	0.196403	-0.385954	-0.218811	-0.3458	BIO13	0.385954
3	Chr1_477943_G_C	0.100583	-0.176241	0.0898105	0.0023174	-0.022951	0.00510322	BIO5	0.176241
3	Chr1_585247_C_T	0.107523	0.241362	0.563085	0.107808	-0.258286	-0.332531	BIO11	0.563085
3	Chr1_700773_T_C	0.107523	0.241362	0.563085	0.107808	-0.258286	-0.332531	BIO11	0.563085
3	Chr1_819229_T_C	0.0904351	-0.169783	0.066424	-0.00988302	-0.00352367	0.0336444	BIO5	0.169783
3	Chr1_1016334_T_G	0.107523	0.241362	0.563085	0.107808	-0.258286	-0.332531	BIO11	0.563085
3	Chr1_1414042_C_T	0.118871	0.299759	0.409984	0.151887	-0.151692	-0.227551	BIO11	0.409984
3	Chr1_1758782_G_A	0.118871	0.299759	0.409984	0.151887	-0.151692	-0.227551	BIO11	0.409984
3	Chr1_1830729_C_A	0.107523	0.241362	0.563085	0.107808	-0.258286	-0.332531	BIO11	0.563085
3	Chr1_1890788_G_T	0.118871	0.299759	0.409984	0.151887	-0.151692	-0.227551	BIO11	0.409984
3	Chr1_2177059_T_A	0.0896025	0.219723	0.512602	0.0981426	-0.23513	-0.302718	BIO11	0.512602
3	Chr1_2483302_C_T	0.118871	0.299759	0.409984	0.151887	-0.151692	-0.227551	BIO11	0.409984
3	Chr1_2988549_G_A	0.110285	0.261863	0.325686	0.11931	-0.10981	-0.145987	BIO11	0.325686
3	Chr1_3191481_G_A	0.100137	0.241924	0.259002	0.0889384	-0.069935	-0.088324	BIO11	0.259002
3	Chr1_3269450_T_C	0.100137	0.241924	0.259002	0.0889384	-0.069935	-0.088324	BIO11	0.259002
3	Chr1_3353072_G_A	0.100137	0.241924	0.259002	0.0889384	-0.069935	-0.088324	BIO11	0.259002
3	Chr1_3656759_T_A	0.0880855	0.279164	0.21225	0.0795928	-0.0108233	-0.0848828	BIO5	0.279164
3	Chr1_3700935_T_C	0.102283	0.247894	0.273207	0.0943734	-0.0771369	-0.103095	BIO11	0.273207
3	Chr1_3943723_T_C	0.0944692	0.270012	0.231703	0.027996	-0.0339303	-0.088927	BIO5	0.270012
3	Chr1_3968263_G_A	0.0944692	0.270012	0.231703	0.027996	-0.0339303	-0.088927	BIO5	0.270012
3	Chr1_4115211_G_T	0.100137	0.241924	0.259002	0.0889384	-0.069935	-0.088324	BIO11	0.259002
3	Chr1_4143306_A_C	0.091585	0.276026	0.21815	0.0322813	-0.024103	-0.0752586	BIO5	0.276026
3	Chr1_4172844_A_T	0.091585	0.276026	0.21815	0.0322813	-0.024103	-0.0752586	BIO5	0.276026
3	Chr1_4206104_C_T	0.091585	0.276026	0.21815	0.0322813	-0.024103	-0.0752586	BIO5	0.276026
3	Chr1_5537541_A_C	0.0886941	0.213068	0.327507	-0.102058	-0.167368	-0.28844	BIO11	0.327507
3	Chr1_5539993_A_T	0.0886941	0.213068	0.327507	-0.102058	-0.167368	-0.28844	BIO11	0.327507
3	Chr1_6431924_A_T	0.0955127	0.263232	0.387983	-0.146914	-0.209742	-0.342172	BIO11	0.387983
3	Chr1_6588157_C_T	0.0864789	0.244117	0.38953	-0.161951	-0.256405	-0.362425	BIO11	0.38953
3	Chr1_8908742_C_T	0.118665	-0.0809744	0.239665	-0.0283149	-0.179756	-0.193925	BIO11	0.239665
3	Chr1_9300010_T_A	0.118665	-0.0809744	0.239665	-0.0283149	-0.179756	-0.193925	BIO11	0.239665
3	Chr1_9712375_A_G	0.103104	0.188358	0.388472	-0.182316	-0.275846	-0.330392	BIO11	0.388472
3	Chr1_9956482_C_T	0.107523	0.241362	0.563085	0.107808	-0.258286	-0.332531	BIO11	0.563085
3	Chr1_10342741_G_A	0.107523	0.241362	0.563085	0.107808	-0.258286	-0.332531	BIO11	0.563085
3	Chr1_11122629_A_G	0.10323	0.206095	0.461113	0.0820647	-0.206317	-0.248011	BIO11	0.461113
3	Chr1_11169525_A_G	0.107523	0.241362	0.563085	0.107808	-0.258286	-0.332531	BIO11	0.563085
3	Chr1_11201203_T_C	0.100103	-0.155502	0.0226878	0.261905	0.0476701	0.0640794	BIO13	0.261905
3	Chr1_11307247_C_T	0.100103	-0.155502	0.0226878	0.261905	0.0476701	0.0640794	BIO13	0.261905
3	Chr1_11369710_G_A	0.107523	0.241362	0.563085	0.107808	-0.258286	-0.332531	BIO11	0.563085
3	Chr1_11620272_G_C	0.114451	-0.404951	-0.11806	0.353142	0.123878	0.206822	BIO5	0.404951
3	Chr1_11727061_C_T	0.0966925	-0.159163	-0.0436032	0.302946	0.109779	0.132443	BIO13	0.302946
3	Chr1_11944225_C_A	0.094546	-0.158949	-0.0501611	0.297923	0.113344	0.141239	BIO13	0.297923
3	Chr1_12032305_T_C	0.107523	0.241362	0.563085	0.107808	-0.258286	-0.332531	BIO11	0.563085
3	Chr1_12037489_A_G	0.0923995	-0.158771	-0.0566343	0.293035	0.116881	0.149937	BIO13	0.293035
3	Chr1_12054930_G_T	0.0960942	-0.207316	-0.088833	0.323353	0.145432	0.182968	BIO13	0.323353
3	Chr1_12056166_A_T	0.107523	0.241362	0.563085	0.107808	-0.258286	-0.332531	BIO11	0.563085
3	Chr1_12113356_G_A	0.0877141	-0.249376	-0.0948184	0.309364	0.102482	0.168763	BIO13	0.309364
3	Chr1_12443861_C_T	0.0924176	-0.151259	-0.0581246	0.298271	0.120391	0.150539	BIO13	0.298271
3	Chr1_12450649_A_G	0.0924176	-0.151259	-0.0581246	0.298271	0.120391	0.150539	BIO13	0.298271
3	Chr1_12486399_A_G	0.107523	0.241362	0.563085	0.107808	-0.258286	-0.332531	BIO11	0.563085
3	Chr1_12609280_C_A	0.107523	0.241362	0.563085	0.107808	-0.258286	-0.332531	BIO11	0.563085
3	Chr1_12891840_C_G	-0.0858668	0.22585	0.0791137	-0.294302	-0.0882222	-0.15247	BIO13	0.294302
3	Chr1_12937047_A_G	0.0923995	-0.158771	-0.0566343	0.293035	0.116881	0.149937	BIO13	0.293035
3	Chr1_12966948_C_T	0.107523	0.241362	0.563085	0.107808	-0.258286	-0.332531	BIO11	0.563085
3	Chr1_13293720_T_C	0.0895198	-0.186741	-0.0756685	0.267596	0.113198	0.178343	BIO13	0.267596
3	Chr1_13302759_C_T	0.0895198	-0.186741	-0.0756685	0.267596	0.113198	0.178343	BIO13	0.267596
3	Chr1_13415156_C_T	0.0895198	-0.186741	-0.0756685	0.267596	0.113198	0.178343	BIO13	0.267596
3	Chr1_13421171_T_C	0.0882768	0.165542	0.22942	0.0691864	-0.069613	-0.0591958	BIO11	0.22942
3	Chr1_13587301_G_A	-0.0895198	0.186741	0.0756685	-0.267596	-0.113198	-0.178343	BIO13	0.267596
3	Chr1_13604211_C_T	0.0895198	-0.186741	-0.0756685	0.267596	0.113198	0.178343	BIO13	0.267596
3	Chr1_16356922_G_A	0.0967905	0.171967	0.358839	0.0553293	-0.153429	-0.159663	BIO11	0.358839
3	Chr1_16878376_T_A	0.098937	0.181692	0.388445	0.0631821	-0.168833	-0.185681	BIO11	0.388445
3	Chr1_16985697_G_C	0.098937	0.181692	0.388445	0.0631821	-0.168833	-0.185681	BIO11	0.388445
3	Chr1_16996977_C_T	0.098937	0.181692	0.388445	0.0631821	-0.168833	-0.185681	BIO11	0.388445
3	Chr1_17088795_A_T	0.0944864	-0.123711	-0.0727844	0.288149	0.182031	0.172046	BIO13	0.288149
3	Chr1_17231900_A_G	0.0944864	-0.123711	-0.0727844	0.288149	0.182031	0.172046	BIO13	0.288149
3	Chr1_17781345_A_T	0.0876085	-0.0896961	-0.0710271	0.270892	0.178238	0.173507	BIO13	0.270892
3	Chr1_17951370_C_A	0.0876085	-0.0896961	-0.0710271	0.270892	0.178238	0.173507	BIO13	0.270892
3	Chr1_18057308_C_T	0.098937	0.181692	0.388445	0.0631821	-0.168833	-0.185681	BIO11	0.388445
3	Chr1_18062633_C_T	0.0876085	-0.0896961	-0.0710271	0.270892	0.178238	0.173507	BIO13	0.270892
3	Chr1_18114081_C_T	0.0876085	-0.0896961	-0.0710271	0.270892	0.178238	0.173507	BIO13	0.270892
3	Chr1_18175551_T_G	0.0912724	0.175462	0.341345	-0.154324	-0.250306	-0.277095	BIO11	0.341345
3	Chr1_19715672_T_C	0.0993459	0.213175	0.342815	-0.133948	-0.195236	-0.272239	BIO11	0.342815
3	Chr1_20570278_G_C	0.107523	0.241362	0.563085	0.107808	-0.258286	-0.332531	BIO11	0.563085
3	Chr1_23271325_C_G	0.112184	-0.0313508	0.187351	0.00850571	-0.0723144	-0.125553	BIO11	0.187351
3	Chr1_23742562_A_G	0.0946945	-0.066637	0.120161	-0.00437399	-0.0284837	-0.0350259	BIO11	0.120161
3	Chr1_23791258_T_A	0.103746	-0.0477872	0.111081	0.0179234	0.0209337	-0.00986979	BIO11	0.111081
3	Chr1_23832587_C_T	0.110186	-0.0453455	0.129054	0.0251516	0.00961057	-0.0352275	BIO11	0.129054
3	Chr1_23871437_T_G	0.125211	-0.0397879	0.171865	0.0422589	-0.0169872	-0.0950253	BIO11	0.171865
3	Chr1_24083716_T_A	0.103746	-0.0477872	0.111081	0.0179234	0.0209337	-0.00986979	BIO11	0.111081
3	Chr1_24317749_C_T	0.0930878	-0.0483062	0.0729305	0.0577619	0.0513999	0.015305	BIO11	0.0729305
3	Chr1_24321763_A_C	0.108113	-0.0427369	0.115233	0.0750256	0.0250866	-0.0440729	BIO11	0.115233
3	Chr1_24330285_A_T	0.0930878	-0.0483062	0.0729305	0.0577619	0.0513999	0.015305	BIO11	0.0729305
3	Chr1_24418476_G_C	0.108113	-0.0427369	0.115233	0.0750256	0.0250866	-0.0440729	BIO11	0.115233
3	Chr1_25087527_A_C	0.0881262	-0.0407852	0.0878781	0.0324313	0.0363776	-0.0114919	BIO11	0.0878781
3	Chr1_25172937_C_A	0.0881262	-0.0407852	0.0878781	0.0324313	0.0363776	-0.0114919	BIO11	0.0878781
3	Chr1_25678590_T_C	0.111002	0.193838	0.375643	0.0524115	-0.151692	-0.174446	BIO11	0.375643
3	Chr1_26193646_A_G	0.0896025	0.219723	0.512602	0.0981426	-0.23513	-0.302718	BIO11	0.512602
3	Chr1_26555134_A_G	0.107523	0.241362	0.563085	0.107808	-0.258286	-0.332531	BIO11	0.563085
3	Chr1_27094257_A_C	0.0999692	-0.0746977	0.157544	0.00127252	-0.0702838	-0.106882	BIO11	0.157544
3	Chr1_27496100_C_T	0.0985879	-0.0367347	0.139082	-0.00113041	-0.0189144	-0.0632888	BIO11	0.139082
3	Chr1_27520902_T_C	0.0922747	0.000138886	0.109707	0.036173	0.0189144	-0.0279104	BIO11	0.109707
3	Chr1_28124110_T_C	0.107523	0.241362	0.563085	0.107808	-0.258286	-0.332531	BIO11	0.563085
3	Chr1_28134538_T_C	0.114592	-0.0476898	0.172818	0.0182394	-0.0495933	-0.103685	BIO11	0.172818
3	Chr1_28281684_A_G	0.116172	-0.0317035	0.160288	0.011846	0.00413076	-0.0769547	BIO11	0.160288
3	Chr1_28454752_G_C	0.0890333	0.209063	0.311532	-0.142094	-0.147331	-0.24806	BIO11	0.311532
3	Chr1_29114819_A_T	0.100514	0.218736	0.323779	-0.141361	-0.149653	-0.239388	BIO11	0.323779
3	Chr1_29663560_A_C	0.107523	0.241362	0.563085	0.107808	-0.258286	-0.332531	BIO11	0.563085
3	Chr1_29746995_C_A	0.0906973	0.158884	0.344179	-0.163451	-0.247902	-0.29971	BIO11	0.344179
3	Chr1_30215469_T_C	0.0906973	0.158884	0.344179	-0.163451	-0.247902	-0.29971	BIO11	0.344179
3	Chr2_238193_G_A	0.138684	0.0078288	0.227795	0.010333	-0.0363446	-0.13875	BIO11	0.227795
3	Chr2_276235_G_A	0.140831	0.00869337	0.234325	0.0127996	-0.0402712	-0.147641	BIO11	0.234325
3	Chr2_340587_G_A	0.124037	0.0558312	0.217396	0.00763025	-0.0284227	-0.140457	BIO11	0.217396
3	Chr2_408815_C_G	0.110406	0.112079	0.212374	0.00113041	0.00940609	-0.154186	BIO11	0.212374
3	Chr2_472012_C_G	0.140831	0.00869337	0.234325	0.0127996	-0.0402712	-0.147641	BIO11	0.234325
3	Chr2_484701_T_A	0.124037	0.0558312	0.217396	0.00763025	-0.0284227	-0.140457	BIO11	0.217396
3	Chr2_531521_A_C	0.0932818	-0.0930913	0.0778184	0.168201	-0.0390136	-0.0204765	BIO13	0.168201
3	Chr2_1049557_T_A	0.110077	0.284479	0.396186	-0.185606	-0.191292	-0.308712	BIO11	0.396186
3	Chr2_1609604_C_T	-0.0887022	0.0100349	-0.0655666	-0.196221	-0.0613799	0.00815336	BIO13	0.196221
3	Chr2_1676090_A_T	-0.0887022	0.0100349	-0.0655666	-0.196221	-0.0613799	0.00815336	BIO13	0.196221
3	Chr2_1776583_A_G	0.0866064	0.15955	0.155054	0.107926	-0.0142657	-0.102213	BIO5	0.15955
3	Chr2_2467205_C_G	0.117272	0.208072	0.279441	-0.0433266	-0.074034	-0.18504	BIO11	0.279441
3	Chr2_2836048_T_C	-0.109752	-0.391945	-0.372348	0.121827	0.102292	0.272231	BIO5	0.391945
3	Chr2_3028637_G_A	0.0990937	0.394117	0.334844	-0.0809351	-0.0710877	-0.247711	BIO5	0.394117
3	Chr2_4113815_C_T	0.0990937	0.394117	0.334844	-0.0809351	-0.0710877	-0.247711	BIO5	0.394117
3	Chr2_4357590_G_A	0.105533	0.401276	0.357569	-0.0742291	-0.083921	-0.277391	BIO5	0.401276
3	Chr2_4598032_G_A	0.0967684	0.39876	0.337275	-0.0694356	-0.0881868	-0.262606	BIO5	0.39876
3	Chr2_4825606_T_C	0.103208	0.405388	0.359346	-0.0625879	-0.100957	-0.291788	BIO5	0.405388
3	Chr2_4836803_G_A	0.107523	0.241362	0.563085	0.107808	-0.258286	-0.332531	BIO11	0.563085
3	Chr2_5153413_G_A	0.0878427	0.410661	0.327326	-0.0454046	-0.109545	-0.272138	BIO5	0.410661
3	Chr2_5174715_A_T	0.0941559	0.382989	0.366388	-0.0853816	-0.151736	-0.316008	BIO5	0.382989
3	Chr2_5461348_C_T	0.0878427	0.410661	0.327326	-0.0454046	-0.109545	-0.272138	BIO5	0.410661
3	Chr2_5510790_T_A	0.0878427	0.410661	0.327326	-0.0454046	-0.109545	-0.272138	BIO5	0.410661
3	Chr2_5514670_T_C	0.0878427	0.410661	0.327326	-0.0454046	-0.109545	-0.272138	BIO5	0.410661
3	Chr2_5596160_C_T	0.107523	0.241362	0.563085	0.107808	-0.258286	-0.332531	BIO11	0.563085
3	Chr2_6215680_C_T	0.091583	0.358862	0.317766	-0.0354885	-0.103664	-0.267577	BIO5	0.358862
3	Chr2_6515827_G_A	0.107523	0.241362	0.563085	0.107808	-0.258286	-0.332531	BIO11	0.563085
3	Chr2_6870708_G_A	0.0917103	0.354745	0.335815	-0.073975	-0.128862	-0.279784	BIO5	0.354745
3	Chr2_6907642_T_C	0.0917103	0.354745	0.335815	-0.073975	-0.128862	-0.279784	BIO5	0.354745
3	Chr2_7094814_C_G	0.0916354	0.384578	0.30576	-0.0418662	-0.0857441	-0.232822	BIO5	0.384578
3	Chr2_7198314_T_C	0.0916354	0.384578	0.30576	-0.0418662	-0.0857441	-0.232822	BIO5	0.384578
3	Chr2_7207551_G_A	0.0916354	0.384578	0.30576	-0.0418662	-0.0857441	-0.232822	BIO5	0.384578
3	Chr2_7245617_T_G	0.0979486	0.353806	0.341306	-0.0807626	-0.125968	-0.273191	BIO5	0.353806
3	Chr2_7704212_T_A	0.0938207	0.347167	0.348509	-0.0853816	-0.141847	-0.294119	BIO11	0.348509
3	Chr2_8195714_C_T	0.0938207	0.347167	0.348509	-0.0853816	-0.141847	-0.294119	BIO11	0.348509
3	Chr2_8903025_G_A	0.095515	0.330342	0.359929	-0.110089	-0.168058	-0.301473	BIO11	0.359929
3	Chr2_9175522_C_T	0.107523	0.241362	0.563085	0.107808	-0.258286	-0.332531	BIO11	0.563085
3	Chr2_10134503_T_C	0.0952281	0.180925	0.347992	0.048244	-0.13963	-0.164649	BIO11	0.347992
3	Chr2_10536716_T_C	0.0952281	0.180925	0.347992	0.048244	-0.13963	-0.164649	BIO11	0.347992
3	Chr2_10553119_A_G	0.0952281	0.180925	0.347992	0.048244	-0.13963	-0.164649	BIO11	0.347992
3	Chr2_10582566_T_G	0.0952281	0.180925	0.347992	0.048244	-0.13963	-0.164649	BIO11	0.347992
3	Chr2_10587493_C_A	0.0952281	0.180925	0.347992	0.048244	-0.13963	-0.164649	BIO11	0.347992
3	Chr2_11243317_A_T	0.107523	0.241362	0.563085	0.107808	-0.258286	-0.332531	BIO11	0.563085
3	Chr2_12478985_G_T	0.0911862	0.273071	0.285726	-0.0294039	-0.112114	-0.235305	BIO11	0.285726
3	Chr2_12716209_C_T	0.117493	-0.0195132	0.113773	0.13904	0.0381355	-0.0492581	BIO13	0.13904
3	Chr2_12807345_C_T	0.121839	0.0178714	0.122817	0.136687	0.0455603	-0.0391291	BIO13	0.136687
3	Chr2_13058748_C_T	0.12913	-0.0353969	0.142612	0.101542	0.0038831	-0.0548116	BIO11	0.142612
3	Chr2_13216622_A_C	0.107523	0.241362	0.563085	0.107808	-0.258286	-0.332531	BIO11	0.563085
3	Chr2_13289649_G_A	0.122817	0.00145919	0.113384	0.138987	0.0417406	-0.0194743	BIO13	0.138987
3	Chr2_13489105_C_T	0.135416	-0.191059	0.0163423	0.224508	0.0896537	0.0934558	BIO13	0.224508
3	Chr2_13774250_T_C	0.129043	-0.178071	0.0355503	0.198079	0.051407	0.065237	BIO13	0.198079
3	Chr2_14021019_C_G	0.121398	-0.00478569	0.134928	0.114173	-0.00755657	-0.0449038	BIO11	0.134928
3	Chr2_14056474_G_C	0.121398	-0.00478569	0.134928	0.114173	-0.00755657	-0.0449038	BIO11	0.134928
3	Chr2_14120371_G_T	0.127711	-0.0419556	0.165614	0.0775458	-0.0457111	-0.0808969	BIO11	0.165614
3	Chr2_14217953_C_G	0.127711	-0.0419556	0.165614	0.0775458	-0.0457111	-0.0808969	BIO11	0.165614
3	Chr2_14326832_A_T	0.136763	-0.0230061	0.156912	0.100334	0.00413076	-0.0556969	BIO11	0.156912
3	Chr2_14472534_A_G	0.13045	0.0140894	0.125908	0.136567	0.0418966	-0.0197533	BIO13	0.136567
3	Chr2_14604088_T_G	0.126755	0.0588548	0.155155	0.106467	0.0153458	-0.0507237	BIO11	0.155155
3	Chr2_14701593_G_A	0.126737	0.0532666	0.156923	0.10018	0.0115692	-0.0521973	BIO11	0.156923
3	Chr2_14963814_A_T	0.127698	0.0312811	0.149504	0.0963981	0.00400037	-0.0340559	BIO11	0.149504
3	Chr2_14976959_A_C	0.134011	-0.00580846	0.181973	0.0599608	-0.0345206	-0.0707147	BIO11	0.181973
3	Chr2_15281868_A_C	0.129994	-0.0795346	0.0448221	0.205578	0.0949457	0.0700518	BIO13	0.205578
3	Chr2_15319674_C_T	0.0891579	0.40762	0.203423	0.162184	0.062258	-0.12411	BIO5	0.40762
3	Chr2_15472055_G_A	0.128377	0.0468931	0.171257	0.0867702	-0.00542318	-0.0635586	BIO11	0.171257
3	Chr2_15888830_T_A	0.132593	-0.0984183	0.0463094	0.200827	0.0835307	0.072931	BIO13	0.200827
3	Chr2_16082711_C_G	0.111279	0.0437497	0.113792	0.119799	0.0371494	-0.0119771	BIO13	0.119799
3	Chr2_16093031_C_T	0.107523	0.241362	0.563085	0.107808	-0.258286	-0.332531	BIO11	0.563085
3	Chr2_16242600_T_C	0.114967	-0.00687016	0.123712	0.088537	0.0181228	-0.0195126	BIO11	0.123712
3	Chr2_16404472_C_A	0.0977121	0.32936	0.304965	-0.0655885	-0.089067	-0.192663	BIO5	0.32936
3	Chr2_16566572_C_T	0.0999498	0.31821	0.339208	-0.11947	-0.130235	-0.221465	BIO11	0.339208
3	Chr2_16948614_G_C	0.116724	0.288913	0.386336	0.14276	-0.14004	-0.204986	BIO11	0.386336
3	Chr2_17334410_T_A	0.107523	0.241362	0.563085	0.107808	-0.258286	-0.332531	BIO11	0.563085
3	Chr2_17629429_G_C	-0.0891242	0.126495	0.011578	-0.288311	-0.0532434	-0.0519102	BIO13	0.288311
3	Chr2_17647573_C_A	0.116724	0.288913	0.386336	0.14276	-0.14004	-0.204986	BIO11	0.386336
3	Chr2_17776195_T_G	0.116724	0.288913	0.386336	0.14276	-0.14004	-0.204986	BIO11	0.386336
3	Chr2_18045588_C_A	0.116724	0.288913	0.386336	0.14276	-0.14004	-0.204986	BIO11	0.386336
3	Chr2_18457734_G_T	0.118871	0.299759	0.409984	0.151887	-0.151692	-0.227551	BIO11	0.409984
3	Chr2_18471745_A_G	0.118871	0.299759	0.409984	0.151887	-0.151692	-0.227551	BIO11	0.409984
3	Chr2_18587719_C_A	0.0863149	0.273597	0.282212	-0.102065	-0.0939915	-0.18823	BIO11	0.282212
3	Chr2_18768195_T_A	0.117593	0.320216	0.38772	-0.0923683	-0.156851	-0.296199	BIO11	0.38772
3	Chr2_18783338_C_T	0.0998273	0.34809	0.296938	-0.0468897	-0.0798669	-0.193027	BIO5	0.34809
3	Chr2_18838170_C_T	0.108287	0.323696	0.347005	-0.0862549	-0.127783	-0.247959	BIO11	0.347005
3	Chr2_18885912_T_G	0.0998273	0.34809	0.296938	-0.0468897	-0.0798669	-0.193027	BIO5	0.34809
3	Chr2_19215748_C_T	0.106141	0.321368	0.339114	-0.0884374	-0.123175	-0.237834	BIO11	0.339114
3	Chr2_19253995_G_T	0.0976808	0.346273	0.290008	-0.049229	-0.0757587	-0.183812	BIO5	0.346273
3	Chr2_19686144_T_C	0.106141	0.321368	0.339114	-0.0884374	-0.123175	-0.237834	BIO11	0.339114
3	Chr3_26025_A_T	-0.0941381	0.131757	0.0394671	-0.319052	-0.0872758	-0.146549	BIO13	0.319052
3	Chr3_151236_G_A	-0.0941381	0.131757	0.0394671	-0.319052	-0.0872758	-0.146549	BIO13	0.319052
3	Chr3_183293_A_T	0.0949967	0.299283	0.373708	-0.173288	-0.207253	-0.294244	BIO11	0.373708
3	Chr3_229685_C_A	-0.0941381	0.131757	0.0394671	-0.319052	-0.0872758	-0.146549	BIO13	0.319052
3	Chr3_277078_G_A	0.090597	0.324115	0.359843	-0.136392	-0.201721	-0.291481	BIO11	0.359843
3	Chr3_426523_C_T	-0.0941381	0.131757	0.0394671	-0.319052	-0.0872758	-0.146549	BIO13	0.319052
3	Chr3_450813_G_A	0.090597	0.324115	0.359843	-0.136392	-0.201721	-0.291481	BIO11	0.359843
3	Chr3_518099_T_C	-0.0962846	0.129532	0.0318784	-0.319035	-0.0818756	-0.134934	BIO13	0.319035
3	Chr3_747387_C_T	-0.0941381	0.131757	0.0394671	-0.319052	-0.0872758	-0.146549	BIO13	0.319052
3	Chr3_830946_A_G	0.0921451	0.276697	0.322853	-0.10771	-0.170181	-0.250438	BIO11	0.322853
3	Chr3_834413_T_C	-0.0941381	0.131757	0.0394671	-0.319052	-0.0872758	-0.146549	BIO13	0.319052
3	Chr3_953315_A_G	-0.0941742	0.120291	0.0443698	-0.341262	-0.0984628	-0.15303	BIO13	0.341262
3	Chr3_1041577_G_A	0.0919648	0.224592	0.346445	-0.175278	-0.212566	-0.270329	BIO11	0.346445
3	Chr3_1220629_A_G	0.105632	0.183071	0.357443	-0.159649	-0.250123	-0.259983	BIO11	0.357443
3	Chr3_1310621_T_A	0.116066	0.165023	0.371755	-0.135222	-0.255196	-0.282791	BIO11	0.371755
3	Chr3_1528197_C_A	0.0899144	0.253732	0.280293	-0.0969651	-0.120011	-0.188897	BIO11	0.280293
3	Chr3_1746303_G_A	0.0994997	0.194913	0.316163	-0.107151	-0.194263	-0.222849	BIO11	0.316163
3	Chr3_1991534_T_C	0.0956011	0.209219	0.320169	-0.118565	-0.18941	-0.235294	BIO11	0.320169
3	Chr3_2031433_T_C	0.0956011	0.209219	0.320169	-0.118565	-0.18941	-0.235294	BIO11	0.320169
3	Chr3_2414375_A_G	0.100579	0.239741	0.313769	-0.0796642	-0.141991	-0.225698	BIO11	0.313769
3	Chr3_2521455_A_T	0.107523	0.241362	0.563085	0.107808	-0.258286	-0.332531	BIO11	0.563085
3	Chr3_2625905_G_C	0.100615	0.24953	0.307158	-0.0651814	-0.132453	-0.220409	BIO11	0.307158
3	Chr3_3781379_A_G	0.089919	-0.259918	-0.0768749	0.194851	0.114133	0.180799	BIO5	0.259918
3	Chr3_3822947_C_T	0.089919	-0.259918	-0.0768749	0.194851	0.114133	0.180799	BIO5	0.259918
3	Chr3_3829162_T_A	0.102051	-0.0939827	0.0910561	0.0788196	-0.0246177	-0.00590302	BIO5	0.0939827
3	Chr3_3837355_A_G	0.124494	-0.104019	0.144051	0.107346	-0.0676362	-0.0723471	BIO11	0.144051
3	Chr3_4093291_C_T	0.114929	-0.0897238	0.127927	0.0940732	-0.0477923	-0.0572429	BIO11	0.127927
3	Chr3_4520209_T_C	0.135152	-0.103048	0.182321	0.0662992	-0.0983366	-0.0976594	BIO11	0.182321
3	Chr3_4651094_T_A	0.0884715	-0.00175654	0.0836953	0.0654795	0.0285513	0.00755606	BIO11	0.0836953
3	Chr3_4689936_A_C	0.108715	-0.0717639	0.137795	0.0212247	-0.0646034	-0.0381471	BIO11	0.137795
3	Chr3_4793240_T_A	0.128054	-0.021639	0.188709	0.0800825	-0.0879481	-0.11076	BIO11	0.188709
3	Chr3_5888649_C_T	0.101375	-0.00361339	0.184302	0.05387	-0.12737	-0.141981	BIO11	0.184302
3	Chr3_6042493_T_A	0.101094	-0.0211602	0.161899	0.0728437	-0.106333	-0.116437	BIO11	0.161899
3	Chr3_6324570_T_C	0.101094	-0.0211602	0.161899	0.0728437	-0.106333	-0.116437	BIO11	0.161899
3	Chr3_7024237_C_T	0.0865573	0.0297629	0.165377	0.0409393	-0.0931566	-0.128872	BIO11	0.165377
3	Chr3_7587407_G_A	0.093676	-0.00728135	0.153333	0.0632149	-0.0911736	-0.110658	BIO11	0.153333
3	Chr3_8085586_A_T	0.0926976	0.00908574	0.162683	0.0608267	-0.0874111	-0.130266	BIO11	0.162683
3	Chr3_8730183_G_A	0.107523	0.241362	0.563085	0.107808	-0.258286	-0.332531	BIO11	0.563085
3	Chr3_8819856_C_T	0.0915152	-0.0459304	0.114339	0.0863899	-0.0534034	-0.0686129	BIO11	0.114339
3	Chr3_9638976_T_A	0.0893688	-0.0467996	0.108471	0.0840497	-0.0496556	-0.0602044	BIO11	0.108471
3	Chr3_10730527_T_G	0.107278	-0.0499375	0.157344	0.0966735	-0.0835307	-0.128985	BIO11	0.157344
3	Chr3_11234782_T_A	0.0871227	-0.0431404	0.108336	0.0211593	-0.0291719	-0.0279345	BIO11	0.108336
3	Chr3_11474723_C_G	0.0967905	0.171967	0.358839	0.0553293	-0.153429	-0.159663	BIO11	0.358839
3	Chr3_12020963_G_A	0.0871046	-0.0487477	0.109815	0.0147005	-0.0329428	-0.0293342	BIO11	0.109815
3	Chr3_12447060_G_A	0.107523	0.241362	0.563085	0.107808	-0.258286	-0.332531	BIO11	0.563085
3	Chr3_13979943_C_T	0.114126	-0.0691694	0.157744	0.0584444	-0.064658	-0.100837	BIO11	0.157744
3	Chr3_14279307_C_T	0.0976637	0.0951422	0.23146	-0.0378129	-0.116101	-0.166179	BIO11	0.23146
3	Chr3_15199995_A_G	0.107523	0.241362	0.563085	0.107808	-0.258286	-0.332531	BIO11	0.563085
3	Chr3_16612056_C_G	0.11848	0.119469	0.239273	0.0182394	-0.0783594	-0.160282	BIO11	0.239273
3	Chr3_17164837_G_A	0.107523	0.241362	0.563085	0.107808	-0.258286	-0.332531	BIO11	0.563085
3	Chr3_18697677_C_T	0.0969526	0.0730526	0.238406	-0.0186517	-0.152031	-0.19658	BIO11	0.238406
3	Chr3_21687786_T_A	0.108722	-0.216673	0.0606176	0.122077	-0.011437	-0.0111506	BIO5	0.216673
3	Chr3_21925149_T_C	0.107523	0.241362	0.563085	0.107808	-0.258286	-0.332531	BIO11	0.563085
3	Chr3_23055429_A_C	0.0904386	0.284326	0.354788	-0.139264	-0.193022	-0.299169	BIO11	0.354788
3	Chr4_456415_G_A	0.107523	0.241362	0.563085	0.107808	-0.258286	-0.332531	BIO11	0.563085
3	Chr4_1821104_C_T	0.107979	0.0670938	0.148661	0.102676	0.0173178	-0.0888356	BIO11	0.148661
3	Chr4_2076618_C_T	0.0909338	0.099788	0.089344	0.127914	0.074125	-0.0110287	BIO13	0.127914
3	Chr4_2190818_T_C	0.111104	0.0516119	0.14557	0.107717	0.00975532	-0.0778094	BIO11	0.14557
3	Chr4_3325892_A_T	0.0896025	0.219723	0.512602	0.0981426	-0.23513	-0.302718	BIO11	0.512602
3	Chr4_4865245_C_T	0.0905599	0.140936	0.127026	0.0785018	0.0716825	-0.0482486	BIO5	0.140936
3	Chr4_6137806_A_G	0.107607	0.0519637	0.175257	0.0640912	-0.0398367	-0.116437	BIO11	0.175257
3	Chr4_6210134_G_A	0.115588	0.00404512	0.196409	0.0373248	-0.0666442	-0.141224	BIO11	0.196409
3	Chr4_8431779_C_T	0.107523	0.241362	0.563085	0.107808	-0.258286	-0.332531	BIO11	0.563085
3	Chr4_8649044_T_G	0.103602	0.293613	0.356052	-0.10295	-0.152949	-0.280898	BIO11	0.356052
3	Chr4_8873853_A_C	0.107523	0.241362	0.563085	0.107808	-0.258286	-0.332531	BIO11	0.563085
3	Chr4_9236366_A_C	0.107523	0.241362	0.563085	0.107808	-0.258286	-0.332531	BIO11	0.563085
3	Chr4_10219412_G_T	0.107523	0.241362	0.563085	0.107808	-0.258286	-0.332531	BIO11	0.563085
3	Chr4_11019261_G_A	0.11435	0.307259	0.315988	-0.0421887	-0.0684719	-0.226241	BIO11	0.315988
3	Chr4_14063780_T_G	0.0947348	0.156564	0.313567	-0.0812974	-0.199522	-0.272598	BIO11	0.313567
3	Chr4_15158152_G_A	0.0931929	0.207021	0.306342	-0.0442406	-0.18061	-0.269749	BIO11	0.306342
3	Chr4_18233834_T_C	0.106285	-0.0423866	0.190036	0.018805	-0.108341	-0.149001	BIO11	0.190036
3	Chr4_18368987_C_G	0.0998457	-0.0448179	0.171918	0.0115759	-0.0968338	-0.123446	BIO11	0.171918
3	Chr5_80567_A_C	0.107523	0.241362	0.563085	0.107808	-0.258286	-0.332531	BIO11	0.563085
3	Chr5_1078603_A_G	0.107523	0.241362	0.563085	0.107808	-0.258286	-0.332531	BIO11	0.563085
3	Chr5_1091443_G_C	0.107523	0.241362	0.563085	0.107808	-0.258286	-0.332531	BIO11	0.563085
3	Chr5_1142031_A_G	0.0927608	0.303958	0.292318	0.1288	-0.0987773	-0.194725	BIO5	0.303958
3	Chr5_1220400_A_G	0.0927608	0.303958	0.292318	0.1288	-0.0987773	-0.194725	BIO5	0.303958
3	Chr5_1230424_G_A	-0.0927608	-0.303958	-0.292318	-0.1288	0.0987773	0.194725	BIO5	0.303958
3	Chr5_1230794_T_C	0.107523	0.241362	0.563085	0.107808	-0.258286	-0.332531	BIO11	0.563085
3	Chr5_1235862_C_G	0.0927608	0.303958	0.292318	0.1288	-0.0987773	-0.194725	BIO5	0.303958
3	Chr5_1239376_G_A	0.0927608	0.303958	0.292318	0.1288	-0.0987773	-0.194725	BIO5	0.303958
3	Chr5_1426906_T_C	0.107523	0.241362	0.563085	0.107808	-0.258286	-0.332531	BIO11	0.563085
3	Chr5_1602648_A_C	0.107523	0.241362	0.563085	0.107808	-0.258286	-0.332531	BIO11	0.563085
3	Chr5_1618105_G_C	0.0871256	0.238659	0.266245	0.0756513	-0.0987773	-0.152164	BIO11	0.266245
3	Chr5_1628640_A_T	0.0871256	0.238659	0.266245	0.0756513	-0.0987773	-0.152164	BIO11	0.266245
3	Chr5_1677305_G_T	0.0871256	0.238659	0.266245	0.0756513	-0.0987773	-0.152164	BIO11	0.266245
3	Chr5_1742451_A_G	0.107523	0.241362	0.563085	0.107808	-0.258286	-0.332531	BIO11	0.563085
3	Chr5_1816466_A_C	0.107523	0.241362	0.563085	0.107808	-0.258286	-0.332531	BIO11	0.563085
3	Chr5_1818981_T_C	0.107523	0.241362	0.563085	0.107808	-0.258286	-0.332531	BIO11	0.563085
3	Chr5_1867005_C_A	0.0982181	-0.107882	0.121486	-0.0203285	-0.045659	-0.0307484	BIO11	0.121486
3	Chr5_1988755_T_A	0.0916636	-0.0438541	0.1047	0.0218825	-0.0155249	-0.0123647	BIO11	0.1047
3	Chr5_1990859_G_A	0.0916636	-0.0438541	0.1047	0.0218825	-0.0155249	-0.0123647	BIO11	0.1047
3	Chr5_4783642_C_A	0.107523	0.241362	0.563085	0.107808	-0.258286	-0.332531	BIO11	0.563085
3	Chr5_5086564_G_C	0.116428	-0.0394284	0.16027	0.0387704	-0.0265171	-0.0873228	BIO11	0.16027
3	Chr5_5164039_G_A	0.107523	0.241362	0.563085	0.107808	-0.258286	-0.332531	BIO11	0.563085
3	Chr5_5718204_A_G	0.0925797	-0.014708	0.123256	0.0203285	-0.0113381	-0.0463487	BIO11	0.123256
3	Chr5_5843297_T_G	0.0925977	-0.00908578	0.121574	0.0266734	-0.00755657	-0.0449038	BIO11	0.121574
3	Chr5_6299176_G_A	0.0947442	-0.00825589	0.12755	0.029081	-0.0113381	-0.0533575	BIO11	0.12755
3	Chr5_6619615_G_C	0.0947967	-0.0400123	0.153764	-0.010724	-0.0702435	-0.0854983	BIO11	0.153764
3	Chr5_7131171_G_C	0.0883573	-0.0425161	0.135975	-0.0179234	-0.0589208	-0.0601982	BIO11	0.135975
3	Chr5_7139585_T_A	0.101236	-0.0375485	0.171726	-0.00353068	-0.0816472	-0.110905	BIO11	0.171726
3	Chr5_7140592_A_C	0.0883573	-0.0425161	0.135975	-0.0179234	-0.0589208	-0.0601982	BIO11	0.135975
3	Chr5_7418792_G_A	0.107523	0.241362	0.563085	0.107808	-0.258286	-0.332531	BIO11	0.563085
3	Chr5_7477243_G_C	0.107523	0.241362	0.563085	0.107808	-0.258286	-0.332531	BIO11	0.563085
3	Chr5_7509942_G_A	0.101084	0.192918	0.422133	0.0720005	-0.186264	-0.214829	BIO11	0.422133
3	Chr5_7682702_C_G	0.107523	0.241362	0.563085	0.107808	-0.258286	-0.332531	BIO11	0.563085
3	Chr5_7714397_A_T	0.10323	0.206095	0.461113	0.0820647	-0.206317	-0.248011	BIO11	0.461113
3	Chr5_7733721_T_G	0.107523	0.241362	0.563085	0.107808	-0.258286	-0.332531	BIO11	0.563085
3	Chr5_8487152_A_C	0.0927293	0.274879	0.311209	-0.128146	-0.119063	-0.221946	BIO11	0.311209
3	Chr5_10510722_A_G	0.107523	0.241362	0.563085	0.107808	-0.258286	-0.332531	BIO11	0.563085
3	Chr5_11213165_C_A	0.107523	0.241362	0.563085	0.107808	-0.258286	-0.332531	BIO11	0.563085
3	Chr5_14244602_A_T	0.107523	0.241362	0.563085	0.107808	-0.258286	-0.332531	BIO11	0.563085
3	Chr5_15800831_A_G	0.107523	0.241362	0.563085	0.107808	-0.258286	-0.332531	BIO11	0.563085
3	Chr5_15915594_A_G	0.10323	0.206095	0.461113	0.0820647	-0.206317	-0.248011	BIO11	0.461113
3	Chr5_18040198_G_A	0.107523	0.241362	0.563085	0.107808	-0.258286	-0.332531	BIO11	0.563085
3	Chr5_18759204_C_T	0.089862	0.223854	0.291032	-0.0920319	-0.138661	-0.221946	BIO11	0.291032
3	Chr5_18796548_G_C	0.0963015	0.228508	0.312255	-0.0853816	-0.151736	-0.250343	BIO11	0.312255
3	Chr5_19023323_A_T	0.0981488	0.204599	0.296186	-0.0694356	-0.137474	-0.233514	BIO11	0.296186
3	Chr5_19051939_G_A	0.100295	0.206119	0.303315	-0.067159	-0.141847	-0.243047	BIO11	0.303315
3	Chr5_19324807_A_T	0.0938558	0.201669	0.282174	-0.073975	-0.128862	-0.214716	BIO11	0.282174
3	Chr5_19834091_A_T	0.0970149	0.104879	0.285246	-0.111344	-0.144344	-0.22538	BIO11	0.285246
3	Chr5_20197966_C_T	0.0898198	0.105583	0.26334	-0.11763	-0.130827	-0.196289	BIO11	0.26334
3	Chr5_20893403_A_G	0.0948894	-0.212767	0.0623113	0.00850571	-0.0246177	0.029288	BIO5	0.212767
3	Chr5_21777715_T_A	0.108723	0.268462	0.320741	0.112515	-0.100964	-0.15172	BIO11	0.320741
3	Chr5_21934030_C_T	0.108723	0.268462	0.320741	0.112515	-0.100964	-0.15172	BIO11	0.320741
3	Chr5_22116845_G_T	0.107523	0.241362	0.563085	0.107808	-0.258286	-0.332531	BIO11	0.563085
3	Chr5_22427679_A_T	0.0912807	-0.170675	0.128737	-0.00832447	-0.103664	-0.0790569	BIO5	0.170675
3	Chr5_25899103_T_A	0.0865584	0.197121	0.240643	-0.0228667	-0.127369	-0.169061	BIO11	0.240643
3	Chr5_26975144_T_C	0.0894979	0.206793	0.31946	-0.132033	-0.219833	-0.245629	BIO11	0.31946
4	Chr1_158355_G_A	0.0860149	-0.11014	0.0633872	-0.0608267	0.011437	0.0111506	BIO5	0.11014
4	Chr1_244584_C_T	0.0860149	-0.11014	0.0633872	-0.0608267	0.011437	0.0111506	BIO5	0.11014
4	Chr1_1439131_A_C	0.0669019	-0.169783	-0.0807267	-0.098687	0.0639443	0.0549781	BIO5	0.169783
4	Chr1_5005072_A_T	-0.10158	0.448351	0.288191	-0.169793	-0.204303	-0.363665	BIO5	0.448351
4	Chr1_5141854_A_T	-0.10158	0.448351	0.288191	-0.169793	-0.204303	-0.363665	BIO5	0.448351
4	Chr1_5167522_G_A	0.0728392	-0.237402	-0.192036	0.11444	0.176528	0.246809	BIO19	0.246809
4	Chr1_5318975_C_T	0.0728392	-0.237402	-0.192036	0.11444	0.176528	0.246809	BIO19	0.246809
4	Chr1_5427251_C_T	0.0728392	-0.237402	-0.192036	0.11444	0.176528	0.246809	BIO19	0.246809
4	Chr1_5472421_A_T	-0.0994504	0.272143	0.20115	-0.0923185	-0.157837	-0.271347	BIO5	0.272143
4	Chr1_5666381_T_A	0.0666449	-0.237896	-0.186535	0.117816	0.173355	0.238836	BIO19	0.238836
4	Chr1_5857880_A_G	-0.0836912	0.270585	0.213449	-0.107884	-0.161436	-0.270814	BIO19	0.270814
4	Chr1_9127552_T_C	0.0764919	-0.0784907	0.117185	-0.0838354	-0.0920185	-0.0264741	BIO11	0.117185
4	Chr1_9630611_C_T	0.0751518	0.194822	0.283408	-0.213677	-0.195688	-0.195045	BIO11	0.283408
4	Chr1_9637184_G_A	0.0751518	0.194822	0.283408	-0.213677	-0.195688	-0.195045	BIO11	0.283408
4	Chr1_9716612_A_G	0.078048	-0.00170816	-0.1494	-0.0470634	0.100225	0.210563	BIO19	0.210563
4	Chr1_9871484_G_A	0.0751518	0.194822	0.283408	-0.213677	-0.195688	-0.195045	BIO11	0.283408
4	Chr1_10095785_G_A	0.0751518	0.194822	0.283408	-0.213677	-0.195688	-0.195045	BIO11	0.283408
4	Chr1_10222624_T_G	0.0940679	0.147012	0.0607765	-0.211939	-0.0702435	-0.0504703	BIO13	0.211939
4	Chr1_10508266_A_G	-0.0793637	-0.0506637	0.170061	-0.0109565	-0.150747	-0.189654	BIO19	0.189654
4	Chr1_10543421_T_C	0.0802087	0.101654	-0.133852	-0.0242001	0.117721	0.151016	BIO19	0.151016
4	Chr1_10799121_G_A	-0.0802087	-0.101654	0.133852	0.0242001	-0.117721	-0.151016	BIO19	0.151016
4	Chr1_10800153_A_C	0.0918878	0.128975	0.0681869	-0.214326	-0.0854512	-0.0560414	BIO13	0.214326
4	Chr1_10974447_G_A	-0.0793637	-0.0506637	0.170061	-0.0109565	-0.150747	-0.189654	BIO19	0.189654
4	Chr1_11018920_C_T	-0.0679277	-0.160331	-0.053864	-0.0539274	-0.0562041	-0.076644	BIO5	0.160331
4	Chr1_12509126_C_G	0.0718537	-0.000135743	-0.142948	-0.0439948	0.0962999	0.201335	BIO19	0.201335
4	Chr1_12917043_C_A	0.078048	-0.00170816	-0.1494	-0.0470634	0.100225	0.210563	BIO19	0.210563
4	Chr1_13194584_C_A	0.0716811	0.233343	0.117048	-0.187106	-0.0457111	-0.10209	BIO5	0.233343
4	Chr2_163092_G_A	0.100372	-0.0381229	-0.234646	0.0721525	0.197872	0.301962	BIO19	0.301962
4	Chr2_170934_T_C	0.101591	-0.0626324	-0.232447	0.0528721	0.187713	0.3009	BIO19	0.3009
4	Chr2_189789_C_T	0.0830083	-0.0620042	-0.217585	0.0659792	0.180185	0.278361	BIO19	0.278361
4	Chr2_342702_A_C	0.0684317	0.0327543	-0.0775312	-0.17278	-0.00329635	0.0383728	BIO13	0.17278
4	Chr2_381055_A_C	0.0684317	0.0327543	-0.0775312	-0.17278	-0.00329635	0.0383728	BIO13	0.17278
4	Chr2_541626_T_C	0.0684317	0.0327543	-0.0775312	-0.17278	-0.00329635	0.0383728	BIO13	0.17278
4	Chr2_561769_G_C	0.0684317	0.0327543	-0.0775312	-0.17278	-0.00329635	0.0383728	BIO13	0.17278
4	Chr2_563962_C_G	0.0684317	0.0327543	-0.0775312	-0.17278	-0.00329635	0.0383728	BIO13	0.17278
4	Chr2_772383_C_T	0.0684317	0.0327543	-0.0775312	-0.17278	-0.00329635	0.0383728	BIO13	0.17278
4	Chr2_1296048_C_T	0.0684317	0.0327543	-0.0775312	-0.17278	-0.00329635	0.0383728	BIO13	0.17278
4	Chr2_1491171_T_C	0.0684317	0.0327543	-0.0775312	-0.17278	-0.00329635	0.0383728	BIO13	0.17278
4	Chr2_2014807_A_T	0.0810812	-0.318749	-0.368516	0.215478	0.273747	0.420252	BIO19	0.420252
4	Chr2_10781313_C_T	-0.0630958	0.305255	0.164587	-0.129307	-0.106295	-0.238218	BIO5	0.305255
4	Chr2_10802722_C_T	-0.0764051	0.187918	0.0615547	-0.055374	-0.0208018	-0.152117	BIO5	0.187918
4	Chr2_12589681_A_G	0.0912662	0.0301272	-0.0787126	-0.0795822	0.0653249	0.147091	BIO19	0.147091
4	Chr2_12607241_G_A	-0.100029	0.00499151	0.0866875	0.0807008	-0.0761636	-0.135162	BIO19	0.135162
4	Chr2_12681727_T_A	0.0912662	0.0301272	-0.0787126	-0.0795822	0.0653249	0.147091	BIO19	0.147091
4	Chr2_15494786_G_A	0.0767563	0.00399198	-0.15665	0.00451249	0.156985	0.180579	BIO19	0.180579
4	Chr2_15630580_T_A	0.0861198	-0.0745125	-0.18979	0.0322813	0.172324	0.223117	BIO19	0.223117
4	Chr2_15646431_A_C	-0.0628748	0.138998	0.141874	0.0639019	0.00544647	-0.135259	BIO11	0.141874
4	Chr2_15692064_C_T	-0.0628748	0.138998	0.141874	0.0639019	0.00544647	-0.135259	BIO11	0.141874
4	Chr2_16120761_A_T	0.111837	0.00135039	-0.124218	-0.0528863	0.126106	0.171967	BIO19	0.171967
4	Chr2_16190183_G_A	0.099448	0.00343984	-0.111855	-0.0479432	0.119136	0.154314	BIO19	0.154314
4	Chr2_16223069_A_G	0.111414	-0.0255928	-0.14063	-0.0342073	0.140995	0.189067	BIO19	0.189067
4	Chr2_16415933_T_A	0.111837	0.00135039	-0.124218	-0.0528863	0.126106	0.171967	BIO19	0.171967
4	Chr2_16575875_A_G	0.104424	0.0212999	-0.126913	-0.0289496	0.136336	0.172683	BIO19	0.172683
4	Chr2_16832552_C_T	0.0752498	0.172369	0.147114	-0.0163514	-0.00769035	-0.0130066	BIO5	0.172369
4	Chr2_17246610_A_G	0.0704418	0.0583648	0.0640789	-0.30839	-0.146032	-0.100385	BIO13	0.30839
4	Chr2_17285107_T_G	0.0782698	0.122076	0.0426882	-0.302213	-0.0808859	-0.0953314	BIO13	0.302213
4	Chr2_17494580_A_C	0.0678309	0.281535	0.228041	-0.191345	-0.128862	-0.164108	BIO5	0.281535
4	Chr2_17554169_A_G	0.0678309	0.281535	0.228041	-0.191345	-0.128862	-0.164108	BIO5	0.281535
4	Chr2_17682556_C_T	0.0678309	0.281535	0.228041	-0.191345	-0.128862	-0.164108	BIO5	0.281535
4	Chr2_17750922_G_A	0.0678309	0.281535	0.228041	-0.191345	-0.128862	-0.164108	BIO5	0.281535
4	Chr2_18025653_T_G	0.0753832	0.0969926	0.0240325	-0.274376	-0.06076	-0.075222	BIO13	0.274376
4	Chr2_18434041_A_G	0.071238	0.0106749	0.0614672	-0.320525	-0.153205	-0.100173	BIO13	0.320525
4	Chr2_18527826_A_G	0.0699661	0.142981	0.0669558	-0.278726	-0.105256	-0.105636	BIO13	0.278726
4	Chr2_18703304_C_T	0.0764157	0.0677424	0.0575945	-0.340764	-0.128725	-0.118543	BIO13	0.340764
4	Chr2_18777451_A_T	0.0788867	0.0616901	0.0599456	-0.350719	-0.134095	-0.121098	BIO13	0.350719
4	Chr2_18815193_T_A	0.073709	0.00344878	0.0643414	-0.332591	-0.159944	-0.10322	BIO13	0.332591
4	Chr2_19052859_C_G	0.0726924	0.0631461	0.0673947	-0.350609	-0.139576	-0.13196	BIO13	0.350609
4	Chr2_19097669_G_A	0.0726924	0.0631461	0.0673947	-0.350609	-0.139576	-0.13196	BIO13	0.350609
4	Chr2_19166510_C_G	-0.0735043	0.163254	0.0552428	0.222691	0.0592	-0.00336618	BIO13	0.222691
4	Chr2_19209321_A_G	-0.0815327	0.20055	0.0510513	0.22879	0.0825537	-0.00942636	BIO13	0.22879
4	Chr2_19255982_T_A	0.0726924	0.0631461	0.0673947	-0.350609	-0.139576	-0.13196	BIO13	0.350609
4	Chr2_19314094_G_A	0.0726924	0.0631461	0.0673947	-0.350609	-0.139576	-0.13196	BIO13	0.350609
4	Chr2_19339456_C_T	0.0726924	0.0631461	0.0673947	-0.350609	-0.139576	-0.13196	BIO13	0.350609
4	Chr2_19371955_T_C	0.0726924	0.0631461	0.0673947	-0.350609	-0.139576	-0.13196	BIO13	0.350609
4	Chr2_19549149_C_A	-0.0806877	0.246238	0.0814267	0.194851	0.0537094	-0.042104	BIO5	0.246238
4	Chr3_364040_T_A	0.0677148	-0.0640715	-0.162475	-0.0229733	0.11158	0.220298	BIO19	0.220298
4	Chr3_11912212_A_T	0.063601	-0.0441552	0.0923278	-0.0433948	-0.0377208	-0.00940647	BIO11	0.0923278
4	Chr3_12031276_G_A	0.06607	-0.00282233	-0.129479	-0.058582	0.0922557	0.177526	BIO19	0.177526
4	Chr3_12719944_A_T	0.06607	-0.00282233	-0.129479	-0.058582	0.0922557	0.177526	BIO19	0.177526
4	Chr3_13512427_C_T	0.06607	-0.00282233	-0.129479	-0.058582	0.0922557	0.177526	BIO19	0.177526
4	Chr3_13559939_C_T	0.06607	-0.00282233	-0.129479	-0.058582	0.0922557	0.177526	BIO19	0.177526
4	Chr3_13574510_A_C	0.06607	-0.00282233	-0.129479	-0.058582	0.0922557	0.177526	BIO19	0.177526
4	Chr3_17052335_A_G	0.06607	-0.00282233	-0.129479	-0.058582	0.0922557	0.177526	BIO19	0.177526
4	Chr3_19176573_G_C	0.0715396	0.125507	0.185902	-0.142996	-0.113198	-0.101592	BIO11	0.185902
4	Chr3_20676442_G_A	0.0743316	-0.0203221	-0.145007	-0.058582	0.0922557	0.206041	BIO19	0.206041
4	Chr3_21562268_C_T	0.0681373	-0.0194012	-0.138436	-0.0559275	0.0880754	0.196705	BIO19	0.196705
4	Chr3_21843808_T_G	0.0743316	-0.0203221	-0.145007	-0.058582	0.0922557	0.206041	BIO19	0.206041
4	Chr5_35105_G_A	0.0846442	-0.0797214	0.0604579	-0.0561969	0.0132047	0.0164695	BIO5	0.0797214
4	Chr5_86583_A_G	-0.0744721	0.304485	0.165443	-0.160848	-0.159944	-0.277422	BIO5	0.304485
4	Chr5_276471_G_A	-0.0744721	0.304485	0.165443	-0.160848	-0.159944	-0.277422	BIO5	0.304485
4	Chr5_389587_T_G	0.0730308	-0.0478559	0.0575985	-0.0536009	0.0093039	0.00779004	BIO11	0.0575985
4	Chr5_686582_T_C	-0.0982966	0.390503	0.399657	-0.104156	-0.262204	-0.404676	BIO19	0.404676
4	Chr5_767876_C_A	0.103882	-0.283745	-0.139711	-0.0743579	0.066462	0.147109	BIO5	0.283745
4	Chr5_1197576_T_A	0.099678	-0.181912	-0.110635	-0.0577619	0.0721439	0.13194	BIO5	0.181912
4	Chr5_1230199_G_A	0.0934837	-0.181006	-0.10465	-0.0553386	0.0683352	0.123446	BIO5	0.181006
4	Chr5_1301752_C_T	0.0934837	-0.181006	-0.10465	-0.0553386	0.0683352	0.123446	BIO5	0.181006
4	Chr5_1455648_G_C	0.0711844	-0.187542	-0.0792184	-0.0520766	0.0494241	0.0882254	BIO5	0.187542
4	Chr5_1833571_C_T	0.0736554	-0.193216	-0.0775946	-0.0584444	0.045659	0.086819	BIO5	0.193216
4	Chr5_4816558_C_A	0.0820415	-0.0241887	0.0416397	0.0107759	0.030872	0.0628912	BIO19	0.0628912
4	Chr5_4923706_T_A	0.0820415	-0.0241887	0.0416397	0.0107759	0.030872	0.0628912	BIO19	0.0628912
4	Chr5_4927853_G_C	0.0993385	-0.0637037	0.0526521	-0.034519	0.00352367	0.0516901	BIO5	0.0637037
4	Chr5_4947407_T_A	0.0820415	-0.0241887	0.0416397	0.0107759	0.030872	0.0628912	BIO19	0.0628912
4	Chr5_5194063_C_T	0.0821749	0.0107577	-0.148141	-0.0528365	0.107774	0.203223	BIO19	0.203223
4	Chr5_5224988_C_T	0.0854942	0.0269812	0.0292797	0.0359748	0.0773582	0.0795202	BIO19	0.0795202
4	Chr5_5327455_A_C	0.0731091	0.0966845	0.0518371	0.0149418	0.0881868	0.0371465	BIO5	0.0966845
4	Chr5_5567074_T_A	0.0656778	0.0390062	0.0674806	0.0259342	0.0400045	0.0329389	BIO11	0.0674806
4	Chr5_7915230_C_A	0.0999611	0.0213988	-0.0548068	-0.0789209	0.0902683	0.0801349	BIO17	0.0902683
4	Chr5_7918177_T_C	0.0999611	0.0213988	-0.0548068	-0.0789209	0.0902683	0.0801349	BIO17	0.0902683
4	Chr5_19875493_T_A	0.0675153	0.12279	0.183406	-0.0988887	-0.0648603	-0.0950253	BIO11	0.183406
4	Chr5_19966343_T_C	0.0650374	0.13261	0.181501	-0.0923611	-0.0609687	-0.0934558	BIO11	0.181501
4	Chr5_23210239_C_A	0.0838687	0.181702	0.168987	-0.073975	-0.040671	-0.0556614	BIO5	0.181702
4	Chr5_23476749_A_T	0.101588	0.168718	0.201291	-0.13918	-0.083921	-0.084208	BIO11	0.201291
4	Chr5_23672039_G_C	0.0842912	0.205341	0.184508	-0.0898166	-0.0545265	-0.0718061	BIO5	0.205341
4	Chr5_23731327_G_A	0.0842912	0.205341	0.184508	-0.0898166	-0.0545265	-0.0718061	BIO5	0.205341
4	Chr5_23878361_T_C	0.0838687	0.181702	0.168987	-0.073975	-0.040671	-0.0556614	BIO5	0.181702
4	Chr5_23941236_C_G	0.0763356	0.171495	0.173207	-0.0852431	-0.0659868	-0.0684545	BIO11	0.173207
4	Chr5_23997142_G_A	0.0818014	0.189194	0.170262	-0.0762396	-0.036671	-0.0612447	BIO5	0.189194

[truncated: 2 more sheets: Table S11, Table S12]
